# Supplementary material for: RNA Sequencing Revealed a Weak Response of Gingival Fibroblasts Exposed to Hyaluronic Acid
Source: Bioengineering (Basel). 2024 Dec 23;11(12):1307. doi: 10.3390/bioengineering11121307 (PMC11726844; doi:10.3390/bioengineering11121307)
Supplement: Supplementary file 1 [file bioengineering-11-01307-s001.zip]

Archive with 31 entries (24 files):
- 2. PCA/
- 2. PCA/.DS_Store
- 2. PCA/PCA samples_raw_gene_counts_GeneSymbols_GeneTypes.csv
- 2. PCA/Top 100 pca_principal_components.xlsx
- 2. PCA/Top 500 pca_principal_components.xlsx
- 2. Volcano/
- 2. Volcano/.DS_Store
- 2. Volcano/Panahipour_HA_vs_wo_DESeq2results_GeneSymbols_GeneTypes_forVolcano.txt
- 2. Volcano/VolcaNoseR - Exploring volcano plots.xlsx
- 3. RT-PCR/
- 3. RT-PCR/Figure 1_GF.tif
- 3. RT-PCR/Figure 2_GF.tif
- 3. RT-PCR/Figure 3_Macrophages.tif
- 4. Heat Map/
- 4. Heat Map/Heat Map Hannes_all_DEGs_HA_WO.xlsx
- 5. STRING based on Heat Map/
- 5. STRING based on Heat Map/.DS_Store
- 5. STRING based on Heat Map/string_functional_annotations.tsv
- 5. STRING based on Heat Map/string_hires_image.png
- 5. STRING based on Heat Map/string_kmeans_clusters.tsv
- 5. STRING based on Heat Map/string_kmeans_cluster_descriptions.tsv
- 6. gProfiler based on Heat Map/
- 6. gProfiler based on Heat Map/.DS_Store
- 6. gProfiler based on Heat Map/gProfiler_1.png
- 6. gProfiler based on Heat Map/gProfiler_2.png
- .DS_Store
- 1. Gene regulation/
- 1. Gene regulation/.DS_Store
- 1. Gene regulation/Panahipour_HA_vs_wo_DESeq2results_GeneSymbols_GeneTypes.tsv
- 1. Gene regulation/Panahipour_HA_vs_wo_DESeq2results_GeneSymbols_GeneTypes_padj005_down.tsv
- 1. Gene regulation/Panahipour_HA_vs_wo_DESeq2results_GeneSymbols_GeneTypes_padj005_up.tsv
