# Supplementary material for: RNA Sequencing Revealed a Weak Response of Gingival Fibroblasts Exposed to Hyaluronic Acid
Source: Bioengineering (Basel). 2024 Dec 23;11(12):1307. doi: 10.3390/bioengineering11121307 (PMC11726844; doi:10.3390/bioengineering11121307)
Supplement: Supplementary file 1 [file bioengineering-11-01307-s001.zip › 2. PCA/PCA samples_raw_gene_counts_GeneSymbols_GeneTypes.csv]

ENSG	Co	HAc	HAc	HAc	HAc	HAc
ENSG00000223972.5	0	0	0	0	0	0
ENSG00000227232.5	0	0	0	0	0	0
ENSG00000278267.1	0	0	0	0	0	0
ENSG00000243485.5	0	0	0	0	0	0
ENSG00000284332.1	0	0	0	0	0	0
ENSG00000237613.2	0	0	0	0	0	0
ENSG00000268020.3	0	0	0	0	0	0
ENSG00000240361.2	0	0	0	0	0	0
ENSG00000186092.6	0	0	0	0	0	0
ENSG00000238009.6	0	0	0	0	0	0
ENSG00000239945.1	0	0	0	0	0	0
ENSG00000233750.3	0	0	0	0	0	0
ENSG00000268903.1	0	0	0	0	0	0
ENSG00000269981.1	0	0	0	0	0	0
ENSG00000239906.1	0	0	0	0	0	0
ENSG00000241860.6	0	0	0	0	0	0
ENSG00000222623.1	0	0	0	0	0	0
ENSG00000241599.1	0	0	0	0	0	0
ENSG00000279928.2	0	0	0	0	0	0
ENSG00000279457.4	4	0	0	0	1	1
ENSG00000273874.1	0	0	0	0	0	0
ENSG00000228463.10	0	0	0	3	0	0
ENSG00000236679.2	0	0	0	0	0	0
ENSG00000236601.2	0	0	0	0	0	0
ENSG00000237094.12	0	0	0	0	0	0
ENSG00000269732.1	0	0	0	0	0	0
ENSG00000284733.1	0	0	0	0	0	0
ENSG00000233653.3	0	0	0	0	0	0
ENSG00000250575.1	0	0	0	0	0	0
ENSG00000278757.1	0	0	0	0	0	0
ENSG00000230021.10	0	0	0	0	0	0
ENSG00000235146.2	0	0	0	0	0	0
ENSG00000225972.1	4	4	2	5	0	0
ENSG00000225630.1	43	32	57	50	37	37
ENSG00000237973.1	6	0	14	0	3	0
ENSG00000278791.1	0	0	0	0	0	0
ENSG00000229344.1	11	14	9	12	14	13
ENSG00000240409.1	0	0	1	0	0	0
ENSG00000248527.1	1045	734	689	1031	1172	440
ENSG00000198744.5	0	2	0	0	0	0
ENSG00000268663.1	0	0	0	0	0	0
ENSG00000284662.1	0	0	0	0	0	0
ENSG00000229376.3	0	0	0	0	0	0
ENSG00000228327.3	0	0	0	0	0	0
ENSG00000223181.1	0	0	0	0	0	0
ENSG00000229905.1	0	0	0	0	0	0
ENSG00000237491.8	0	0	0	1	0	0
ENSG00000285268.1	0	0	0	0	0	0
ENSG00000230092.7	4	2	7	4	5	7
ENSG00000177757.2	0	0	0	0	4	8
ENSG00000228794.8	15	11	1	30	22	29
ENSG00000225880.5	0	0	0	0	0	0
ENSG00000230368.2	0	0	0	0	0	0
ENSG00000234711.1	0	0	0	0	0	0
ENSG00000283040.1	0	0	0	0	0	0
ENSG00000272438.1	0	0	0	0	0	0
ENSG00000230699.2	0	2	0	0	0	0
ENSG00000241180.1	0	0	0	0	0	0
ENSG00000223764.2	0	13	18	17	9	20
ENSG00000187634.11	143	257	196	201	264	336
ENSG00000188976.10	151	153	159	213	177	176
ENSG00000187961.13	14	8	1	20	3	18
ENSG00000187583.10	37	20	26	44	51	27
ENSG00000187642.9	0	0	0	0	0	0
ENSG00000272512.1	0	0	0	0	0	0
ENSG00000188290.10	6	4	0	1	0	12
ENSG00000187608.9	49	59	46	96	81	60
ENSG00000231702.2	0	0	0	0	0	0
ENSG00000224969.1	0	0	0	0	0	0
ENSG00000188157.14	4	1	2	7	3	8
ENSG00000242590.1	0	0	0	0	0	0
ENSG00000217801.9	0	5	0	0	0	0
ENSG00000273443.1	0	0	0	0	0	0
ENSG00000237330.2	0	0	0	0	0	0
ENSG00000131591.17	8	3	4	10	12	7
ENSG00000285812.1	0	0	0	0	0	0
ENSG00000223823.1	0	0	0	0	0	0
ENSG00000207730.3	0	0	0	0	0	0
ENSG00000207607.3	0	0	0	0	0	0
ENSG00000198976.1	0	0	0	0	0	0
ENSG00000272141.1	0	0	0	0	0	0
ENSG00000205231.1	0	0	0	0	0	0
ENSG00000162571.13	0	0	0	0	0	0
ENSG00000186891.13	3	0	0	0	0	0
ENSG00000186827.10	0	0	0	0	0	0
ENSG00000078808.16	1902	2168	1746	2566	1931	2845
ENSG00000176022.5	164	154	154	214	160	175
ENSG00000184163.3	11	9	0	0	2	0
ENSG00000260179.1	0	0	4	0	0	0
ENSG00000160087.20	208	319	225	359	280	345
ENSG00000230415.1	0	0	0	0	0	0
ENSG00000162572.20	15	9	0	10	7	12
ENSG00000131584.18	31	21	45	41	34	44
ENSG00000278073.1	0	0	0	0	0	0
ENSG00000169972.11	57	38	28	21	43	53
ENSG00000127054.20	88	92	36	103	114	98
ENSG00000283712.1	0	0	0	0	0	0
ENSG00000240731.1	0	0	0	0	0	0
ENSG00000224051.6	83	159	109	113	145	148
ENSG00000169962.4	3	2	0	0	0	3
ENSG00000107404.19	243	251	235	281	245	381
ENSG00000284372.1	0	0	0	0	0	0
ENSG00000162576.16	3774	4286	3923	5002	4030	5992
ENSG00000175756.13	324	472	327	338	402	502
ENSG00000223663.2	0	0	0	0	0	0
ENSG00000221978.11	71	123	39	117	53	138
ENSG00000224870.6	51	61	66	62	61	80
ENSG00000242485.5	315	420	325	348	443	416
ENSG00000264293.2	0	0	0	0	0	0
ENSG00000272455.1	6	0	0	0	0	0
ENSG00000235098.8	13	14	18	24	29	26
ENSG00000225905.1	0	0	0	0	0	0
ENSG00000205116.3	0	0	0	0	0	0
ENSG00000225285.1	0	0	0	0	0	0
ENSG00000179403.11	33	10	38	26	10	29
ENSG00000215915.9	0	1	7	6	0	0
ENSG00000160072.19	9	10	14	11	8	4
ENSG00000284740.1	0	0	0	0	0	0
ENSG00000197785.13	53	88	64	53	92	109
ENSG00000205090.8	0	2	0	6	0	3
ENSG00000160075.11	309	279	352	316	376	387
ENSG00000215014.5	4	4	0	2	10	4
ENSG00000274481.1	0	0	0	0	0	0
ENSG00000228594.3	53	47	62	72	69	80
ENSG00000272106.1	17	19	14	6	23	31
ENSG00000197530.12	38	66	32	75	43	43
ENSG00000189409.13	0	0	0	0	0	0
ENSG00000248333.8	230	201	135	287	257	214
ENSG00000272004.1	0	0	0	0	0	0
ENSG00000189339.11	15	30	10	24	17	35
ENSG00000269737.2	0	0	0	0	0	0
ENSG00000215914.4	0	0	0	0	0	0
ENSG00000008128.22	0	0	0	0	1	0
ENSG00000268575.1	7	2	0	0	0	0
ENSG00000227775.3	0	0	0	0	0	0
ENSG00000215790.7	203	286	169	274	257	333
ENSG00000008130.15	30	37	27	33	21	49
ENSG00000078369.17	1638	1844	1380	1933	1683	2133
ENSG00000231050.1	4	0	0	7	0	0
ENSG00000169885.9	0	0	0	0	0	0
ENSG00000178821.12	0	0	4	0	0	0
ENSG00000142609.18	0	0	0	0	0	0
ENSG00000233542.1	0	0	0	0	0	0
ENSG00000187730.8	0	2	0	0	0	0
ENSG00000226969.1	0	0	0	0	0	0
ENSG00000067606.16	6	3	17	11	6	8
ENSG00000271806.1	0	0	0	0	0	0
ENSG00000182873.5	18	11	9	0	22	5
ENSG00000162585.16	147	110	128	152	80	123
ENSG00000234396.3	0	0	0	0	0	0
ENSG00000157933.9	559	605	532	831	500	953
ENSG00000116151.13	5	13	4	6	4	36
ENSG00000272161.1	0	0	0	0	0	0
ENSG00000269896.2	2	0	0	3	0	0
ENSG00000272420.1	4	0	0	0	2	0
ENSG00000157916.19	732	789	694	849	639	974
ENSG00000157911.10	117	116	142	150	144	129
ENSG00000149527.17	0	0	0	0	0	0
ENSG00000224387.1	0	0	0	0	0	0
ENSG00000229393.1	0	0	0	0	0	0
ENSG00000157881.13	0	1	5	0	0	0
ENSG00000197921.5	0	0	0	0	0	0
ENSG00000272449.2	0	2	0	4	8	0
ENSG00000238164.6	1	0	0	14	11	0
ENSG00000157873.17	82	91	78	97	77	117
ENSG00000225931.3	0	0	0	0	0	0
ENSG00000228037.1	0	0	0	0	3	0
ENSG00000157870.15	214	184	138	226	143	176
ENSG00000142606.15	0	0	0	3	0	0
ENSG00000237058.1	0	0	0	0	0	0
ENSG00000215912.12	0	0	0	1	0	0
ENSG00000285945.1	0	0	0	0	0	0
ENSG00000283259.1	0	0	0	0	0	0
ENSG00000233234.1	0	0	0	0	0	0
ENSG00000231630.1	0	0	0	0	0	0
ENSG00000284745.1	0	0	0	0	0	0
ENSG00000169717.6	0	0	0	0	0	0
ENSG00000177133.10	1	2	12	2	3	5
ENSG00000142611.16	18	14	25	14	21	19
ENSG00000283572.1	0	0	0	0	0	0
ENSG00000226286.1	0	0	0	0	0	0
ENSG00000279839.1	0	2	0	0	0	0
ENSG00000272235.1	10	6	0	0	0	0
ENSG00000130762.14	0	0	0	0	0	0
ENSG00000272088.1	0	0	0	0	0	0
ENSG00000162591.15	154	226	139	158	165	191
ENSG00000207776.1	0	0	0	0	0	0
ENSG00000238260.1	0	0	0	0	0	0
ENSG00000158109.14	414	444	405	575	423	471
ENSG00000116213.15	36	52	10	52	60	30
ENSG00000078900.14	0	0	0	0	0	0
ENSG00000227589.1	0	0	0	0	0	0
ENSG00000235131.1	0	0	0	0	0	0
ENSG00000227372.12	55	53	17	53	35	38
ENSG00000276189.1	0	0	0	0	0	0
ENSG00000162592.9	0	0	0	0	0	0
ENSG00000235169.8	9	2	0	4	1	1
ENSG00000130764.9	258	299	272	430	245	407
ENSG00000266075.2	0	0	0	0	7	0
ENSG00000272153.1	0	1	0	4	0	0
ENSG00000116198.12	138	105	95	130	153	191
ENSG00000169598.15	53	43	7	58	30	45
ENSG00000198912.10	85	104	76	120	98	115
ENSG00000236423.5	0	0	0	0	4	0
ENSG00000233304.6	0	0	0	0	0	0
ENSG00000226374.2	0	0	0	0	0	0
ENSG00000284668.1	0	0	0	0	0	0
ENSG00000284703.1	0	0	0	0	0	0
ENSG00000229280.1	0	0	0	0	0	0
ENSG00000235054.3	0	0	0	0	0	0
ENSG00000284694.1	0	0	0	0	0	0
ENSG00000227169.2	0	0	0	0	0	0
ENSG00000232596.2	0	0	0	0	0	0
ENSG00000196581.10	0	0	0	0	1	5
ENSG00000284739.1	0	0	0	0	0	0
ENSG00000284674.1	0	0	0	0	0	0
ENSG00000231510.1	0	0	0	0	0	0
ENSG00000284616.1	0	0	0	0	0	0
ENSG00000284692.2	0	0	0	0	0	0
ENSG00000284666.1	0	0	0	0	0	0
ENSG00000260972.1	0	0	0	0	0	0
ENSG00000283356.1	0	0	0	0	0	0
ENSG00000236948.2	0	0	0	0	0	0
ENSG00000264341.1	0	0	0	0	0	0
ENSG00000264101.1	0	0	0	0	0	0
ENSG00000131697.17	8	32	14	38	42	32
ENSG00000069424.14	11	30	19	30	32	46
ENSG00000116254.17	1	0	0	0	0	0
ENSG00000285629.1	0	0	0	0	0	0
ENSG00000116251.10	573	706	668	751	683	628
ENSG00000226944.1	3	1	0	0	4	0
ENSG00000158286.12	3	2	0	1	0	1
ENSG00000116237.15	361	360	318	457	373	310
ENSG00000225077.3	0	2	0	0	0	0
ENSG00000173673.7	0	0	0	0	0	0
ENSG00000158292.6	72	80	82	111	117	137
ENSG00000097021.19	133	174	133	178	181	262
ENSG00000271746.1	0	0	0	0	0	0
ENSG00000069812.11	4	1	0	0	0	0
ENSG00000187017.16	0	0	0	0	0	0
ENSG00000265392.1	0	0	0	0	0	0
ENSG00000231868.1	0	0	0	0	0	0
ENSG00000215788.10	0	4	0	6	5	2
ENSG00000171680.21	27	36	28	48	47	24
ENSG00000162408.10	174	193	150	135	168	222
ENSG00000253022.1	0	0	0	0	0	0
ENSG00000229519.2	0	0	0	0	0	0
ENSG00000173662.20	0	0	0	0	0	8
ENSG00000204859.12	12	13	0	27	10	14
ENSG00000162413.16	317	328	136	367	222	458
ENSG00000116273.5	203	270	90	287	160	221
ENSG00000041988.15	44	55	42	78	47	65
ENSG00000007923.15	91	87	63	91	122	104
ENSG00000228750.6	0	0	0	0	0	0
ENSG00000284744.1	0	0	0	0	0	0
ENSG00000237436.1	4	7	0	3	0	0
ENSG00000171735.18	280	327	242	337	273	381
ENSG00000227950.1	0	0	0	0	0	0
ENSG00000237365.1	0	0	0	0	0	0
ENSG00000207056.1	0	0	0	0	0	0
ENSG00000237402.1	2	0	0	0	0	0
ENSG00000237728.2	0	0	0	0	0	0
ENSG00000225126.1	0	0	0	0	0	0
ENSG00000270171.1	0	0	0	0	0	0
ENSG00000270035.1	0	0	0	0	0	0
ENSG00000269978.1	0	0	0	0	0	0
ENSG00000049245.12	389	534	330	436	521	512
ENSG00000269925.1	0	0	0	0	1	0
ENSG00000049246.14	143	186	129	120	154	122
ENSG00000236266.1	0	0	0	0	0	0
ENSG00000049247.13	0	0	2	0	0	0
ENSG00000049249.8	0	0	0	0	0	2
ENSG00000270330.1	0	0	0	0	0	0
ENSG00000116288.12	1096	1204	932	1183	1305	1348
ENSG00000200344.1	0	0	0	0	0	0
ENSG00000284747.1	0	0	0	0	0	0
ENSG00000284716.1	0	0	0	0	0	0
ENSG00000116285.12	94	181	82	130	66	241
ENSG00000238290.1	0	3	0	0	0	0
ENSG00000232848.1	0	0	0	0	0	0
ENSG00000229305.1	0	0	0	0	0	0
ENSG00000227634.2	0	0	0	0	0	0
ENSG00000200975.1	0	0	0	0	0	0
ENSG00000233645.1	0	0	0	0	0	0
ENSG00000251977.1	0	0	0	0	0	0
ENSG00000162426.14	3	9	6	4	13	8
ENSG00000252254.1	0	0	0	0	0	0
ENSG00000142599.17	295	239	271	324	272	300
ENSG00000232912.5	0	0	0	0	0	0
ENSG00000221083.1	0	0	0	0	0	0
ENSG00000270282.1	0	0	0	0	0	0
ENSG00000234619.1	0	0	0	0	0	0
ENSG00000224315.2	0	0	0	0	0	0
ENSG00000222511.2	0	0	0	0	0	0
ENSG00000226545.1	0	0	0	0	0	0
ENSG00000228423.2	0	0	0	0	0	0
ENSG00000229716.2	0	0	0	0	0	0
ENSG00000074800.15	4254	4287	3525	4653	4201	5576
ENSG00000274258.1	0	0	0	0	0	0
ENSG00000230679.1	0	0	0	0	0	2
ENSG00000201725.1	0	0	0	0	0	0
ENSG00000238249.2	0	0	0	0	0	0
ENSG00000232208.2	0	1	0	0	0	0
ENSG00000232663.2	0	0	0	0	0	0
ENSG00000131686.14	0	0	0	0	0	0
ENSG00000265141.2	0	0	0	0	0	0
ENSG00000197241.3	0	0	0	0	0	0
ENSG00000142583.17	0	0	0	0	0	0
ENSG00000252404.1	0	0	0	0	0	0
ENSG00000180758.11	9	18	6	34	20	14
ENSG00000228526.7	24	6	0	18	0	27
ENSG00000284357.1	0	0	0	0	0	0
ENSG00000234546.3	5	24	9	23	35	33
ENSG00000049239.12	335	358	331	461	362	479
ENSG00000171621.13	132	246	129	268	181	205
ENSG00000284652.1	2	0	0	0	0	0
ENSG00000284693.1	5	9	6	11	7	10
ENSG00000252956.1	0	0	0	0	0	0
ENSG00000235263.1	0	0	0	0	0	0
ENSG00000171612.6	22	26	21	45	24	31
ENSG00000231181.1	0	0	0	0	4	0
ENSG00000188807.12	8	23	31	12	22	32
ENSG00000171608.15	70	69	52	81	77	119
ENSG00000179840.5	0	0	0	0	0	0
ENSG00000233268.3	0	0	0	0	0	0
ENSG00000231789.2	8	26	27	20	27	7
ENSG00000171603.17	614	699	582	777	635	860
ENSG00000271264.1	0	0	0	0	0	0
ENSG00000280113.2	0	0	0	0	0	0
ENSG00000178585.14	94	70	72	103	133	153
ENSG00000223989.1	0	0	0	0	0	0
ENSG00000285701.1	0	0	0	0	0	0
ENSG00000162441.11	66	128	95	145	103	179
ENSG00000228150.1	0	0	0	0	0	0
ENSG00000173614.13	37	54	28	74	32	46
ENSG00000202415.1	0	0	0	0	0	0
ENSG00000283611.2	0	0	0	0	0	0
ENSG00000265521.1	0	0	0	0	0	0
ENSG00000241326.1	0	0	0	0	0	0
ENSG00000162444.11	0	1	0	0	0	4
ENSG00000130939.18	320	218	211	280	294	208
ENSG00000224340.1	0	0	0	0	0	0
ENSG00000233623.2	0	0	0	0	0	0
ENSG00000201746.1	0	0	0	0	0	0
ENSG00000054523.17	269	371	175	349	359	409
ENSG00000264881.1	0	0	0	0	0	0
ENSG00000199562.1	0	0	0	0	9	0
ENSG00000264501.2	0	0	0	0	0	0
ENSG00000284735.1	0	0	0	0	0	0
ENSG00000284642.1	0	0	0	0	0	1
ENSG00000142657.20	358	290	306	421	359	396
ENSG00000271989.1	0	5	0	0	0	0
ENSG00000251503.8	0	0	0	0	0	0
ENSG00000175279.21	28	43	1	39	28	42
ENSG00000241563.3	0	5	0	0	0	0
ENSG00000160049.11	348	438	236	415	393	578
ENSG00000203469.2	0	0	0	0	0	0
ENSG00000142655.12	84	68	98	80	79	79
ENSG00000243267.3	0	0	0	0	0	0
ENSG00000130940.14	0	0	0	0	0	0
ENSG00000272078.1	0	0	0	0	0	0
ENSG00000225158.2	0	0	0	0	0	0
ENSG00000175262.14	0	0	0	0	0	0
ENSG00000215785.2	0	0	0	0	0	0
ENSG00000120948.17	189	143	133	188	105	186
ENSG00000277726.4	0	0	0	0	0	0
ENSG00000009724.16	0	0	0	0	0	0
ENSG00000271895.2	0	0	0	0	0	0
ENSG00000116649.9	422	433	525	473	482	582
ENSG00000171824.13	196	177	97	200	217	215
ENSG00000226849.1	0	0	0	0	0	0
ENSG00000230337.1	0	1	3	3	0	10
ENSG00000198793.12	63	69	47	82	64	102
ENSG00000225602.5	0	0	0	0	0	0
ENSG00000253086.1	0	0	0	0	0	0
ENSG00000171819.4	0	0	0	0	0	0
ENSG00000207451.1	0	0	0	0	0	0
ENSG00000238173.1	0	0	0	0	0	0
ENSG00000120942.13	58	84	73	76	75	81
ENSG00000238199.1	0	0	0	0	0	0
ENSG00000284646.1	0	0	0	0	0	0
ENSG00000224338.2	0	0	0	0	0	0
ENSG00000204624.7	0	0	0	0	0	0
ENSG00000285833.1	0	0	0	0	0	0
ENSG00000235643.1	0	0	0	0	0	0
ENSG00000284708.1	0	0	0	0	0	0
ENSG00000116661.10	26	2	0	4	14	17
ENSG00000132879.13	47	32	46	56	82	53
ENSG00000116663.10	14	15	9	19	6	12
ENSG00000116670.14	177	172	143	195	169	271
ENSG00000162490.6	0	13	0	7	0	0
ENSG00000177674.15	130	127	55	101	82	106
ENSG00000215910.7	2	0	12	7	1	3
ENSG00000177553.6	0	0	0	0	0	0
ENSG00000177000.12	164	194	107	212	172	221
ENSG00000011021.22	22	31	18	47	18	34
ENSG00000276470.1	0	0	0	0	0	0
ENSG00000278852.1	0	0	0	0	0	0
ENSG00000175206.10	0	0	0	0	0	0
ENSG00000275915.1	0	0	0	0	0	0
ENSG00000120937.8	0	0	0	0	0	0
ENSG00000224904.1	0	0	0	0	0	0
ENSG00000285646.1	0	0	0	0	0	0
ENSG00000199347.1	0	0	0	0	0	0
ENSG00000201801.1	0	0	0	0	0	0
ENSG00000116685.15	265	279	169	263	223	261
ENSG00000083444.16	630	627	647	850	707	907
ENSG00000116688.16	170	236	202	240	250	306
ENSG00000270914.1	0	0	0	0	0	0
ENSG00000116691.10	6	4	7	7	4	23
ENSG00000202461.1	0	0	0	0	0	0
ENSG00000276869.1	0	0	0	0	0	0
ENSG00000243539.3	0	0	0	0	0	0
ENSG00000120949.14	0	0	0	0	0	0
ENSG00000201135.1	0	0	0	0	0	0
ENSG00000227875.2	0	0	0	0	0	0
ENSG00000285604.1	0	0	0	0	0	0
ENSG00000283789.1	0	0	0	0	0	0
ENSG00000028137.18	47	109	36	100	79	116
ENSG00000263676.1	0	0	0	0	0	0
ENSG00000225196.2	0	0	0	0	0	0
ENSG00000252969.1	0	0	0	0	0	0
ENSG00000048707.15	142	121	100	174	171	174
ENSG00000239149.1	0	0	0	0	0	0
ENSG00000229484.1	0	0	0	0	0	0
ENSG00000162496.8	267	235	201	346	200	267
ENSG00000221340.1	0	0	0	0	0	0
ENSG00000276830.1	0	0	0	0	0	0
ENSG00000272482.1	0	0	0	0	0	0
ENSG00000204518.2	0	0	0	0	0	0
ENSG00000226166.2	0	0	0	0	0	0
ENSG00000188984.11	0	0	0	0	0	0
ENSG00000157330.9	0	0	0	0	0	0
ENSG00000116726.4	0	0	0	0	0	0
ENSG00000116721.9	0	0	0	0	0	0
ENSG00000228338.1	0	0	0	0	0	0
ENSG00000239810.3	0	0	0	0	0	0
ENSG00000231103.2	0	0	0	0	0	0
ENSG00000179172.9	0	0	0	0	0	0
ENSG00000120952.4	0	0	0	0	0	0
ENSG00000243073.3	0	0	0	0	0	0
ENSG00000187545.5	0	0	0	0	0	0
ENSG00000204510.5	0	0	0	0	0	0
ENSG00000207434.1	0	0	0	0	0	0
ENSG00000234064.1	0	0	0	0	0	0
ENSG00000232423.6	0	0	0	0	0	0
ENSG00000274178.2	0	0	0	0	0	0
ENSG00000274764.5	0	0	0	0	0	0
ENSG00000277058.2	0	0	0	0	0	0
ENSG00000229571.7	0	0	0	0	0	0
ENSG00000277862.1	0	0	0	0	0	0
ENSG00000236179.1	0	0	0	0	0	0
ENSG00000275774.2	0	0	0	0	0	0
ENSG00000229978.1	0	0	0	0	0	0
ENSG00000233336.1	0	0	0	0	0	0
ENSG00000280267.4	0	0	0	0	0	0
ENSG00000179412.10	0	0	0	0	0	0
ENSG00000204505.4	0	0	0	0	0	0
ENSG00000279169.2	0	0	0	0	0	0
ENSG00000279804.2	0	0	0	0	0	0
ENSG00000250894.1	0	0	0	0	0	0
ENSG00000270601.4	0	0	0	0	0	0
ENSG00000231219.1	0	0	0	0	0	0
ENSG00000207511.1	0	0	0	0	0	0
ENSG00000182330.10	0	0	0	0	0	0
ENSG00000237700.2	0	0	0	0	0	0
ENSG00000204501.7	0	0	0	0	0	0
ENSG00000228229.2	0	0	0	0	0	0
ENSG00000204481.7	0	0	0	0	0	0
ENSG00000204480.8	0	0	0	0	0	0
ENSG00000204479.4	0	0	0	0	0	0
ENSG00000204478.9	0	0	0	0	0	0
ENSG00000162494.5	0	0	0	0	0	0
ENSG00000259961.1	0	0	0	0	0	0
ENSG00000215909.3	0	0	0	0	0	0
ENSG00000162493.16	22	14	2	30	29	14
ENSG00000222952.1	0	0	0	0	0	0
ENSG00000237445.2	0	0	0	0	0	0
ENSG00000253085.1	0	0	0	0	0	0
ENSG00000116731.22	132	144	71	95	127	178
ENSG00000189337.16	81	119	96	130	90	162
ENSG00000252151.1	0	0	0	0	0	0
ENSG00000231606.1	0	0	0	0	0	0
ENSG00000234593.2	0	0	0	0	0	0
ENSG00000235829.1	0	0	0	0	0	0
ENSG00000175147.12	0	0	0	0	0	0
ENSG00000171729.13	36	48	45	66	12	75
ENSG00000204464.7	0	0	0	0	0	0
ENSG00000215720.4	0	0	0	0	0	0
ENSG00000278480.1	0	0	0	0	0	0
ENSG00000142621.19	1	0	0	1	0	0
ENSG00000233485.1	0	0	0	0	0	0
ENSG00000236045.1	0	0	0	0	0	0
ENSG00000228140.1	0	0	0	0	0	0
ENSG00000142634.12	121	121	99	156	197	169
ENSG00000162438.11	0	0	0	0	0	0
ENSG00000142615.7	0	0	0	0	0	0
ENSG00000215704.9	0	0	0	0	0	0
ENSG00000132906.17	54	50	17	33	37	25
ENSG00000116138.12	100	84	28	153	83	140
ENSG00000251866.1	0	0	0	0	0	0
ENSG00000272510.1	0	1	5	1	0	0
ENSG00000116771.5	11	6	3	12	15	9
ENSG00000237301.1	0	0	0	0	0	5
ENSG00000235084.3	0	0	0	0	0	0
ENSG00000252417.1	0	0	0	0	0	0
ENSG00000236500.1	0	0	0	0	0	0
ENSG00000197312.11	201	244	99	192	159	285
ENSG00000215695.1	0	0	0	0	0	0
ENSG00000271742.1	0	0	0	0	0	0
ENSG00000116786.12	383	455	285	449	478	643
ENSG00000237938.5	0	0	0	0	0	0
ENSG00000162461.7	2	0	0	7	2	0
ENSG00000224459.1	0	0	0	0	0	0
ENSG00000162460.6	0	0	0	0	0	0
ENSG00000162458.12	283	370	225	290	260	335
ENSG00000224321.1	0	0	0	0	0	0
ENSG00000233954.6	14	3	5	1	9	5
ENSG00000178715.8	1	0	0	0	0	0
ENSG00000179743.4	16	16	11	22	11	36
ENSG00000065526.10	423	385	231	405	370	476
ENSG00000270620.1	0	0	0	0	0	0
ENSG00000116809.11	18	58	50	43	59	63
ENSG00000234607.2	0	0	0	0	0	0
ENSG00000231353.1	0	0	0	0	0	0
ENSG00000275503.1	0	0	0	0	0	0
ENSG00000224966.4	0	0	0	0	0	0
ENSG00000183888.4	0	0	0	0	0	0
ENSG00000233078.1	0	0	0	0	0	0
ENSG00000173641.17	193	166	112	194	229	227
ENSG00000186510.11	0	0	0	0	0	2
ENSG00000232456.1	0	0	0	0	0	0
ENSG00000184908.17	1	0	0	0	0	0
ENSG00000185519.8	28	20	21	16	44	15
ENSG00000142627.12	25	37	16	86	31	51
ENSG00000227959.1	0	0	0	0	0	0
ENSG00000224621.1	0	0	0	0	0	0
ENSG00000234166.1	0	0	0	0	0	0
ENSG00000142632.16	68	119	102	100	120	94
ENSG00000237276.8	2	0	0	0	0	3
ENSG00000132881.11	0	3	8	1	8	0
ENSG00000233929.1	0	0	0	0	0	0
ENSG00000037637.10	28	74	17	55	56	65
ENSG00000055070.16	327	432	347	483	479	483
ENSG00000226457.1	0	0	0	0	0	0
ENSG00000187144.11	0	0	0	0	0	0
ENSG00000157191.19	250	296	239	307	263	289
ENSG00000226029.1	0	5	0	0	14	4
ENSG00000080947.14	2	3	0	1	0	0
ENSG00000206652.1	0	0	0	0	0	0
ENSG00000261135.1	0	0	0	0	0	0
ENSG00000285853.1	0	0	0	0	0	0
ENSG00000224174.2	0	0	0	0	0	0
ENSG00000233421.4	0	0	0	0	0	0
ENSG00000277344.1	0	0	0	0	0	0
ENSG00000225710.1	0	0	0	0	0	0
ENSG00000219481.10	23	20	10	40	11	27
ENSG00000271732.1	0	0	0	0	0	0
ENSG00000215908.10	37	20	17	23	34	28
ENSG00000283773.1	0	0	0	0	0	0
ENSG00000186301.8	0	0	0	0	0	0
ENSG00000282143.1	0	0	0	0	0	0
ENSG00000207513.1	0	0	0	0	0	0
ENSG00000280114.1	0	0	0	0	0	0
ENSG00000236698.1	2	1	1	5	7	2
ENSG00000268869.5	0	0	0	0	0	0
ENSG00000279151.1	0	0	0	0	0	0
ENSG00000282740.1	0	0	0	0	0	0
ENSG00000058453.16	33	60	18	57	6	28
ENSG00000227684.2	0	0	0	0	0	0
ENSG00000207389.1	0	0	0	0	0	0
ENSG00000186715.11	0	0	0	0	0	0
ENSG00000223643.6	0	0	0	0	0	0
ENSG00000230239.1	0	0	0	0	0	0
ENSG00000263811.1	0	0	0	0	0	0
ENSG00000228549.3	0	0	0	0	0	0
ENSG00000277234.1	0	0	0	0	0	0
ENSG00000238142.1	0	19	2	13	15	6
ENSG00000235241.1	0	0	0	0	0	0
ENSG00000207005.1	0	0	0	0	0	0
ENSG00000272426.1	0	0	0	0	0	0
ENSG00000117122.13	22	26	17	18	22	33
ENSG00000226526.1	0	0	0	0	0	0
ENSG00000159363.17	23	9	0	15	23	9
ENSG00000117118.9	148	199	110	197	155	168
ENSG00000117115.12	0	0	0	0	0	0
ENSG00000204362.6	0	0	3	8	0	0
ENSG00000282843.1	0	0	0	0	0	0
ENSG00000142623.10	0	0	0	0	0	0
ENSG00000142619.4	0	0	0	0	0	0
ENSG00000266634.1	0	0	0	0	0	0
ENSG00000159339.13	0	0	0	0	0	0
ENSG00000276747.1	0	0	0	0	0	0
ENSG00000227751.1	0	0	0	0	0	0
ENSG00000179051.13	393	544	369	582	403	611
ENSG00000074964.16	54	124	82	160	84	123
ENSG00000236648.1	0	0	0	0	0	0
ENSG00000117148.7	0	0	0	0	0	0
ENSG00000284653.1	0	0	0	0	0	0
ENSG00000261781.1	0	0	0	0	0	0
ENSG00000117154.11	0	0	0	0	0	0
ENSG00000280222.1	0	0	0	0	0	0
ENSG00000230035.2	0	0	0	0	0	0
ENSG00000225387.1	0	0	0	0	0	0
ENSG00000179023.8	0	0	0	0	0	0
ENSG00000235282.3	0	0	0	0	0	0
ENSG00000225478.2	0	0	0	0	0	0
ENSG00000009709.11	0	0	0	0	0	0
ENSG00000179002.5	0	0	0	0	0	0
ENSG00000255275.3	0	0	0	0	0	0
ENSG00000159423.16	78	79	84	124	118	104
ENSG00000265606.1	0	0	0	0	0	0
ENSG00000221662.1	0	0	0	0	0	0
ENSG00000169991.10	37	35	7	27	16	32
ENSG00000272084.1	0	0	0	0	2	0
ENSG00000127481.14	393	294	130	350	286	362
ENSG00000230424.1	8	8	3	21	2	5
ENSG00000127463.14	271	240	204	290	304	292
ENSG00000053372.4	168	198	193	251	193	227
ENSG00000211454.13	0	0	0	0	2	0
ENSG00000162482.4	6	5	6	0	1	0
ENSG00000270728.1	0	0	0	0	0	0
ENSG00000053371.12	544	494	447	528	555	525
ENSG00000200403.1	0	2	0	0	0	0
ENSG00000040487.12	52	55	17	101	48	56
ENSG00000077549.17	5451	6421	4166	6921	6164	8497
ENSG00000240490.3	0	0	0	0	0	0
ENSG00000173436.14	151	189	133	265	227	292
ENSG00000201609.1	0	0	0	0	0	0
ENSG00000235185.1	0	0	0	0	0	0
ENSG00000158747.14	1250	1421	1239	1596	1459	1684
ENSG00000270136.6	0	0	0	0	0	0
ENSG00000226396.1	21	18	14	9	33	19
ENSG00000158748.3	0	0	0	0	0	0
ENSG00000162542.13	116	77	72	113	101	73
ENSG00000178828.6	0	0	0	0	0	0
ENSG00000235434.1	0	0	0	0	0	0
ENSG00000169914.5	19	17	8	18	33	23
ENSG00000188784.4	0	0	0	0	0	0
ENSG00000242688.3	0	0	0	0	0	0
ENSG00000188257.11	0	0	0	0	0	0
ENSG00000127472.10	5	0	0	1	0	0
ENSG00000117215.14	0	0	0	0	0	0
ENSG00000158786.4	0	0	0	0	0	0
ENSG00000227066.1	0	0	0	0	0	0
ENSG00000187980.6	0	0	0	0	0	0
ENSG00000225986.1	0	0	0	0	0	0
ENSG00000162543.5	0	0	0	0	0	0
ENSG00000228105.1	0	0	0	0	0	0
ENSG00000284710.1	0	0	0	0	0	0
ENSG00000158816.15	0	0	0	0	0	0
ENSG00000226664.1	0	0	0	0	0	0
ENSG00000236963.6	0	0	0	0	0	0
ENSG00000226487.1	0	0	0	0	0	0
ENSG00000284641.1	0	0	0	0	0	0
ENSG00000284743.1	0	0	0	0	0	0
ENSG00000162545.5	1231	1072	1042	1244	1263	1347
ENSG00000090432.6	79	87	83	131	89	110
ENSG00000215520.3	0	0	0	0	0	0
ENSG00000183114.7	0	0	0	0	0	0
ENSG00000158825.5	0	3	0	1	0	0
ENSG00000158828.7	465	557	348	543	434	540
ENSG00000284005.1	0	0	0	0	0	0
ENSG00000117242.7	26	19	5	19	15	15
ENSG00000244038.9	244	247	218	247	363	241
ENSG00000117245.12	0	1	10	0	0	0
ENSG00000235432.1	0	0	0	0	0	0
ENSG00000189410.11	0	10	0	0	3	2
ENSG00000233069.1	0	0	0	0	0	0
ENSG00000127483.17	1022	1085	682	1169	1151	1188
ENSG00000075151.20	548	486	243	505	553	506
ENSG00000251914.1	0	0	0	0	0	0
ENSG00000221808.1	0	0	0	0	0	0
ENSG00000233072.1	0	0	0	0	0	0
ENSG00000236073.2	0	0	0	0	0	0
ENSG00000235112.1	0	0	0	0	0	0
ENSG00000117298.15	912	1002	682	1170	950	1349
ENSG00000236936.1	0	0	0	0	0	0
ENSG00000231105.1	0	0	0	0	0	0
ENSG00000236216.5	0	0	0	0	0	0
ENSG00000228823.1	0	0	0	0	0	0
ENSG00000236009.1	0	0	0	0	0	0
ENSG00000227001.3	0	0	0	0	0	0
ENSG00000187952.9	0	0	0	0	0	0
ENSG00000186543.7	0	0	0	0	0	0
ENSG00000142794.18	42	38	21	27	17	53
ENSG00000176378.8	0	0	0	0	0	0
ENSG00000162551.13	8	9	0	3	1	6
ENSG00000233431.1	0	0	0	0	0	0
ENSG00000076864.19	0	0	0	0	0	0
ENSG00000090686.15	472	433	290	522	459	537
ENSG00000231978.2	0	0	0	0	0	0
ENSG00000187942.11	0	0	3	0	0	0
ENSG00000142798.19	640	667	443	721	672	680
ENSG00000232037.3	0	0	0	9	0	0
ENSG00000283234.1	0	0	0	0	0	0
ENSG00000219073.7	0	0	0	0	0	0
ENSG00000285959.1	0	0	0	0	0	0
ENSG00000273610.1	0	0	0	0	0	0
ENSG00000201919.1	0	0	0	0	0	0
ENSG00000142789.19	0	0	0	0	0	0
ENSG00000278124.1	0	0	0	0	0	0
ENSG00000201273.1	0	0	0	0	0	0
ENSG00000228397.2	0	0	0	0	0	6
ENSG00000218510.8	8	12	0	4	12	7
ENSG00000285721.1	0	0	0	0	0	0
ENSG00000285752.1	0	5	0	0	8	2
ENSG00000285794.1	0	0	0	0	0	0
ENSG00000070831.15	3	2	8	1	4	0
ENSG00000230068.2	0	0	0	1	0	0
ENSG00000271428.1	0	0	0	0	0	0
ENSG00000162552.14	0	0	0	0	0	0
ENSG00000285873.1	0	0	0	0	0	0
ENSG00000266564.1	0	0	0	0	0	0
ENSG00000234397.3	0	0	0	0	0	0
ENSG00000279625.1	0	0	0	0	0	0
ENSG00000184677.17	63	61	31	106	64	100
ENSG00000237200.1	0	0	0	0	0	0
ENSG00000070886.11	0	0	0	0	0	0
ENSG00000276835.2	0	0	0	0	0	0
ENSG00000173372.16	0	0	0	0	0	0
ENSG00000159189.11	0	0	0	0	0	0
ENSG00000173369.15	0	0	0	0	0	0
ENSG00000133216.16	252	270	221	337	232	364
ENSG00000265422.1	0	0	0	0	0	0
ENSG00000225952.1	0	0	0	0	0	0
ENSG00000264014.1	0	0	0	0	0	0
ENSG00000215906.8	0	0	0	0	0	0
ENSG00000227868.5	0	2	0	0	0	0
ENSG00000004487.16	128	103	38	88	126	97
ENSG00000240553.1	0	0	0	0	0	0
ENSG00000263793.1	0	0	0	0	0	0
ENSG00000266802.1	0	0	0	0	0	0
ENSG00000169641.13	423	385	231	402	432	330
ENSG00000229010.1	0	0	0	0	0	0
ENSG00000206935.1	0	0	0	0	0	0
ENSG00000252578.1	0	0	0	0	0	0
ENSG00000179546.4	0	0	0	0	0	0
ENSG00000215381.3	0	0	0	0	0	0
ENSG00000261326.3	0	0	0	0	0	2
ENSG00000284726.1	0	0	0	0	0	0
ENSG00000125944.19	545	602	526	604	601	556
ENSG00000125945.14	48	63	32	87	61	36
ENSG00000249087.6	37	15	8	9	22	20
ENSG00000201405.1	0	0	0	0	0	0
ENSG00000271420.1	0	3	9	10	1	0
ENSG00000204219.10	99	122	55	136	149	176
ENSG00000232482.2	0	0	0	0	0	0
ENSG00000088280.18	45	43	38	90	65	50
ENSG00000007968.6	7	1	2	9	6	2
ENSG00000235052.1	0	0	0	0	0	0
ENSG00000117318.8	577	420	569	397	591	398
ENSG00000285802.1	0	0	0	0	0	0
ENSG00000197880.8	0	0	0	0	0	0
ENSG00000229239.2	0	0	0	0	0	0
ENSG00000142676.14	4873	5004	4460	5342	5442	5868
ENSG00000011007.12	181	226	72	218	186	245
ENSG00000236810.5	6	9	19	4	16	0
ENSG00000057757.9	152	217	141	204	166	232
ENSG00000011009.10	76	121	174	154	106	235
ENSG00000117308.14	37	32	44	28	20	33
ENSG00000117305.14	187	123	67	153	115	211
ENSG00000179163.11	109	130	124	138	145	114
ENSG00000188822.7	0	0	0	0	0	0
ENSG00000229106.1	0	0	0	0	0	0
ENSG00000232557.3	0	0	0	0	0	0
ENSG00000264926.1	0	0	0	0	0	0
ENSG00000230228.2	0	1	0	1	0	0
ENSG00000189266.12	221	181	158	174	235	208
ENSG00000188529.14	217	211	145	216	147	279
ENSG00000215905.4	0	0	0	0	0	0
ENSG00000225315.2	0	0	0	0	0	0
ENSG00000142661.18	0	3	0	0	0	0
ENSG00000230703.1	0	0	0	0	0	0
ENSG00000142677.3	1	0	0	0	0	0
ENSG00000185436.11	0	0	2	0	0	0
ENSG00000230023.2	0	0	0	0	0	0
ENSG00000232298.2	0	0	0	0	0	0
ENSG00000158055.15	0	1	0	0	0	0
ENSG00000001460.17	24	39	9	26	28	30
ENSG00000001461.16	679	599	322	586	655	564
ENSG00000117602.11	87	101	66	126	67	66
ENSG00000264443.1	0	0	0	0	0	0
ENSG00000184454.6	0	0	0	0	0	0
ENSG00000227312.2	0	0	0	0	0	0
ENSG00000239106.1	0	0	0	0	0	0
ENSG00000133226.16	1066	1134	933	1246	1387	1314
ENSG00000284699.1	0	0	0	0	0	0
ENSG00000169504.14	1527	1626	1092	1814	1527	1746
ENSG00000238482.1	0	0	0	0	0	0
ENSG00000020633.18	148	153	128	127	132	177
ENSG00000278034.1	0	0	0	0	0	0
ENSG00000229162.1	0	0	0	0	0	0
ENSG00000261025.1	0	0	0	0	0	0
ENSG00000264371.1	0	0	0	0	0	0
ENSG00000285823.1	0	0	0	0	0	0
ENSG00000233755.1	0	0	0	0	0	0
ENSG00000233419.3	0	0	0	0	0	0
ENSG00000231953.2	0	0	0	0	0	0
ENSG00000117614.9	743	785	443	760	980	867
ENSG00000284602.1	0	0	0	0	6	0
ENSG00000284657.1	0	0	0	0	0	6
ENSG00000117616.17	42	58	10	27	26	52
ENSG00000272432.1	0	3	0	0	0	0
ENSG00000261349.1	0	0	0	0	0	0
ENSG00000187010.20	0	0	0	0	0	0
ENSG00000224183.1	0	0	0	0	0	0
ENSG00000259984.1	0	0	0	0	0	0
ENSG00000183726.10	943	1022	763	1184	973	1123
ENSG00000188672.18	0	2	0	5	0	2
ENSG00000238084.4	0	0	0	0	0	0
ENSG00000204178.10	277	323	211	337	298	302
ENSG00000157978.11	158	190	139	246	198	265
ENSG00000225643.1	1	0	0	0	5	1
ENSG00000117643.14	156	215	180	204	159	215
ENSG00000233478.1	0	0	0	0	0	0
ENSG00000162430.16	305	227	318	307	280	289
ENSG00000255054.3	0	0	0	0	0	0
ENSG00000228172.5	0	0	0	0	0	0
ENSG00000117640.17	69	86	73	87	96	118
ENSG00000272478.1	0	0	0	0	0	0
ENSG00000127423.10	8	1	0	7	0	4
ENSG00000236528.1	0	0	0	0	0	0
ENSG00000182749.5	5	17	24	29	26	11
ENSG00000207302.1	0	0	0	0	0	0
ENSG00000117632.22	1924	1972	1652	2079	2002	1980
ENSG00000229786.1	0	0	0	0	0	0
ENSG00000223624.1	0	0	0	0	1	0
ENSG00000283938.1	0	0	0	0	0	0
ENSG00000158006.13	82	43	77	94	64	69
ENSG00000207237.1	0	0	0	0	0	0
ENSG00000252190.1	0	0	0	0	0	0
ENSG00000252691.1	0	0	0	0	0	0
ENSG00000158008.9	2	1	5	3	0	0
ENSG00000158014.14	0	0	0	0	0	0
ENSG00000284309.1	0	0	0	0	0	0
ENSG00000158022.6	0	0	0	0	0	0
ENSG00000175087.9	25	5	0	25	9	5
ENSG00000197245.5	0	0	0	0	0	0
ENSG00000282872.1	0	0	0	0	0	0
ENSG00000236782.7	0	0	0	2	0	0
ENSG00000142684.8	80	85	37	56	104	93
ENSG00000142675.17	0	0	0	0	0	0
ENSG00000188782.8	0	0	0	0	0	0
ENSG00000236155.6	1	2	0	0	0	5
ENSG00000278572.1	0	0	0	0	0	0
ENSG00000130695.15	37	25	0	26	28	24
ENSG00000270733.1	0	0	0	0	0	0
ENSG00000142669.14	5009	5586	5283	6307	5467	6372
ENSG00000158062.20	8	11	7	0	7	17
ENSG00000169442.8	0	1	0	0	0	0
ENSG00000176092.15	0	0	0	0	0	0
ENSG00000225854.2	0	0	0	0	0	0
ENSG00000176083.17	0	0	0	0	0	0
ENSG00000131914.10	1	0	0	0	0	0
ENSG00000117682.16	124	155	120	148	49	146
ENSG00000223583.1	2	0	0	0	0	2
ENSG00000225891.1	0	0	0	0	0	0
ENSG00000198830.10	127	107	97	130	143	137
ENSG00000224129.1	0	0	0	0	0	0
ENSG00000117676.13	1	4	0	8	1	2
ENSG00000238705.1	0	0	0	0	0	0
ENSG00000243905.3	0	0	0	0	0	0
ENSG00000252802.1	0	0	0	0	0	0
ENSG00000252429.2	0	0	0	0	0	0
ENSG00000229247.2	0	0	0	0	0	0
ENSG00000238316.1	0	0	0	0	0	0
ENSG00000235069.2	0	0	0	0	0	0
ENSG00000260063.1	1	5	0	0	0	0
ENSG00000117713.19	180	300	192	265	288	341
ENSG00000060642.10	40	23	10	52	12	52
ENSG00000241188.3	0	0	0	0	0	0
ENSG00000204160.11	33	46	25	80	43	30
ENSG00000175793.11	0	1	0	3	7	4
ENSG00000226698.1	0	0	0	0	0	0
ENSG00000142751.14	63	50	40	84	75	53
ENSG00000198746.12	24	16	3	25	26	41
ENSG00000090273.13	187	222	208	179	230	253
ENSG00000131910.4	0	0	0	0	0	0
ENSG00000175707.8	0	0	0	0	0	0
ENSG00000172746.6	0	0	0	6	0	0
ENSG00000224064.1	0	0	0	0	0	0
ENSG00000225294.1	0	0	0	0	0	0
ENSG00000253368.3	74	98	136	101	87	134
ENSG00000158246.7	19	4	6	0	4	10
ENSG00000090020.10	169	164	203	200	186	202
ENSG00000229985.2	0	0	0	0	0	0
ENSG00000214973.3	0	0	0	0	0	0
ENSG00000225159.1	0	1	0	0	0	1
ENSG00000225990.2	0	0	0	0	0	0
ENSG00000224311.1	0	0	0	0	0	0
ENSG00000142784.15	54	77	41	137	81	124
ENSG00000252098.1	0	0	0	0	0	0
ENSG00000243659.1	0	0	0	0	0	0
ENSG00000186501.14	69	67	40	88	46	99
ENSG00000206888.1	0	0	0	0	0	0
ENSG00000241547.1	0	1	0	0	0	0
ENSG00000142765.17	0	0	0	0	0	0
ENSG00000142733.15	94	62	47	48	67	117
ENSG00000142748.12	0	0	0	0	0	0
ENSG00000174950.10	0	0	0	0	0	0
ENSG00000231207.1	0	0	0	0	0	0
ENSG00000181773.6	0	0	0	0	0	0
ENSG00000158195.10	1779	1912	1281	1899	1759	2017
ENSG00000241169.1	0	0	0	0	0	0
ENSG00000237429.1	0	0	0	0	0	0
ENSG00000126705.14	130	257	159	313	205	347
ENSG00000000938.12	0	0	0	0	0	0
ENSG00000235912.1	0	0	11	3	0	5
ENSG00000233975.1	0	0	0	0	0	0
ENSG00000126709.14	205	240	193	253	232	248
ENSG00000225886.3	0	0	0	0	0	0
ENSG00000206767.1	0	0	0	0	0	0
ENSG00000226662.2	0	0	0	0	0	0
ENSG00000207095.1	0	0	0	0	0	0
ENSG00000009780.15	110	87	37	81	77	128
ENSG00000231344.1	0	0	0	0	1	0
ENSG00000230833.1	0	0	0	0	0	0
ENSG00000117758.13	181	216	206	248	164	224
ENSG00000269971.1	0	0	0	0	0	0
ENSG00000270031.1	0	0	0	0	0	0
ENSG00000223062.1	0	0	0	0	0	0
ENSG00000117751.17	125	193	95	224	132	166
ENSG00000252947.1	0	0	0	0	0	0
ENSG00000130775.15	4	9	0	14	10	15
ENSG00000117748.9	141	115	76	146	148	119
ENSG00000130768.14	0	0	0	0	0	0
ENSG00000227050.1	0	0	0	0	0	0
ENSG00000158156.7	82	107	74	113	70	85
ENSG00000158161.15	99	145	119	125	104	118
ENSG00000238231.2	0	0	0	0	0	0
ENSG00000240750.3	3	0	0	0	0	0
ENSG00000228589.3	0	3	0	0	0	0
ENSG00000228943.1	0	0	0	0	0	0
ENSG00000214812.3	0	0	0	0	0	0
ENSG00000253005.1	0	0	0	0	0	0
ENSG00000169403.11	0	0	0	0	0	0
ENSG00000126698.10	1360	1277	903	1444	1535	1333
ENSG00000130770.17	717	775	457	854	792	937
ENSG00000270605.1	0	0	0	0	0	1
ENSG00000271398.1	0	0	0	0	0	0
ENSG00000130766.4	223	247	316	262	261	268
ENSG00000130772.13	66	55	66	75	67	70
ENSG00000204138.12	377	391	264	335	419	330
ENSG00000206779.1	0	0	0	0	0	0
ENSG00000229820.2	0	0	0	0	0	0
ENSG00000221216.1	0	1	0	0	0	0
ENSG00000180198.16	82	155	65	122	101	133
ENSG00000242125.3	62	29	40	72	42	57
ENSG00000274266.1	0	0	0	0	0	0
ENSG00000200087.1	0	0	0	0	0	0
ENSG00000231468.2	0	0	0	0	0	0
ENSG00000279443.1	3	0	0	0	7	0
ENSG00000180098.9	84	97	49	71	94	112
ENSG00000197989.14	23	17	34	39	23	13
ENSG00000221539.1	0	4	0	0	0	6
ENSG00000278274.1	0	0	0	0	0	0
ENSG00000273544.1	0	0	0	0	0	0
ENSG00000280498.1	0	0	0	0	0	0
ENSG00000274582.1	0	0	0	0	0	0
ENSG00000120656.11	104	198	92	125	114	145
ENSG00000188060.7	40	30	3	59	34	18
ENSG00000229388.1	0	0	0	10	1	4
ENSG00000270103.3	0	0	0	0	0	0
ENSG00000274978.1	0	0	0	0	0	0
ENSG00000162419.12	130	138	97	112	126	115
ENSG00000252777.1	0	0	0	0	0	0
ENSG00000198492.15	326	407	222	321	367	360
ENSG00000116329.10	0	0	0	0	0	0
ENSG00000233427.1	0	0	0	0	0	0
ENSG00000199756.1	0	0	0	0	0	0
ENSG00000159023.21	78	97	93	88	59	106
ENSG00000225616.2	106	75	37	59	68	76
ENSG00000206704.1	0	0	0	0	0	0
ENSG00000277958.1	0	0	0	0	0	0
ENSG00000253304.1	147	201	129	253	212	291
ENSG00000225750.1	0	0	0	0	0	0
ENSG00000116350.16	316	319	183	350	311	326
ENSG00000277916.1	0	0	0	0	0	0
ENSG00000116353.15	58	72	76	87	69	52
ENSG00000237934.1	0	0	0	0	0	0
ENSG00000060656.19	46	64	50	92	50	108
ENSG00000230523.1	0	0	0	0	0	0
ENSG00000225011.4	0	0	0	0	0	0
ENSG00000228176.1	0	0	0	0	0	0
ENSG00000284676.1	0	0	0	0	0	0
ENSG00000270927.1	0	0	0	0	0	0
ENSG00000233399.2	0	0	0	0	0	0
ENSG00000233372.1	0	0	0	0	0	0
ENSG00000231251.1	0	0	0	0	0	0
ENSG00000236335.1	0	0	0	0	0	0
ENSG00000231949.1	0	0	0	0	0	0
ENSG00000162510.5	0	0	0	0	0	3
ENSG00000186056.10	3	3	0	0	1	3
ENSG00000162511.7	1	1	0	0	3	3
ENSG00000264773.1	0	0	0	0	0	0
ENSG00000229607.1	0	0	0	0	0	0
ENSG00000223382.4	0	0	0	0	0	7
ENSG00000222784.1	0	0	0	0	0	0
ENSG00000235143.1	0	0	0	0	0	0
ENSG00000162512.15	329	389	327	339	348	319
ENSG00000266210.2	0	0	0	0	0	0
ENSG00000134644.15	531	617	431	605	696	773
ENSG00000237329.2	0	0	0	0	0	0
ENSG00000232768.1	0	0	0	0	0	0
ENSG00000215900.4	0	0	0	0	0	0
ENSG00000225142.2	0	0	0	0	0	0
ENSG00000084628.9	2	0	0	0	2	0
ENSG00000060688.12	18	38	38	41	45	53
ENSG00000229447.2	0	0	0	0	11	0
ENSG00000121766.15	293	327	168	305	383	408
ENSG00000229044.1	0	0	0	0	0	0
ENSG00000121769.7	43	32	26	20	34	22
ENSG00000168528.11	890	1101	1047	1071	997	1613
ENSG00000215899.3	0	0	0	0	0	0
ENSG00000206981.1	0	0	0	0	0	0
ENSG00000260386.6	0	0	0	0	0	0
ENSG00000265961.1	0	0	0	0	0	0
ENSG00000284543.1	0	0	0	0	0	0
ENSG00000229167.1	0	0	0	0	0	0
ENSG00000142910.15	15	1	11	32	14	7
ENSG00000121764.11	0	0	0	0	0	0
ENSG00000162517.12	238	239	194	313	297	270
ENSG00000235790.7	0	0	0	0	0	0
ENSG00000264078.1	0	0	0	0	0	0
ENSG00000084636.17	310	377	302	413	379	455
ENSG00000121753.12	8	7	8	12	3	12
ENSG00000266580.1	0	0	0	0	0	0
ENSG00000254545.1	0	0	0	0	0	0
ENSG00000134668.12	202	179	157	164	186	221
ENSG00000203620.2	0	0	0	0	0	0
ENSG00000269967.1	0	0	0	0	0	0
ENSG00000184007.20	2186	2070	1609	2469	2228	2665
ENSG00000228634.1	0	0	0	0	0	0
ENSG00000284702.1	0	0	0	0	0	0
ENSG00000121774.17	1301	1191	798	1386	1250	1533
ENSG00000203325.3	0	0	0	0	0	0
ENSG00000121775.17	92	72	77	103	147	114
ENSG00000266203.1	0	0	0	0	0	0
ENSG00000276493.1	0	0	0	0	0	0
ENSG00000025800.13	885	1024	548	979	953	1139
ENSG00000250135.1	0	0	0	0	0	0
ENSG00000084652.15	374	478	358	511	378	465
ENSG00000160050.14	49	80	20	58	77	74
ENSG00000224066.1	0	0	0	0	0	0
ENSG00000160051.11	3	5	9	4	0	0
ENSG00000222046.2	0	0	0	0	0	0
ENSG00000160055.19	22	18	7	8	17	20
ENSG00000084623.11	556	548	556	618	731	597
ENSG00000220785.7	11	3	3	4	5	7
ENSG00000183615.5	5	6	2	9	6	14
ENSG00000182866.16	0	0	0	0	0	0
ENSG00000277617.1	0	0	0	0	0	0
ENSG00000252450.1	0	0	0	0	0	0
ENSG00000116478.11	298	276	323	353	262	411
ENSG00000175130.6	34	34	24	56	38	27
ENSG00000233775.1	0	0	0	0	0	0
ENSG00000162526.6	9	0	7	0	0	0
ENSG00000225828.1	6	1	0	17	0	5
ENSG00000160058.18	117	127	143	170	156	158
ENSG00000224333.1	0	0	0	0	0	0
ENSG00000270850.1	0	0	0	0	0	0
ENSG00000229259.1	0	0	0	0	0	0
ENSG00000263529.2	0	0	0	0	0	0
ENSG00000254553.1	0	0	0	0	0	0
ENSG00000273274.1	0	0	0	0	0	0
ENSG00000160062.14	123	209	56	108	117	145
ENSG00000176261.15	110	94	101	89	80	87
ENSG00000200591.1	0	0	0	0	0	0
ENSG00000162521.18	291	225	211	286	292	324
ENSG00000162520.14	99	155	38	166	160	188
ENSG00000224409.1	0	0	0	0	0	0
ENSG00000162522.10	78	84	99	87	94	84
ENSG00000134684.10	282	314	245	243	288	298
ENSG00000116497.17	154	135	110	106	109	104
ENSG00000160097.17	1	9	4	2	8	0
ENSG00000121905.9	3	0	1	0	0	0
ENSG00000121900.18	68	57	59	58	81	98
ENSG00000116514.16	16	24	7	34	14	7
ENSG00000278966.2	0	0	0	0	0	0
ENSG00000217644.5	0	0	0	0	0	0
ENSG00000239670.1	0	0	0	0	0	0
ENSG00000236065.2	0	0	0	0	0	0
ENSG00000004455.16	206	239	202	247	256	328
ENSG00000276645.1	0	0	0	0	0	0
ENSG00000142920.16	28	25	2	15	24	31
ENSG00000278997.1	0	1	12	0	2	13
ENSG00000116525.13	21	27	0	13	13	19
ENSG00000279179.1	0	0	0	0	0	0
ENSG00000284721.1	0	0	0	0	0	0
ENSG00000160094.14	130	168	106	145	148	161
ENSG00000270115.1	0	0	0	0	0	0
ENSG00000184389.9	0	0	0	0	0	0
ENSG00000225313.5	0	0	0	0	0	0
ENSG00000134686.18	143	183	102	278	127	239
ENSG00000284154.1	0	0	0	0	0	0
ENSG00000222112.1	0	7	0	0	0	0
ENSG00000233246.1	0	0	0	0	0	0
ENSG00000234512.1	0	0	0	0	0	0
ENSG00000121903.14	8	4	0	0	6	1
ENSG00000235907.2	0	0	0	0	0	0
ENSG00000121904.17	8	22	11	10	13	17
ENSG00000227000.2	0	0	0	0	0	0
ENSG00000176256.10	0	0	0	0	0	0
ENSG00000231163.5	0	0	0	0	0	0
ENSG00000201148.1	0	0	0	0	0	0
ENSG00000142698.14	0	2	0	4	0	0
ENSG00000270241.1	0	0	0	0	0	0
ENSG00000207941.1	0	0	0	0	0	0
ENSG00000163866.8	105	97	80	186	114	154
ENSG00000189280.3	0	0	0	0	0	0
ENSG00000189433.5	0	0	0	0	0	0
ENSG00000255811.1	0	0	0	0	0	0
ENSG00000188910.7	0	0	0	0	0	0
ENSG00000187513.8	0	0	0	0	0	0
ENSG00000230163.1	0	0	0	0	0	0
ENSG00000116544.11	0	3	0	0	0	0
ENSG00000284773.1	0	9	0	0	2	7
ENSG00000241014.2	0	0	0	0	0	0
ENSG00000271741.1	0	0	0	0	0	0
ENSG00000243749.1	0	0	0	0	0	0
ENSG00000163867.16	26	44	17	33	32	90
ENSG00000197056.10	34	34	33	54	46	32
ENSG00000233940.1	0	0	0	0	0	0
ENSG00000228348.1	0	0	0	0	0	0
ENSG00000284640.1	0	0	0	0	0	0
ENSG00000116560.10	867	985	484	982	976	1180
ENSG00000201868.1	0	0	0	0	0	0
ENSG00000146463.11	225	223	217	258	235	277
ENSG00000240374.3	0	0	0	0	0	0
ENSG00000201542.1	0	0	0	0	0	0
ENSG00000229994.1	22	20	19	5	9	25
ENSG00000227409.1	0	0	0	0	0	0
ENSG00000278702.1	0	0	0	0	0	0
ENSG00000142687.17	165	156	116	226	191	202
ENSG00000236274.1	0	0	0	0	0	0
ENSG00000020129.15	299	319	284	391	300	329
ENSG00000239636.1	0	0	0	0	0	1
ENSG00000116819.7	0	0	0	0	0	1
ENSG00000126067.11	514	497	456	660	547	690
ENSG00000142686.7	51	61	41	115	77	56
ENSG00000092853.13	228	199	122	127	228	160
ENSG00000232335.1	0	0	0	4	0	0
ENSG00000134698.10	44	47	22	31	25	59
ENSG00000092847.11	118	151	99	206	219	223
ENSG00000271164.1	0	0	0	0	0	0
ENSG00000271914.1	0	0	0	0	0	0
ENSG00000126070.19	116	114	46	164	90	232
ENSG00000271554.1	0	0	0	0	0	0
ENSG00000232862.5	0	0	0	0	0	0
ENSG00000092850.11	0	0	0	0	0	0
ENSG00000116863.10	105	136	74	155	87	160
ENSG00000171812.12	42	66	23	55	39	67
ENSG00000054116.11	423	569	395	659	435	774
ENSG00000116871.15	660	656	614	788	710	838
ENSG00000264592.2	0	0	0	0	0	0
ENSG00000054118.14	1328	1261	880	1350	1420	1356
ENSG00000231849.1	0	0	0	0	0	0
ENSG00000214193.10	5	0	0	0	6	1
ENSG00000142694.6	253	235	293	421	370	312
ENSG00000116883.8	6	7	6	8	0	13
ENSG00000196182.10	43	53	23	67	61	75
ENSG00000181817.5	55	78	56	152	58	135
ENSG00000222821.1	0	0	0	0	0	0
ENSG00000116885.18	34	43	18	34	30	16
ENSG00000201448.1	0	0	0	5	0	0
ENSG00000116898.11	265	184	240	245	214	181
ENSG00000119535.17	0	0	0	0	0	0
ENSG00000230214.1	0	0	0	0	0	0
ENSG00000284705.1	0	0	0	0	0	0
ENSG00000284720.1	0	0	0	0	0	0
ENSG00000234481.1	0	0	0	0	0	0
ENSG00000163873.9	0	0	0	0	0	0
ENSG00000284650.1	0	0	0	0	0	0
ENSG00000264698.1	0	0	0	0	0	0
ENSG00000207328.1	0	0	0	0	0	0
ENSG00000223944.1	0	0	0	0	0	0
ENSG00000252368.1	0	0	0	0	0	0
ENSG00000230451.2	0	0	0	0	0	0
ENSG00000233621.1	12	3	0	8	0	3
ENSG00000163874.10	19	29	0	40	9	12
ENSG00000283724.1	0	0	0	0	0	0
ENSG00000163875.15	213	246	216	316	247	246
ENSG00000263675.1	0	0	0	0	0	0
ENSG00000163877.10	66	78	74	100	80	80
ENSG00000232273.1	0	0	0	0	0	0
ENSG00000237749.4	4	0	0	0	0	0
ENSG00000163879.10	21	13	46	29	26	44
ENSG00000134697.12	288	354	234	402	413	443
ENSG00000284748.1	0	0	0	0	0	0
ENSG00000169218.13	1	2	9	14	0	0
ENSG00000116922.14	12	17	6	45	28	30
ENSG00000134690.10	274	304	246	303	253	271
ENSG00000183317.16	0	0	0	0	0	0
ENSG00000200421.1	0	0	0	0	0	0
ENSG00000214141.4	0	0	0	0	0	0
ENSG00000227416.2	0	0	0	0	0	0
ENSG00000185090.14	1	3	0	15	9	11
ENSG00000233728.1	0	0	0	0	0	0
ENSG00000196449.3	39	18	19	7	35	37
ENSG00000197982.13	349	371	421	418	409	545
ENSG00000188786.9	69	103	67	120	94	124
ENSG00000235673.1	0	0	0	0	0	0
ENSG00000230955.1	0	0	0	0	0	0
ENSG00000204084.12	43	43	28	81	70	87
ENSG00000252448.1	0	0	0	0	0	0
ENSG00000222282.1	0	0	0	0	0	0
ENSG00000277168.1	0	0	0	0	0	0
ENSG00000183431.11	224	260	193	327	233	280
ENSG00000212541.1	0	0	0	0	0	0
ENSG00000183386.9	107	196	67	131	118	98
ENSG00000183520.11	209	243	230	243	227	279
ENSG00000185668.7	0	0	0	0	0	0
ENSG00000224592.5	0	4	0	0	0	0
ENSG00000223589.2	0	0	0	0	0	0
ENSG00000265596.1	0	0	0	0	0	0
ENSG00000284623.1	0	0	0	0	0	0
ENSG00000237290.2	0	0	0	0	0	0
ENSG00000275350.1	0	0	0	0	0	0
ENSG00000200796.1	0	0	0	0	0	0
ENSG00000238063.2	0	0	0	0	0	0
ENSG00000215895.4	2	0	0	2	4	0
ENSG00000284632.1	0	0	0	0	0	0
ENSG00000116954.7	213	307	131	244	188	259
ENSG00000273637.1	0	0	0	0	0	0
ENSG00000228436.2	3	4	5	4	12	4
ENSG00000214114.8	30	35	35	26	71	22
ENSG00000274944.4	0	0	0	0	0	0
ENSG00000131233.9	0	0	0	0	0	0
ENSG00000158315.10	5	5	3	2	4	17
ENSG00000199963.1	0	0	0	0	0	0
ENSG00000207466.1	0	0	0	0	0	0
ENSG00000235549.1	0	0	0	0	0	0
ENSG00000174574.15	146	188	83	248	157	249
ENSG00000168653.10	1523	1614	1341	1773	1715	1960
ENSG00000127603.25	801	945	537	727	916	951
ENSG00000206654.1	0	0	0	0	0	0
ENSG00000222378.1	0	0	0	0	0	0
ENSG00000270040.1	0	0	0	0	0	0
ENSG00000226438.1	0	0	0	0	0	0
ENSG00000217897.2	0	0	0	0	0	0
ENSG00000183682.7	0	0	0	0	0	0
ENSG00000237624.1	1	0	0	0	0	0
ENSG00000243970.3	0	0	8	0	0	0
ENSG00000090621.13	2033	1698	1888	2491	2421	2654
ENSG00000228060.2	0	0	0	0	0	0
ENSG00000201457.1	0	0	0	0	0	0
ENSG00000163909.7	1	0	0	16	0	1
ENSG00000225903.1	0	0	0	0	0	0
ENSG00000116981.3	0	0	0	0	0	0
ENSG00000116983.12	0	0	0	0	0	0
ENSG00000084072.16	96	84	88	110	86	144
ENSG00000225333.6	0	0	0	0	0	0
ENSG00000252413.1	0	0	0	0	0	0
ENSG00000116985.11	0	0	0	0	0	0
ENSG00000198754.5	0	2	5	0	4	0
ENSG00000285905.1	0	0	0	0	0	0
ENSG00000261798.1	0	0	0	0	0	0
ENSG00000229213.1	0	0	0	0	0	0
ENSG00000284719.1	0	0	0	0	0	0
ENSG00000284678.1	0	0	0	0	0	0
ENSG00000043514.16	34	36	12	14	37	33
ENSG00000202222.1	0	2	0	0	0	0
ENSG00000116990.10	1	0	0	0	0	0
ENSG00000236546.1	0	0	0	0	0	0
ENSG00000207356.1	0	0	0	0	0	0
ENSG00000168389.17	1	0	0	0	3	0
ENSG00000228477.1	0	0	0	0	0	0
ENSG00000131236.16	1919	1815	1367	2031	1872	2280
ENSG00000131238.17	96	79	84	143	142	94
ENSG00000226745.2	0	0	0	0	0	0
ENSG00000117000.8	168	230	110	323	152	329
ENSG00000207508.1	0	0	0	0	0	0
ENSG00000188800.5	0	0	0	0	0	0
ENSG00000259943.1	2	4	0	18	13	8
ENSG00000084073.8	180	179	180	191	191	186
ENSG00000231296.1	0	0	0	0	0	0
ENSG00000049089.14	2	1	0	0	0	2
ENSG00000227311.3	0	0	0	0	0	0
ENSG00000084070.11	66	115	64	131	119	142
ENSG00000213172.3	0	0	0	0	0	0
ENSG00000284677.1	0	0	0	0	0	0
ENSG00000187801.14	22	7	0	8	0	4
ENSG00000260920.2	0	18	19	8	18	6
ENSG00000279667.1	0	0	0	0	0	0
ENSG00000187815.9	12	13	10	0	4	9
ENSG00000238287.1	0	6	0	0	8	15
ENSG00000164002.11	15	20	21	18	19	29
ENSG00000227278.1	0	0	0	0	0	0
ENSG00000238186.1	0	0	0	0	0	0
ENSG00000117010.16	21	15	2	9	6	10
ENSG00000236505.1	0	0	0	0	0	0
ENSG00000233910.1	0	0	0	0	0	0
ENSG00000117016.9	0	0	0	4	0	6
ENSG00000237899.1	0	0	0	0	0	0
ENSG00000272145.1	2	0	0	0	0	1
ENSG00000066136.20	82	90	91	124	75	153
ENSG00000198974.3	0	0	0	0	0	0
ENSG00000207962.1	0	0	0	0	0	0
ENSG00000117013.15	0	0	0	0	0	0
ENSG00000264582.2	0	0	0	0	0	0
ENSG00000179862.6	4	4	12	11	14	6
ENSG00000229528.1	0	0	0	0	0	0
ENSG00000228940.1	0	0	0	0	0	0
ENSG00000233118.2	0	0	0	0	0	0
ENSG00000171793.14	32	36	11	52	36	23
ENSG00000281207.1	0	0	0	0	0	0
ENSG00000171790.15	0	0	0	0	0	0
ENSG00000010803.16	91	65	91	72	78	57
ENSG00000215893.3	0	0	0	0	0	0
ENSG00000235358.1	0	0	0	0	0	0
ENSG00000213987.4	0	0	0	0	0	0
ENSG00000204060.7	0	2	0	0	3	0
ENSG00000229901.1	0	0	0	0	0	0
ENSG00000252563.1	0	0	0	0	0	0
ENSG00000127129.9	0	0	0	0	0	0
ENSG00000127124.15	28	5	11	15	3	3
ENSG00000230881.1	0	0	0	0	0	0
ENSG00000230638.4	0	0	0	0	0	0
ENSG00000284895.1	0	0	0	0	0	0
ENSG00000227538.1	0	0	0	0	0	0
ENSG00000228776.2	0	0	0	0	0	0
ENSG00000044012.3	0	0	0	0	0	0
ENSG00000197273.3	0	0	0	0	0	0
ENSG00000198815.8	91	124	101	112	76	83
ENSG00000227527.2	0	0	0	0	0	0
ENSG00000177181.14	0	0	0	0	0	0
ENSG00000235002.1	0	0	0	0	0	0
ENSG00000066185.12	5	2	4	0	0	0
ENSG00000127125.8	215	229	206	260	322	395
ENSG00000186409.15	5	12	11	4	6	8
ENSG00000230116.1	0	0	0	0	0	0
ENSG00000236876.3	0	0	0	0	0	0
ENSG00000200254.1	0	0	0	0	0	0
ENSG00000236180.2	0	0	0	0	0	0
ENSG00000171960.10	81	103	141	105	133	138
ENSG00000285728.1	0	0	0	0	0	0
ENSG00000234917.2	0	0	0	0	0	5
ENSG00000065978.18	3756	3796	2396	3588	3646	3997
ENSG00000164007.10	0	0	0	0	0	0
ENSG00000117385.15	281	317	274	411	344	352
ENSG00000164008.15	17	23	4	18	5	5
ENSG00000283580.3	0	0	0	0	0	0
ENSG00000228452.1	0	0	0	0	0	0
ENSG00000274386.5	0	0	0	2	0	0
ENSG00000177868.11	212	191	92	258	184	227
ENSG00000164010.14	61	51	31	51	42	67
ENSG00000228192.7	0	0	0	0	2	0
ENSG00000164011.17	16	9	1	5	12	22
ENSG00000233708.1	0	0	0	0	0	0
ENSG00000237090.1	0	0	0	0	0	0
ENSG00000225099.1	0	0	0	0	0	0
ENSG00000117394.21	42	120	9	30	60	51
ENSG00000284138.1	0	0	0	0	0	0
ENSG00000227533.5	0	0	2	16	9	0
ENSG00000283973.1	0	0	0	0	0	0
ENSG00000207256.1	0	0	0	0	0	0
ENSG00000283136.1	0	0	0	0	0	0
ENSG00000277513.1	0	0	0	0	0	0
ENSG00000186973.10	6	0	0	0	0	0
ENSG00000117395.12	222	261	212	325	280	267
ENSG00000284410.1	0	0	0	0	0	0
ENSG00000243710.7	15	2	0	0	4	0
ENSG00000199240.1	0	0	0	0	0	0
ENSG00000179178.10	2	0	0	0	0	0
ENSG00000253313.5	0	0	0	0	0	0
ENSG00000066056.13	0	0	4	3	0	0
ENSG00000117400.17	0	0	0	0	0	0
ENSG00000234694.1	0	0	0	0	0	0
ENSG00000117399.13	193	181	221	192	228	209
ENSG00000066322.14	168	182	151	165	195	189
ENSG00000283836.1	0	0	0	0	0	0
ENSG00000159479.16	160	156	188	168	139	221
ENSG00000229431.1	0	0	0	0	0	0
ENSG00000198198.16	46	60	20	56	49	68
ENSG00000229372.1	0	0	0	0	0	0
ENSG00000274975.1	0	0	0	0	0	0
ENSG00000178922.16	115	138	122	135	101	155
ENSG00000229348.1	0	0	0	0	0	0
ENSG00000142949.16	305	340	293	448	391	481
ENSG00000284989.1	0	0	0	0	0	0
ENSG00000066135.12	274	289	235	314	253	379
ENSG00000236200.5	0	3	0	0	2	0
ENSG00000126091.20	20	6	1	30	10	17
ENSG00000229444.1	0	0	0	0	0	0
ENSG00000283414.1	0	0	0	0	0	0
ENSG00000233674.2	0	0	0	0	0	0
ENSG00000283477.1	0	0	0	0	0	0
ENSG00000224751.2	0	0	0	0	0	0
ENSG00000117407.16	0	1	0	0	0	0
ENSG00000237950.1	0	0	0	0	0	0
ENSG00000117408.10	57	49	58	42	65	48
ENSG00000285649.1	0	0	0	0	0	0
ENSG00000132768.13	18	12	6	10	27	6
ENSG00000117410.13	236	255	171	341	264	291
ENSG00000117411.16	497	635	554	675	693	673
ENSG00000159214.12	2	10	0	6	1	8
ENSG00000196517.11	96	101	93	107	91	113
ENSG00000230615.6	20	11	17	11	0	14
ENSG00000227163.2	0	0	0	0	0	0
ENSG00000271647.1	0	0	0	0	0	0
ENSG00000239560.3	0	0	0	0	0	0
ENSG00000171872.4	0	0	0	10	0	0
ENSG00000233514.1	2	0	0	0	5	0
ENSG00000283039.1	0	0	0	0	0	0
ENSG00000226804.4	0	0	0	0	0	0
ENSG00000200171.1	0	0	0	0	0	0
ENSG00000238037.1	0	0	0	0	0	0
ENSG00000227994.1	0	0	0	0	0	0
ENSG00000271329.1	0	0	0	0	0	0
ENSG00000178028.13	31	58	31	98	55	82
ENSG00000117419.15	43	55	86	45	22	49
ENSG00000233602.1	0	0	0	0	0	0
ENSG00000199385.1	0	0	0	0	0	0
ENSG00000187147.17	245	347	253	415	316	398
ENSG00000263381.1	0	0	0	0	0	0
ENSG00000126106.13	49	29	30	42	48	54
ENSG00000198520.11	0	0	0	0	0	0
ENSG00000199377.1	2	0	0	0	0	0
ENSG00000200169.1	0	0	0	0	0	0
ENSG00000142945.12	247	229	151	242	220	260
ENSG00000225721.5	0	0	0	0	0	0
ENSG00000142937.11	10196	10854	8535	11036	11585	12438
ENSG00000264294.1	0	0	0	0	0	0
ENSG00000200913.1	5	0	0	0	3	0
ENSG00000202031.1	0	0	0	7	0	0
ENSG00000207421.1	0	0	0	0	0	0
ENSG00000281859.1	0	0	0	0	0	0
ENSG00000234093.3	0	0	0	1	0	0
ENSG00000142959.4	0	0	0	0	1	0
ENSG00000173846.12	3	48	3	65	8	119
ENSG00000188396.3	0	0	7	6	0	0
ENSG00000222009.8	31	23	1	29	14	22
ENSG00000117425.13	1	0	0	12	0	3
ENSG00000202444.1	0	0	0	0	0	0
ENSG00000226499.1	0	0	0	8	0	0
ENSG00000070785.16	77	72	62	69	84	85
ENSG00000253039.1	0	0	0	0	0	0
ENSG00000229815.1	0	0	0	0	0	0
ENSG00000232369.1	0	0	0	0	0	0
ENSG00000268949.1	0	0	0	0	0	0
ENSG00000126107.14	144	99	98	202	141	129
ENSG00000126088.13	266	221	135	273	196	322
ENSG00000162415.6	6	2	12	0	0	14
ENSG00000234315.1	0	0	0	0	0	0
ENSG00000281912.1	0	0	0	3	0	0
ENSG00000186603.5	0	0	5	0	0	0
ENSG00000132781.17	10	19	14	12	17	20
ENSG00000132773.11	51	21	11	31	34	31
ENSG00000070759.16	33	7	9	26	10	19
ENSG00000236872.1	0	0	0	0	0	0
ENSG00000280670.2	0	12	0	2	9	8
ENSG00000132763.14	14	21	12	46	30	31
ENSG00000117450.13	2808	2760	2365	3118	3118	3498
ENSG00000234379.1	0	0	0	0	0	0
ENSG00000117448.13	262	189	184	330	243	244
ENSG00000281133.1	0	0	0	0	0	0
ENSG00000280836.1	0	0	0	0	0	0
ENSG00000132780.16	338	278	209	333	358	355
ENSG00000281112.1	0	0	0	0	0	0
ENSG00000281825.1	0	0	0	0	0	0
ENSG00000159588.14	0	1	0	0	0	6
ENSG00000159592.10	136	175	91	180	120	168
ENSG00000225447.1	7	1	9	0	4	0
ENSG00000234329.1	0	0	0	0	0	0
ENSG00000159596.6	59	82	58	84	92	91
ENSG00000197429.10	63	88	34	108	38	90
ENSG00000230896.1	24	29	10	17	14	11
ENSG00000236111.5	0	0	0	1	0	0
ENSG00000086015.20	81	87	40	106	83	128
ENSG00000232467.2	0	0	0	0	0	0
ENSG00000117461.14	47	65	30	50	74	114
ENSG00000278139.1	0	0	0	0	0	0
ENSG00000226957.1	0	0	0	0	0	0
ENSG00000233114.2	0	0	0	0	0	0
ENSG00000227857.2	0	0	0	5	0	0
ENSG00000117472.9	0	1	9	0	0	10
ENSG00000250719.1	0	0	0	0	0	0
ENSG00000085998.13	79	80	61	66	92	78
ENSG00000171357.5	10	9	4	14	7	19
ENSG00000085999.11	31	13	17	27	6	12
ENSG00000132128.16	601	662	550	677	583	804
ENSG00000173660.11	910	1124	856	1100	1094	1170
ENSG00000117481.10	34	32	43	81	47	52
ENSG00000225779.1	0	0	0	0	0	0
ENSG00000117480.15	0	2	0	0	0	0
ENSG00000232022.7	0	0	0	0	7	0
ENSG00000224863.2	0	0	0	0	0	0
ENSG00000197587.10	0	0	0	0	0	0
ENSG00000282881.2	0	0	0	0	0	0
ENSG00000269956.1	0	0	0	0	0	0
ENSG00000162456.9	0	0	0	0	0	0
ENSG00000079277.20	47	64	36	57	55	66
ENSG00000142961.14	11	22	3	24	8	26
ENSG00000123472.12	115	119	110	167	107	121
ENSG00000233647.2	0	0	0	0	0	0
ENSG00000186118.8	0	0	0	0	0	0
ENSG00000228237.5	0	0	0	0	0	0
ENSG00000159658.10	315	351	300	456	306	420
ENSG00000236476.2	0	0	0	0	0	0
ENSG00000142973.13	0	0	0	0	0	0
ENSG00000154198.14	0	0	0	0	0	0
ENSG00000238145.2	0	0	0	0	0	0
ENSG00000187048.12	0	0	0	0	0	0
ENSG00000259832.1	0	0	0	0	0	0
ENSG00000261196.1	0	0	0	0	0	0
ENSG00000261593.1	0	0	0	0	0	0
ENSG00000261290.1	0	0	0	0	0	0
ENSG00000186377.7	0	0	0	0	0	0
ENSG00000186160.4	0	0	0	0	0	0
ENSG00000225154.2	0	0	0	0	0	0
ENSG00000225506.2	0	0	0	0	0	0
ENSG00000162365.11	0	0	0	0	0	0
ENSG00000225514.1	0	0	0	0	0	0
ENSG00000224805.2	0	0	0	0	0	0
ENSG00000162366.7	0	0	0	0	0	0
ENSG00000162367.11	0	0	0	0	0	0
ENSG00000226252.1	0	0	0	0	0	0
ENSG00000123473.15	86	63	38	51	32	79
ENSG00000162368.13	470	556	287	537	477	595
ENSG00000225762.1	0	0	0	0	0	0
ENSG00000186790.5	0	0	0	0	3	0
ENSG00000237424.1	1	0	0	0	7	0
ENSG00000186564.5	2	32	11	7	13	26
ENSG00000271355.1	0	0	0	0	0	0
ENSG00000229554.2	0	0	0	0	0	0
ENSG00000227883.1	0	0	0	0	0	0
ENSG00000227947.1	0	0	0	0	0	0
ENSG00000269113.3	2	1	0	0	3	4
ENSG00000223814.1	0	0	0	0	0	0
ENSG00000225028.1	0	0	0	0	0	0
ENSG00000226133.6	0	0	0	0	0	0
ENSG00000231413.1	0	0	0	0	0	0
ENSG00000237180.1	0	0	0	0	0	0
ENSG00000242267.6	0	0	0	0	0	0
ENSG00000279096.2	0	0	0	0	0	0
ENSG00000223720.2	0	0	0	0	0	0
ENSG00000117834.12	0	0	0	0	0	0
ENSG00000272491.1	0	0	0	0	0	0
ENSG00000279214.1	0	0	0	0	0	0
ENSG00000132122.11	23	25	20	21	45	34
ENSG00000224986.2	0	0	0	0	0	0
ENSG00000206700.1	0	0	0	0	0	0
ENSG00000235105.1	0	0	0	0	0	0
ENSG00000223175.1	0	0	0	0	0	0
ENSG00000232514.1	0	0	0	0	0	0
ENSG00000186094.16	0	0	0	0	0	0
ENSG00000162373.12	29	6	0	2	13	6
ENSG00000229846.2	0	0	0	0	0	0
ENSG00000230114.1	0	0	0	0	0	0
ENSG00000225623.1	0	0	0	0	0	0
ENSG00000237478.2	0	0	0	0	0	0
ENSG00000215887.5	0	0	0	0	0	0
ENSG00000279324.1	0	0	0	0	0	0
ENSG00000233595.2	0	0	0	0	0	0
ENSG00000162374.16	0	0	0	0	0	0
ENSG00000230828.1	0	0	0	0	0	0
ENSG00000237337.1	0	0	0	0	0	0
ENSG00000233407.1	0	0	0	0	0	0
ENSG00000284696.1	0	0	0	0	0	0
ENSG00000284645.1	0	0	0	0	0	0
ENSG00000234080.3	0	1	0	0	0	0
ENSG00000229316.1	0	0	0	0	0	0
ENSG00000225671.2	0	0	0	0	0	0
ENSG00000142700.11	0	0	0	0	0	0
ENSG00000284700.1	0	0	0	0	0	0
ENSG00000185104.19	196	183	208	226	208	166
ENSG00000225767.1	0	0	0	0	0	0
ENSG00000207194.1	0	0	0	0	0	0
ENSG00000230585.2	0	0	0	0	0	0
ENSG00000237130.1	0	0	0	0	0	0
ENSG00000123080.10	469	341	262	446	326	340
ENSG00000265538.1	0	0	0	0	0	0
ENSG00000275816.1	0	0	0	0	0	0
ENSG00000204006.9	0	0	0	0	0	0
ENSG00000200262.1	0	0	0	0	0	0
ENSG00000213478.2	0	0	0	0	0	0
ENSG00000203356.2	0	0	0	0	0	6
ENSG00000123091.4	310	319	267	473	364	480
ENSG00000233406.5	0	0	0	0	0	1
ENSG00000236434.2	0	0	0	0	0	0
ENSG00000085831.15	0	0	0	1	0	0
ENSG00000261664.5	0	0	0	0	0	0
ENSG00000085832.16	214	218	182	330	176	267
ENSG00000232027.2	0	0	0	0	0	0
ENSG00000206595.1	0	0	0	0	0	0
ENSG00000238140.1	0	0	0	0	0	0
ENSG00000227070.1	0	0	0	0	0	1
ENSG00000252032.1	0	0	0	0	0	0
ENSG00000227742.2	0	0	0	0	0	0
ENSG00000117859.18	240	246	292	301	264	257
ENSG00000236973.2	0	0	0	0	0	0
ENSG00000232846.1	0	0	0	0	0	0
ENSG00000212624.1	0	0	0	0	0	0
ENSG00000078618.21	650	566	512	655	644	684
ENSG00000266993.3	0	0	0	3	0	0
ENSG00000272175.1	0	0	0	0	0	0
ENSG00000283899.1	0	0	0	0	0	0
ENSG00000230604.2	0	0	0	0	0	0
ENSG00000169213.6	2360	2581	1852	2466	2327	2510
ENSG00000200839.1	0	0	0	0	0	0
ENSG00000229032.1	0	0	0	0	0	0
ENSG00000264613.2	0	0	0	0	0	0
ENSG00000117862.12	5	0	0	0	0	0
ENSG00000285839.1	0	0	0	0	0	0
ENSG00000198841.3	43	37	18	50	46	46
ENSG00000223390.1	0	0	0	0	0	8
ENSG00000228369.2	0	0	0	0	0	0
ENSG00000134717.17	155	166	85	194	185	196
ENSG00000157077.14	105	147	64	147	74	135
ENSG00000241745.3	0	0	0	0	0	0
ENSG00000228407.2	0	0	0	0	0	0
ENSG00000223429.1	0	0	0	0	0	0
ENSG00000224255.2	0	0	0	0	0	0
ENSG00000236004.2	0	0	0	0	0	0
ENSG00000237663.2	0	0	0	0	0	0
ENSG00000213735.2	0	0	0	0	0	0
ENSG00000154222.14	74	74	54	93	90	75
ENSG00000272100.1	0	0	0	0	0	0
ENSG00000224680.4	0	8	0	0	0	0
ENSG00000085840.12	9	15	0	10	13	23
ENSG00000134748.12	97	120	86	79	108	128
ENSG00000134744.13	117	140	65	164	113	196
ENSG00000272371.1	0	0	0	0	0	0
ENSG00000236290.1	0	0	0	0	0	0
ENSG00000116157.5	153	212	91	205	124	197
ENSG00000182183.14	0	0	0	0	0	2
ENSG00000162377.5	31	56	21	64	28	103
ENSG00000233664.1	0	0	1	0	2	5
ENSG00000239640.3	0	0	0	0	0	0
ENSG00000162378.12	284	396	225	441	394	505
ENSG00000252018.1	0	0	0	0	0	0
ENSG00000228929.1	39	11	18	34	25	40
ENSG00000206627.1	0	0	0	0	0	0
ENSG00000203995.9	0	4	5	6	7	2
ENSG00000242391.2	0	0	0	0	0	0
ENSG00000121310.16	70	54	45	47	46	82
ENSG00000230953.2	0	0	0	0	0	0
ENSG00000231866.2	0	0	0	0	0	0
ENSG00000116171.17	514	571	310	510	571	640
ENSG00000264834.1	0	0	0	0	0	0
ENSG00000266188.1	0	0	0	0	0	0
ENSG00000265815.1	0	0	0	0	0	0
ENSG00000237279.2	0	0	0	0	0	0
ENSG00000236360.2	0	0	0	0	0	0
ENSG00000226147.1	0	0	0	0	0	0
ENSG00000174348.13	266	204	154	319	184	249
ENSG00000232993.1	0	0	0	0	0	0
ENSG00000227644.2	0	0	0	0	0	0
ENSG00000162383.12	0	0	0	3	0	0
ENSG00000235563.1	0	0	1	0	0	0
ENSG00000277397.1	0	0	0	0	0	0
ENSG00000157184.6	53	38	25	83	85	46
ENSG00000236723.2	3	0	0	0	0	0
ENSG00000162384.13	161	161	165	155	150	197
ENSG00000259818.1	0	0	8	0	0	0
ENSG00000162385.10	78	161	57	124	109	142
ENSG00000226754.1	4	0	0	15	0	1
ENSG00000157193.16	18	42	20	74	5	45
ENSG00000234578.1	0	0	0	0	0	0
ENSG00000228838.1	0	0	0	0	0	0
ENSG00000225030.1	0	0	0	0	0	0
ENSG00000232762.1	0	0	0	0	0	0
ENSG00000225675.2	0	0	0	0	0	0
ENSG00000285954.1	0	0	0	0	0	0
ENSG00000226938.1	0	0	0	0	0	0
ENSG00000230138.1	0	0	0	0	0	0
ENSG00000236253.7	0	0	0	0	0	0
ENSG00000143006.7	0	0	0	0	0	0
ENSG00000174332.5	45	19	26	37	23	24
ENSG00000239007.1	0	0	0	0	0	0
ENSG00000058804.11	100	85	74	146	72	102
ENSG00000201003.1	0	0	0	0	0	0
ENSG00000229687.2	0	0	0	0	0	0
ENSG00000058799.14	34	63	57	85	56	84
ENSG00000211452.10	0	0	0	0	0	0
ENSG00000081870.11	196	237	184	183	164	198
ENSG00000116212.14	181	224	96	242	175	290
ENSG00000219102.3	0	0	0	0	0	0
ENSG00000203985.10	0	0	0	0	0	0
ENSG00000116209.11	1119	1229	894	1297	1132	1400
ENSG00000280378.1	0	0	6	0	0	0
ENSG00000116205.13	38	64	44	89	34	95
ENSG00000283749.1	0	0	0	0	0	0
ENSG00000225183.1	0	0	0	0	0	0
ENSG00000279049.1	0	0	0	0	0	0
ENSG00000256407.2	0	0	0	0	0	0
ENSG00000157211.11	0	0	0	0	0	0
ENSG00000280425.2	0	0	0	0	0	0
ENSG00000215883.10	29	17	18	87	38	15
ENSG00000116221.15	347	358	441	440	404	448
ENSG00000157216.15	325	400	296	416	398	397
ENSG00000198711.5	0	0	0	0	0	0
ENSG00000225632.1	0	0	0	0	0	0
ENSG00000232245.1	0	0	0	0	0	0
ENSG00000235741.1	0	0	0	0	0	0
ENSG00000237173.1	0	0	0	0	0	0
ENSG00000227453.1	0	0	0	0	0	0
ENSG00000162390.17	22	28	5	24	18	13
ENSG00000162391.11	0	0	0	0	0	0
ENSG00000230728.1	0	0	0	0	0	0
ENSG00000184313.19	0	0	0	0	0	0
ENSG00000271723.5	0	0	0	0	0	0
ENSG00000243725.6	1	4	0	6	2	6
ENSG00000162396.5	36	20	5	61	19	26
ENSG00000006555.10	0	0	0	0	0	0
ENSG00000237453.1	0	0	0	0	0	0
ENSG00000162398.11	0	0	0	0	0	0
ENSG00000116133.12	1167	1269	923	1249	1385	1542
ENSG00000242396.1	0	0	0	0	1	0
ENSG00000233203.6	3	2	0	0	1	0
ENSG00000284601.1	0	0	0	0	0	0
ENSG00000143001.4	0	0	0	0	0	0
ENSG00000233271.1	0	0	0	0	0	0
ENSG00000162399.7	0	2	0	0	0	0
ENSG00000169174.10	5	6	0	0	5	1
ENSG00000162402.13	127	119	55	102	101	96
ENSG00000231090.2	0	0	0	0	0	0
ENSG00000231095.1	0	0	0	0	0	0
ENSG00000265822.1	0	0	0	0	0	0
ENSG00000234810.3	6	0	0	4	5	3
ENSG00000231900.3	0	0	0	0	0	0
ENSG00000232198.2	0	0	0	0	0	0
ENSG00000199831.1	0	0	0	0	0	0
ENSG00000252162.1	0	0	0	0	0	0
ENSG00000272051.1	0	0	0	0	0	0
ENSG00000233079.2	0	0	0	0	0	0
ENSG00000230250.2	0	0	0	0	0	0
ENSG00000227104.3	0	0	0	0	0	0
ENSG00000235612.1	0	0	0	0	0	0
ENSG00000260971.4	0	0	0	0	0	0
ENSG00000284686.1	3	16	0	4	0	2
ENSG00000229871.1	0	0	0	0	0	0
ENSG00000223956.2	0	0	0	0	0	0
ENSG00000162407.8	2395	2498	1799	3105	2521	3775
ENSG00000236776.1	0	0	0	0	0	0
ENSG00000224980.1	0	0	0	0	0	0
ENSG00000225475.1	10	13	5	15	8	5
ENSG00000162409.10	28	25	7	52	23	26
ENSG00000187889.12	0	0	0	0	0	0
ENSG00000229913.1	0	0	0	0	0	0
ENSG00000157131.10	0	0	0	0	0	0
ENSG00000021852.12	0	0	0	0	0	0
ENSG00000236341.1	0	0	0	0	0	0
ENSG00000173406.15	9	9	12	2	4	24
ENSG00000227935.1	0	0	0	0	0	0
ENSG00000236888.1	0	0	0	0	0	0
ENSG00000226759.7	0	0	0	0	0	0
ENSG00000229887.4	0	0	0	0	0	0
ENSG00000223416.3	4	0	0	0	0	0
ENSG00000235038.1	0	0	0	0	0	0
ENSG00000230546.1	0	0	0	0	0	0
ENSG00000233216.1	0	0	0	0	0	0
ENSG00000162600.11	26	18	3	25	21	26
ENSG00000270209.1	0	0	0	0	0	0
ENSG00000264128.2	0	0	0	0	0	0
ENSG00000184292.6	14	1	0	6	4	5
ENSG00000185839.3	0	0	0	0	0	0
ENSG00000162601.9	64	76	38	55	29	44
ENSG00000283445.1	0	0	0	0	0	0
ENSG00000177606.6	203	411	124	353	184	455
ENSG00000234807.6	0	0	0	0	0	0
ENSG00000272226.1	0	0	0	0	0	0
ENSG00000231740.1	0	0	0	0	0	0
ENSG00000232453.6	7	0	12	3	1	12
ENSG00000237352.3	3	0	0	0	0	0
ENSG00000228121.1	0	0	0	0	0	0
ENSG00000241042.1	0	0	0	0	0	0
ENSG00000235215.2	0	0	0	0	0	0
ENSG00000224609.7	0	4	0	0	0	1
ENSG00000270457.1	0	0	0	0	2	0
ENSG00000172456.17	18	22	20	11	35	43
ENSG00000266150.1	0	0	0	0	0	0
ENSG00000226883.1	0	0	0	0	0	0
ENSG00000134709.10	0	0	0	0	0	0
ENSG00000134716.10	0	0	0	0	0	0
ENSG00000265535.2	0	0	0	0	0	0
ENSG00000162598.13	0	0	0	0	0	0
ENSG00000229332.2	0	0	0	0	0	0
ENSG00000238242.1	0	0	0	0	0	0
ENSG00000226476.3	0	0	0	0	0	0
ENSG00000231252.2	0	0	0	0	0	0
ENSG00000162599.15	293	289	256	392	297	422
ENSG00000237928.5	0	0	0	0	0	0
ENSG00000270742.1	0	0	0	0	0	0
ENSG00000237853.6	0	0	0	0	0	0
ENSG00000284808.1	0	0	0	0	0	0
ENSG00000223920.2	0	0	0	0	0	0
ENSG00000162604.12	267	270	221	320	191	269
ENSG00000271200.1	0	0	0	0	0	0
ENSG00000132849.20	21	39	11	27	14	55
ENSG00000200575.1	0	0	0	0	0	0
ENSG00000212360.1	0	0	0	0	0	0
ENSG00000236646.1	0	0	0	0	0	0
ENSG00000242860.3	0	0	0	0	0	0
ENSG00000263908.1	0	0	0	0	0	0
ENSG00000283690.1	0	0	0	0	0	0
ENSG00000234204.1	0	0	0	0	0	0
ENSG00000234088.1	0	0	0	0	0	0
ENSG00000240563.1	0	2	0	0	4	0
ENSG00000237227.1	0	0	0	0	0	0
ENSG00000200174.1	0	0	0	0	0	0
ENSG00000132854.18	0	0	0	0	0	0
ENSG00000201153.1	0	0	0	0	0	0
ENSG00000162607.12	431	348	320	370	387	398
ENSG00000116641.17	153	181	126	201	168	165
ENSG00000270549.1	0	0	0	0	0	0
ENSG00000132855.4	0	0	0	0	0	0
ENSG00000278967.1	0	0	0	0	0	0
ENSG00000213703.2	0	0	0	0	0	0
ENSG00000235545.1	0	0	0	0	0	0
ENSG00000125703.14	34	63	37	69	37	78
ENSG00000234318.1	0	0	0	0	0	0
ENSG00000237163.1	0	0	0	0	0	0
ENSG00000229537.6	0	0	0	0	0	0
ENSG00000227485.1	0	0	0	0	0	0
ENSG00000229225.1	0	0	0	0	0	0
ENSG00000203605.3	0	0	0	0	0	0
ENSG00000224209.7	0	0	0	0	0	0
ENSG00000252259.1	0	0	0	0	0	0
ENSG00000228734.2	0	0	0	0	0	0
ENSG00000223683.1	0	0	0	0	0	0
ENSG00000230798.5	0	0	0	0	0	0
ENSG00000187140.5	0	0	0	0	0	0
ENSG00000275836.1	0	0	0	0	0	0
ENSG00000252784.1	0	0	0	0	0	0
ENSG00000236674.1	0	0	0	0	0	0
ENSG00000088035.16	25	25	4	8	17	25
ENSG00000142856.16	132	115	114	103	133	166
ENSG00000203965.12	10	10	2	35	2	11
ENSG00000264271.2	0	0	0	0	0	0
ENSG00000251720.1	0	0	0	0	0	0
ENSG00000116652.6	4	1	4	0	0	6
ENSG00000276884.1	0	0	0	0	0	0
ENSG00000278287.1	0	0	0	0	0	0
ENSG00000277565.1	0	0	0	0	0	0
ENSG00000275823.1	0	0	0	0	0	0
ENSG00000277689.1	0	0	0	0	0	0
ENSG00000274199.1	0	0	0	0	0	0
ENSG00000079739.16	159	183	153	221	272	249
ENSG00000244256.3	2	0	0	14	0	3
ENSG00000185483.11	42	43	38	47	47	42
ENSG00000177452.7	0	0	0	0	0	0
ENSG00000228056.3	0	0	0	0	0	0
ENSG00000207190.1	0	0	0	0	0	0
ENSG00000200508.1	0	0	0	0	0	0
ENSG00000223949.6	2	0	0	0	0	0
ENSG00000284928.1	0	0	0	0	0	0
ENSG00000177414.13	0	0	0	0	0	0
ENSG00000238653.1	0	0	0	0	0	0
ENSG00000158966.14	21	32	18	49	31	30
ENSG00000264470.1	0	0	0	0	0	0
ENSG00000162437.14	39	20	34	20	14	46
ENSG00000162434.11	1222	1207	857	1199	1290	1435
ENSG00000234784.2	0	0	0	0	0	0
ENSG00000233877.2	0	0	0	0	0	0
ENSG00000226891.8	0	0	0	0	0	0
ENSG00000185031.6	0	0	0	0	0	0
ENSG00000272506.1	0	0	0	0	0	0
ENSG00000212257.1	0	0	0	0	0	0
ENSG00000265996.1	0	0	0	0	0	0
ENSG00000199135.1	3	0	0	0	0	0
ENSG00000231485.1	0	0	0	0	0	0
ENSG00000235804.2	0	0	0	0	0	0
ENSG00000234496.2	0	0	0	0	0	0
ENSG00000162433.14	52	57	36	62	52	76
ENSG00000231622.1	0	0	0	0	0	0
ENSG00000116675.15	44	47	34	19	45	48
ENSG00000229294.1	0	0	0	0	0	0
ENSG00000234144.1	0	0	0	0	0	0
ENSG00000222624.1	0	0	0	0	0	0
ENSG00000213625.8	1353	1479	826	1512	1322	1862
ENSG00000116678.19	719	857	519	815	888	909
ENSG00000237852.1	0	1	0	0	0	0
ENSG00000224570.1	0	0	0	0	0	0
ENSG00000285079.1	0	0	0	0	0	0
ENSG00000239319.3	0	2	0	0	0	0
ENSG00000184588.17	81	82	46	117	110	126
ENSG00000227466.1	0	0	0	0	0	0
ENSG00000223152.1	0	0	0	0	0	0
ENSG00000118473.21	76	98	65	67	81	98
ENSG00000264720.3	0	0	0	0	0	0
ENSG00000248458.2	0	0	0	0	0	0
ENSG00000152760.9	0	4	0	0	0	0
ENSG00000172410.4	0	0	0	0	0	0
ENSG00000152763.16	16	27	8	15	12	1
ENSG00000231080.1	0	0	0	0	0	0
ENSG00000198160.14	573	591	385	528	490	611
ENSG00000116704.7	116	119	90	94	69	142
ENSG00000203963.11	0	0	0	0	0	0
ENSG00000252433.1	0	0	0	0	0	0
ENSG00000275678.1	0	0	0	0	0	0
ENSG00000162594.15	0	0	0	0	0	0
ENSG00000253074.1	0	0	0	0	0	0
ENSG00000252116.1	0	0	0	0	0	0
ENSG00000228523.1	0	0	0	0	0	0
ENSG00000081985.11	0	0	0	0	0	0
ENSG00000142864.14	2346	2370	1430	2759	2591	2844
ENSG00000223263.1	0	0	0	0	0	0
ENSG00000235200.2	0	0	0	0	0	0
ENSG00000207504.1	0	0	0	0	0	0
ENSG00000238139.2	0	0	0	0	0	0
ENSG00000242482.3	0	0	0	0	0	0
ENSG00000232048.2	0	0	0	0	0	0
ENSG00000116717.12	127	126	73	185	156	232
ENSG00000172380.5	1023	987	831	1257	1064	1185
ENSG00000238778.1	0	2	0	0	0	0
ENSG00000232284.7	0	0	0	0	0	0
ENSG00000235055.3	0	0	0	0	0	0
ENSG00000162595.6	26	35	44	46	28	18
ENSG00000228431.1	0	0	0	0	0	0
ENSG00000116729.13	1060	1211	971	1235	1155	1318
ENSG00000234383.1	7	13	7	7	1	5
ENSG00000221203.1	0	0	0	0	0	0
ENSG00000229133.1	0	0	0	0	0	0
ENSG00000225242.2	0	0	0	0	0	0
ENSG00000237622.1	0	0	0	0	0	0
ENSG00000229440.1	0	0	0	0	0	0
ENSG00000116745.6	0	0	0	0	0	0
ENSG00000024526.16	184	167	168	226	223	195
ENSG00000233589.1	0	0	0	0	0	0
ENSG00000234264.1	0	0	0	0	0	0
ENSG00000225167.1	0	0	0	0	0	0
ENSG00000285041.1	0	0	0	0	0	0
ENSG00000285407.1	0	0	0	0	0	0
ENSG00000285473.1	0	0	0	0	0	0
ENSG00000223883.1	0	0	0	0	0	0
ENSG00000235446.2	0	0	0	0	0	0
ENSG00000229639.1	0	0	0	0	0	0
ENSG00000033122.18	5	0	0	0	0	0
ENSG00000270615.1	0	0	0	0	0	0
ENSG00000240692.3	0	0	0	0	0	0
ENSG00000229359.2	0	0	0	0	0	0
ENSG00000237919.5	0	0	0	0	0	0
ENSG00000066557.5	56	74	13	97	52	70
ENSG00000244389.3	0	0	0	0	0	0
ENSG00000116754.13	1329	1525	873	1660	1605	1660
ENSG00000228988.1	0	0	0	0	0	0
ENSG00000118454.12	74	108	29	54	57	94
ENSG00000197568.13	36	47	54	58	32	65
ENSG00000226088.1	0	0	0	0	0	0
ENSG00000116761.11	20	26	24	6	34	14
ENSG00000278636.1	0	0	0	0	0	0
ENSG00000271992.1	10	4	0	0	0	0
ENSG00000233020.1	0	0	0	0	0	0
ENSG00000237033.2	0	0	0	0	0	0
ENSG00000229051.1	0	0	0	0	0	0
ENSG00000226208.1	0	0	0	0	0	0
ENSG00000050628.20	46	30	10	18	25	28
ENSG00000235782.1	0	0	0	0	0	0
ENSG00000269933.1	2	0	0	0	0	0
ENSG00000235079.1	0	0	0	0	0	0
ENSG00000132485.13	512	514	250	528	494	511
ENSG00000207721.1	0	0	0	0	0	0
ENSG00000229956.10	0	0	0	0	4	0
ENSG00000226324.1	0	0	0	0	0	0
ENSG00000172260.14	179	182	181	251	231	357
ENSG00000231985.1	0	0	0	0	0	0
ENSG00000271618.1	0	0	0	0	0	0
ENSG00000228853.1	0	0	0	0	0	0
ENSG00000233994.2	0	0	0	0	0	0
ENSG00000227207.2	0	0	0	0	0	0
ENSG00000212366.1	0	0	0	0	0	0
ENSG00000225087.1	0	0	0	0	0	0
ENSG00000227016.3	0	0	0	0	0	0
ENSG00000285808.1	0	0	0	0	0	0
ENSG00000280317.1	0	0	0	0	0	0
ENSG00000229636.2	0	0	0	0	0	0
ENSG00000251825.1	0	0	0	0	0	0
ENSG00000233973.6	0	0	0	0	0	0
ENSG00000223479.3	0	0	0	0	0	0
ENSG00000200601.1	0	0	0	0	0	0
ENSG00000285778.1	0	0	0	0	0	0
ENSG00000252005.2	0	0	0	0	0	0
ENSG00000162620.15	6	11	8	5	17	0
ENSG00000254685.6	31	19	5	20	17	13
ENSG00000259030.7	3	0	0	4	3	0
ENSG00000116783.14	0	0	0	0	0	2
ENSG00000237324.3	0	0	0	0	0	0
ENSG00000233894.1	1	0	0	0	0	0
ENSG00000162621.6	0	0	0	0	0	0
ENSG00000178965.13	0	0	0	5	0	5
ENSG00000234497.5	0	0	0	0	0	0
ENSG00000272864.1	0	0	0	0	0	0
ENSG00000116791.13	160	252	103	214	174	230
ENSG00000162623.15	264	316	107	320	264	401
ENSG00000229943.1	0	0	0	0	0	0
ENSG00000261213.1	88	112	86	59	102	63
ENSG00000224127.1	94	86	112	101	61	135
ENSG00000162624.14	335	320	265	311	352	326
ENSG00000224149.1	13	27	39	68	33	60
ENSG00000206999.1	0	0	0	0	0	0
ENSG00000137968.16	1	0	0	0	0	6
ENSG00000224493.1	0	0	0	0	0	0
ENSG00000252338.1	0	0	0	0	0	0
ENSG00000213579.3	0	0	0	0	0	0
ENSG00000230863.3	0	0	0	0	0	0
ENSG00000117054.13	124	193	80	113	152	170
ENSG00000181227.3	0	0	0	0	0	0
[truncated: 56,781 more rows]
