# Supplementary material for: RNA Sequencing Revealed a Weak Response of Gingival Fibroblasts Exposed to Hyaluronic Acid
Source: Bioengineering (Basel). 2024 Dec 23;11(12):1307. doi: 10.3390/bioengineering11121307 (PMC11726844; doi:10.3390/bioengineering11121307)
Supplement: Supplementary file 1 [file bioengineering-11-01307-s001.zip › 2. PCA/Top 100 pca_principal_components.xlsx]

## Sheet: sheet1
query	entrezgene	name	symbol	alias	taxid	HGNC
ENSG00000182827	64746	acyl-CoA binding domain containing 3	ACBD3	GCP60, GOCAP1, GOLPH1, PAP7	9606	HGNC:15453
ENSG00000168710	10768	adenosylhomocysteinase like 1	AHCYL1	DCAL, IRBIT, PPP1R78, PRO0233, XPVKONA	9606	HGNC:344
ENSG00000143761	375	ARF GTPase 1	ARF1	PVNH8	9606	HGNC:652
ENSG00000058668	493	ATPase plasma membrane Ca2+ transporting 4	ATP2B4	ATP2B2, MXRA1, PMCA4, PMCA4b, PMCA4x	9606	HGNC:817
ENSG00000131236	10487	cyclase associated actin cytoskeleton regulatory protein 1	CAP1	CAP, CAP1-PEN	9606	HGNC:20040
ENSG00000077549	832	capping actin protein of muscle Z-line subunit beta	CAPZB	CAPB, CAPPB, CAPZ	9606	HGNC:1491
ENSG00000117724	1063	centromere protein F	CENPF	CENF, CILD31, PRO1779, STROMS, hcp-1	9606	HGNC:1857
ENSG00000169504	25932	chloride intracellular channel 4	CLIC4	CLIC4L, H1, MTCLIC, huH1, p64H1	9606	HGNC:13518
ENSG00000009307	7812	cold shock domain containing E1	CSDE1	D1S155E, UNR	9606	HGNC:29905
ENSG00000162733	4921	discoidin domain receptor tyrosine kinase 2	DDR2	MIG20a, NTRKR3, TKT, TYRO10, WRCN	9606	HGNC:2731
ENSG00000154380	55740	ENAH actin regulator	ENAH	ENA, MENA, NDPP1	9606	HGNC:18271
ENSG00000074800	2023	enolase 1	ENO1	ENO1-IT1, ENO1L1, HEL-S-17, MPB1, NNE	9606	HGNC:3350
ENSG00000078369	2782	G protein subunit beta 1	GNB1	HG2A, MDS, MRD42	9606	HGNC:4396
ENSG00000180875	64388	gremlin 2, DAN family BMP antagonist	GREM2	CKTSF1B2, DAND3, PRDC, STHAG9	9606	HGNC:17655
ENSG00000135862	3915	laminin subunit gamma 1	LAMC1	LAMB2	9606	HGNC:6492
ENSG00000213625	54741	leptin receptor overlapping transcript	LEPROT	LEPR, OB-RGRP, OBRGRP, VPS55	9606	HGNC:29477
ENSG00000160789	4000	lamin A/C	LMNA	CDCD1, CDDC, CMD1A, CMT2B1, EMD2	9606	HGNC:6636
ENSG00000143384	4170	MCL1 apoptosis regulator, BCL2 family member	MCL1	BCL2L3, EAT, MCL1-ES, MCL1L, MCL1S	9606	HGNC:6943
ENSG00000143198	4259	microsomal glutathione S-transferase 3	MGST3	GST-3, GST-III	9606	HGNC:7064
ENSG00000248527	106480796	MT-ATP6 pseudogene 1	MTATP6P1		9606	HGNC:44575
ENSG00000162576	54587	matrix remodeling associated 8	MXRA8	ASP3	9606	HGNC:7542
ENSG00000069275	64710	nuclear casein kinase and cyclin dependent kinase substrate 1	NUCKS1	JC7, NUCKS	9606	HGNC:29923
ENSG00000090621	8761	poly(A) binding protein cytoplasmic 4	PABPC4	APP-1, APP1, PABP4, iPABP	9606	HGNC:8557
ENSG00000185630	5087	PBX homeobox 1	PBX1	CAKUHED	9606	HGNC:8632
ENSG00000162734	8682	proliferation and apoptosis adaptor protein 15	PEA15	HMAT1, HUMMAT1H, MAT1, MAT1H, PEA-15	9606	HGNC:8822
ENSG00000162407	8613	phospholipid phosphatase 3	PLPP3	Dri42, LPP3, PAP2B, PPAP2B, VCIP	9606	HGNC:9229
ENSG00000117450	5052	peroxiredoxin 1	PRDX1	MSP23, NKEF-A, NKEFA, PAG, PAGA	9606	HGNC:9352
ENSG00000117523	23215	proline rich coiled-coil 2C	PRRC2C	BAT2-iso, BAT2D1, BAT2L2, XTP2	9606	HGNC:24903
ENSG00000116132	5396	paired related homeobox 1	PRRX1	AGOTC, PHOX1, PMX1, PRX-1, PRX1	9606	HGNC:9142
ENSG00000184007	8073	protein tyrosine phosphatase 4A2	PTP4A2	HH13, HH7-2, HU-PP-1, OV-1, PRL-2	9606	HGNC:9635
ENSG00000116260	5768	quiescin sulfhydryl oxidase 1	QSOX1	Q6, QSCN6	9606	HGNC:9756
ENSG00000169213	5865	RAB3B, member RAS oncogene family	RAB3B		9606	HGNC:9778
ENSG00000142676	6135	ribosomal protein L11	RPL11	DBA7, GIG34, L11, uL5	9606	HGNC:10301
ENSG00000122406	6125	ribosomal protein L5	RPL5	L5, MSTP030, PPP1R135, uL18	9606	HGNC:10360
ENSG00000177954	6232	ribosomal protein S27	RPS27	DBA17, MPS-1, MPS1, S27, eS27	9606	HGNC:10416
ENSG00000142937	6202	ribosomal protein S8	RPS8	S8, eS8	9606	HGNC:10441
ENSG00000197747	6281	S100 calcium binding protein A10	S100A10	42C, ANX2L, ANX2LG, CAL1L, CLP11	9606	HGNC:10487
ENSG00000163191	6282	S100 calcium binding protein A11	S100A11	HEL-S-43, MLN70, S100C	9606	HGNC:10488
ENSG00000196154	6275	S100 calcium binding protein A4	S100A4	18A2, 42A, CAPL, FSP1, MTS1	9606	HGNC:10494
ENSG00000197956	6277	S100 calcium binding protein A6	S100A6	2A9, 5B10, CABP, CACY, PRA	9606	HGNC:10496
ENSG00000078808	51150	stromal cell derived factor 4	SDF4	Cab45, SDF-4	9606	HGNC:24188
ENSG00000142864	26135	SERPINE1 mRNA binding protein 1	SERBP1	CGI-55, CHD3IP, HABP4L, Hero45, PAI-RBP1	9606	HGNC:17860
ENSG00000168528	347735	serine incorporator 2	SERINC2	FKSG84, PRO0899, TDE2, TDE2L	9606	HGNC:23231
ENSG00000142669	83442	SH3 domain binding glutamate rich protein like 3	SH3BGRL3	HEL-S-297, SH3BP-1, TIP-B1	9606	HGNC:15568
ENSG00000160691	6464	SHC adaptor protein 1	SHC1	SHC, SHCA	9606	HGNC:10840
ENSG00000116754	9295	serine and arginine rich splicing factor 11	SRSF11	NET2, SFRS11, dJ677H15.2, p54	9606	HGNC:10782
ENSG00000158710	8407	transgelin 2	TAGLN2	HA1756	9606	HGNC:11554
ENSG00000047410	7175	translocated promoter region, nuclear basket protein	TPR	MRT79	9606	HGNC:12017
ENSG00000158195	10163	WASP family member 2	WASF2	IMD2, SCAR2, WASF4, WAVE2, dJ393P12.2	9606	HGNC:12733
ENSG00000065978	4904	Y-box binding protein 1	YBX1	BP-8, CBF-A, CSDA2, CSDB, DBPB	9606	HGNC:8014
