# Supplementary material for: RNA Sequencing Revealed a Weak Response of Gingival Fibroblasts Exposed to Hyaluronic Acid
Source: Bioengineering (Basel). 2024 Dec 23;11(12):1307. doi: 10.3390/bioengineering11121307 (PMC11726844; doi:10.3390/bioengineering11121307)
Supplement: Supplementary file 1 [file bioengineering-11-01307-s001.zip › 2. PCA/Top 500 pca_principal_components.xlsx]

## Sheet: sheet1
query	entrezgene	name	symbol	alias	taxid	HGNC
ENSG00000182827	64746	acyl-CoA binding domain containing 3	ACBD3	GCP60, GOCAP1, GOLPH1, PAP7	9606	HGNC:15453
ENSG00000075624	60	actin beta	ACTB	BKRNS, BNS, BRWS1, CSMH, DDS1	9606	HGNC:132
ENSG00000184009	71	actin gamma 1	ACTG1	ACT, ACTG, DFNA20, DFNA26, HEL-176	9606	HGNC:144
ENSG00000072110	87	actinin alpha 1	ACTN1	BDPLT15	9606	HGNC:163
ENSG00000130402	81	actinin alpha 4	ACTN4	ACTININ-4, FSGS, FSGS1	9606	HGNC:166
ENSG00000148700	120	adducin 3	ADD3	ADDL, CPSQ3	9606	HGNC:245
ENSG00000148671	10974	adipogenesis regulatory factor	ADIRF	AFRO, APM2, C10orf116, apM-2	9606	HGNC:24043
ENSG00000168710	10768	adenosylhomocysteinase like 1	AHCYL1	DCAL, IRBIT, PPP1R78, PRO0233, XPVKONA	9606	HGNC:344
ENSG00000124942	79026	AHNAK nucleoprotein	AHNAK	AHNAK1, AHNAKRS, PM227	9606	HGNC:347
ENSG00000131016	9590	A-kinase anchoring protein 12	AKAP12	AKAP250, SSeCKS	9606	HGNC:370
ENSG00000105221	208	AKT serine/threonine kinase 2	AKT2	HIHGHH, PKBB, PKBBETA, PRKBB, RAC-BETA	9606	HGNC:392
ENSG00000170017	214	activated leukocyte cell adhesion molecule	ALCAM	CD166, MEMD	9606	HGNC:400
ENSG00000136859	23452	angiopoietin like 2	ANGPTL2	ARP2, HARP	9606	HGNC:490
ENSG00000167522	29123	ankyrin repeat domain containing 11	ANKRD11	ANCO-1, ANCO1, LZ16, T13	9606	HGNC:21316
ENSG00000101745	23253	ankyrin repeat domain 12	ANKRD12	ANCO-2, ANCO1, GAC-1, Nbla00144	9606	HGNC:29135
ENSG00000122359	311	annexin A11	ANXA11	ALS23, ANX11, CAP-50, CAP50, IBMWMA	9606	HGNC:535
ENSG00000182718	302	annexin A2	ANXA2	ANX2, ANX2L4, CAL1H, HEL-S-270, LIP2	9606	HGNC:537
ENSG00000164111	308	annexin A5	ANXA5	ANX5, CPB-I, ENX2, HEL-S-7, PP4	9606	HGNC:543
ENSG00000197043	309	annexin A6	ANXA6	ANX6, CBP68, CPB-II, p68, p70	9606	HGNC:544
ENSG00000006125	163	adaptor related protein complex 2 subunit beta 1	AP2B1	ADTB2, AP105B, AP2-BETA, CLAPB1	9606	HGNC:563
ENSG00000161203	1173	adaptor related protein complex 2 subunit mu 1	AP2M1	AP50, CLAPM1, MRD60, mu2	9606	HGNC:564
ENSG00000084234	334	amyloid beta precursor like protein 2	APLP2	APLP-2, APPH, APPL2, CDEBP	9606	HGNC:598
ENSG00000142192	351	amyloid beta precursor protein	APP	AAA, ABETA, ABPP, AD1, APPI	9606	HGNC:620
ENSG00000143761	375	ARF GTPase 1	ARF1	PVNH8	9606	HGNC:652
ENSG00000168374	378	ARF GTPase 4	ARF4	ARF2	9606	HGNC:655
ENSG00000141522	396	Rho GDP dissociation inhibitor alpha	ARHGDIA	GDIA1, HEL-S-47e, NPHS8, RHOGDI, RHOGDI-1	9606	HGNC:678
ENSG00000144746	10550	ARF like GTPase 6 interacting protein 5	ARL6IP5	DERP11, GTRAP3-18, HSPC127, JWA, PRAF3	9606	HGNC:16937
ENSG00000163466	10109	actin related protein 2/3 complex subunit 2	ARPC2	ARC34, PNAS-139, PRO2446, p34-Arc	9606	HGNC:705
ENSG00000198363	444	aspartate beta-hydroxylase	ASPH	AAH, BAH, CASQ2BP1, FDLAB, HAAH	9606	HGNC:757
ENSG00000070961	490	ATPase plasma membrane Ca2+ transporting 1	ATP2B1	MRD66, PMCA1, PMCA1kb	9606	HGNC:814
ENSG00000058668	493	ATPase plasma membrane Ca2+ transporting 4	ATP2B4	ATP2B2, MXRA1, PMCA4, PMCA4b, PMCA4x	9606	HGNC:817
ENSG00000110955	506	ATP synthase F1 subunit beta	ATP5F1B	ATP5B, ATPMB, ATPSB, HEL-S-271, HUMOP2	9606	HGNC:830
ENSG00000198899	4508	ATP synthase F0 subunit 6	ATP6	ATPase6, MTATP6	9606	HGNC:7414
ENSG00000228253	4509	ATP synthase F0 subunit 8	ATP8	ATPase8, MTATP8	9606	HGNC:7415
ENSG00000085224	546	ATRX chromatin remodeler	ATRX	JMS, MRX52, RAD54, RAD54L, XH2	9606	HGNC:886
ENSG00000167601	558	AXL receptor tyrosine kinase	AXL	ARK, AXL3, JTK11, Tyro7, UFO	9606	HGNC:905
ENSG00000166710	567	beta-2-microglobulin	B2M	AMYLD6, IMD43, MHC1D4	9606	HGNC:914
ENSG00000176788	10409	brain abundant membrane attached signal protein 1	BASP1	CAP-23, CAP23, NAP-22, NAP22	9606	HGNC:957
ENSG00000166681	27018	brain expressed X-linked 3	BEX3	Bex, DXS6984E, HGR74, Hero20, NADE	9606	HGNC:13388
ENSG00000166780	89927	bMERB domain containing 1	BMERB1	C16orf45, MINP	9606	HGNC:19213
ENSG00000104765	665	BCL2 interacting protein 3 like	BNIP3L	BNIP3a, NIP3L, NIX	9606	HGNC:1085
ENSG00000038219	259282	biorientation of chromosomes in cell division 1 like 1	BOD1L1	BOD1L, FAM44A	9606	HGNC:31792
ENSG00000145741	689	basic transcription factor 3	BTF3	BETA-NAC, BTF3a, BTF3b, NACB	9606	HGNC:1125
ENSG00000133639	694	BTG anti-proliferation factor 1	BTG1	APRO2	9606	HGNC:1130
ENSG00000122786	800	caldesmon 1	CALD1	CDM, H-CAD, HCAD, L-CAD, LCAD	9606	HGNC:1441
ENSG00000198668	801	calmodulin 1	CALM1	CALML2, CAM2, CAM3, CAMB, CAMC	9606	HGNC:1442
ENSG00000143933	805	calmodulin 2	CALM2	CALM, CALML2, CAM1, CAM3, CAMC	9606	HGNC:1445
ENSG00000160014	808	calmodulin 3	CALM3	CALM, CAM1, CAM2, CAMB, CPVT6	9606	HGNC:1449
ENSG00000179218	811	calreticulin	CALR	CALR1, CRT, HEL-S-99n, RO, SSA	9606	HGNC:1455
ENSG00000128595	813	calumenin	CALU		9606	HGNC:1458
ENSG00000127022	821	calnexin	CANX	CNX, IP90, P90	9606	HGNC:1473
ENSG00000131236	10487	cyclase associated actin cytoskeleton regulatory protein 1	CAP1	CAP, CAP1-PEN	9606	HGNC:20040
ENSG00000126247	826	calpain small subunit 1	CAPNS1	CALPAIN4, CANP, CANPS, CAPN4, CDPS	9606	HGNC:1481
ENSG00000077549	832	capping actin protein of muscle Z-line subunit beta	CAPZB	CAPB, CAPPB, CAPZ	9606	HGNC:1491
ENSG00000153113	831	calpastatin	CAST	BS-17, MIR583HG, PLACK	9606	HGNC:1515
ENSG00000105974	857	caveolin 1	CAV1	BSCL3, CGL3, LCCNS, MSTP085, PPH3	9606	HGNC:1527
ENSG00000177469	284119	caveolae associated protein 1	CAVIN1	CAVIN, CGL4, FKSG13, PTRF, cavin-1	9606	HGNC:9688
ENSG00000170955	112464	caveolae associated protein 3	CAVIN3	HSRBC, PRKCDBP, SRBC, cavin-3	9606	HGNC:9400
ENSG00000122565	11335	chromobox 3	CBX3	HECH, HP1-GAMMA, HP1Hs-gamma, HP1gamma	9606	HGNC:1553
ENSG00000183741	23466	chromobox 6	CBX6		9606	HGNC:1556
ENSG00000091986	151887	coiled-coil domain containing 80	CCDC80	CL2, DRO1, LINC01279, SSG1, URB	9606	HGNC:30649
ENSG00000118523	1490	cellular communication network factor 2	CCN2	CTGF, HCS24, IBP-8, IGFBP8, NOV2	9606	HGNC:2500
ENSG00000118816	10983	cyclin I	CCNI	CCNI1, CYC1, CYI	9606	HGNC:1595
ENSG00000177697	977	CD151 molecule (Raph blood group)	CD151	EBS7, GP27, MER2, PETA-3, RAPH	9606	HGNC:1630
ENSG00000174807	57124	CD248 molecule	CD248	CD164L1, TEM1	9606	HGNC:18219
ENSG00000026508	960	CD44 molecule (IN blood group)	CD44	CDW44, CSPG8, ECM-III, ECMR-III, H-CAM	9606	HGNC:1681
ENSG00000085063	966	CD59 molecule (CD59 blood group)	CD59	16.3A5, 1F5, EJ16, EJ30, EL32	9606	HGNC:1689
ENSG00000135404	967	CD63 molecule	CD63	AD1, HOP-26, ME491, MLA1, OMA81H	9606	HGNC:1692
ENSG00000110651	975	CD81 molecule	CD81	CVID6, S5.7, TAPA1, TSPAN28	9606	HGNC:1701
ENSG00000010278	928	CD9 molecule	CD9	BTCC-1, DRAP-27, MIC3, MRP-1, TSPAN-29	9606	HGNC:1709
ENSG00000002586	4267	CD99 molecule (Xg blood group)	CD99	HBA71, MIC2, MIC2X, MIC2Y, MSK5X	9606	HGNC:7082
ENSG00000124762	1026	cyclin dependent kinase inhibitor 1A	CDKN1A	CAP20, CDKN1, CIP1, MDA-6, P21	9606	HGNC:1784
ENSG00000117724	1063	centromere protein F	CENPF	CENF, CILD31, PRO1779, STROMS, hcp-1	9606	HGNC:1857
ENSG00000172757	1072	cofilin 1	CFL1	CFL, HEL-S-15, cofilin	9606	HGNC:1874
ENSG00000106153	51142	coiled-coil-helix-coiled-coil-helix domain containing 2	CHCHD2	C7orf17, MIX17B, MNRR1, NS2TP, PARK22	9606	HGNC:21645
ENSG00000136026	10970	cytoskeleton associated protein 4	CKAP4	CLIMP-63, CLIMP63, ERGIC-63, p63	9606	HGNC:16991
ENSG00000013297	5010	claudin 11	CLDN11	HLD22, OSP, OTM	9606	HGNC:8514
ENSG00000169504	25932	chloride intracellular channel 4	CLIC4	CLIC4L, H1, MTCLIC, huH1, p64H1	9606	HGNC:13518
ENSG00000166250	79827	CXADR like membrane protein	CLMP	ACAM, ASAM, CSBM, CSBS	9606	HGNC:24039
ENSG00000141367	1213	clathrin heavy chain	CLTC	CHC, CHC17, CLH-17, CLTCL2, Hc	9606	HGNC:2092
ENSG00000064666	1265	calponin 2	CNN2		9606	HGNC:2156
ENSG00000111799	1303	collagen type XII alpha 1 chain	COL12A1	BA209D8.1, BTHLM2, COL12A1L, DJ234P15.1, EDSMYP	9606	HGNC:2188
ENSG00000108821	1277	collagen type I alpha 1 chain	COL1A1	CAFYD, EDSARTH1, EDSC, OI1, OI2	9606	HGNC:2197
ENSG00000164692	1278	collagen type I alpha 2 chain	COL1A2	EDSARTH2, EDSCV, OI4	9606	HGNC:2198
ENSG00000168542	1281	collagen type III alpha 1 chain	COL3A1	EDS4A, EDSVASC, PMGEDSV	9606	HGNC:2201
ENSG00000130635	1289	collagen type V alpha 1 chain	COL5A1	EDSC, EDSCL1, FMDMF	9606	HGNC:2209
ENSG00000142156	1291	collagen type VI alpha 1 chain	COL6A1	BTHLM1, BTHLM1A, OPLL, UCHMD1, UCHMD1A	9606	HGNC:2211
ENSG00000142173	1292	collagen type VI alpha 2 chain	COL6A2	BTHLM1, BTHLM1B, PP3610, UCMD1, UCMD1B	9606	HGNC:2212
ENSG00000163359	1293	collagen type VI alpha 3 chain	COL6A3	BTHLM1, BTHLM1C, DYT27, UCMD1, UCMD1C	9606	HGNC:2213
ENSG00000144810	1295	collagen type VIII alpha 1 chain	COL8A1	C3orf7	9606	HGNC:2215
ENSG00000198804	4512	cytochrome c oxidase subunit I	COX1	COI, MTCO1	9606	HGNC:7419
ENSG00000198712	4513	cytochrome c oxidase subunit II	COX2	COII, MTCO2	9606	HGNC:7421
ENSG00000198938	4514	cytochrome c oxidase subunit III	COX3	COIII, MTCO3	9606	HGNC:7422
ENSG00000131143	1327	cytochrome c oxidase subunit 4I1	COX4I1	COX IV-1, COX4, COX4-1, COXIV, COXIV-1	9606	HGNC:2265
ENSG00000112695	1347	cytochrome c oxidase subunit 7A2	COX7A2	COX7AL, COX7AL1, COXVIIAL, COXVIIa-L, VIIAL	9606	HGNC:2288
ENSG00000157613	90993	cAMP responsive element binding protein 3 like 1	CREB3L1	C16DELp11.2, DEL16p11.2, OASIS, OI16	9606	HGNC:18856
ENSG00000150938	51232	cysteine rich transmembrane BMP regulator 1	CRIM1	CRIM-1, S52	9606	HGNC:2359
ENSG00000006016	9244	cytokine receptor like factor 1	CRLF1	CISS, CISS1, CLF, CLF-1, NR6	9606	HGNC:2364
ENSG00000009307	7812	cold shock domain containing E1	CSDE1	D1S155E, UNR	9606	HGNC:29905
ENSG00000113712	1452	casein kinase 1 alpha 1	CSNK1A1	CK1, CK1a, CKIa, HEL-S-77p, HLCDGP1	9606	HGNC:2451
ENSG00000175826	23399	CTD nuclear envelope phosphatase 1	CTDNEP1	DULLARD, HSA011916, NET56	9606	HGNC:19085
ENSG00000164733	1508	cathepsin B	CTSB	APPS, CPSB, KWE, RECEUP	9606	HGNC:2527
ENSG00000117984	1509	cathepsin D	CTSD	CLN10, CPSD, HEL-S-130P	9606	HGNC:2529
ENSG00000135047	1514	cathepsin L	CTSL	CATL, CTSL1, MEP	9606	HGNC:2537
ENSG00000107562	6387	C-X-C motif chemokine ligand 12	CXCL12	IRH, PBSF, SCYB12, SDF1, TLSF	9606	HGNC:10672
ENSG00000171604	51523	CXXC finger protein 5	CXXC5	CF5, HSPC195, RINF, WID	9606	HGNC:26943
ENSG00000100243	1727	cytochrome b5 reductase 3	CYB5R3	B5R, DIA1	9606	HGNC:2873
ENSG00000138061	1545	cytochrome P450 family 1 subfamily B member 1	CYP1B1	ASGD6, CP1B, CYPIB1, GLC3A, P4501B1	9606	HGNC:2597
ENSG00000198727	4519	cytochrome b	CYTB	MTCYB	9606	HGNC:7427
ENSG00000153071	1601	DAB adaptor protein 2	DAB2	DOC-2, DOC2	9606	HGNC:2662
ENSG00000011465	1634	decorin	DCN	CSCD, DSPG2, PG40, PGII, PGS2	9606	HGNC:2705
ENSG00000167986	1642	damage specific DNA binding protein 1	DDB1	DDBA, UV-DDB1, WHIKERS, XAP1, XPCE	9606	HGNC:2717
ENSG00000162733	4921	discoidin domain receptor tyrosine kinase 2	DDR2	MIG20a, NTRKR3, TKT, TYRO10, WRCN	9606	HGNC:2731
ENSG00000100201	10521	DEAD-box helicase 17	DDX17	P72, RH70	9606	HGNC:2740
ENSG00000124795	7913	DEK proto-oncogene	DEK	D6S231E	9606	HGNC:2768
ENSG00000050165	27122	dickkopf WNT signaling pathway inhibitor 3	DKK3	CRRL, REIC, RIG	9606	HGNC:2893
ENSG00000171451	92126	dermatan sulfate epimerase like	DSEL	C18orf4, DE-epi2	9606	HGNC:18144
ENSG00000151914	667	dystonin	DST	BP240, BPA, BPAG1, CATX-15, CATX15	9606	HGNC:1090
ENSG00000125868	11034	destrin, actin depolymerizing factor	DSTN	ACTDP, ADF, HEL32, bA462D18.2	9606	HGNC:15750
ENSG00000197102	1778	dynein cytoplasmic 1 heavy chain 1	DYNC1H1	CDCBM13, CMT2O, DHC1, DHC1a, DNCH1	9606	HGNC:2961
ENSG00000077380	1781	dynein cytoplasmic 1 intermediate chain 2	DYNC1I2	DIC74, DNCI2, IC2, NEDMIBA	9606	HGNC:2964
ENSG00000102189	8411	early endosome antigen 1	EEA1	MST105, MSTP105, ZFYVE2	9606	HGNC:3185
ENSG00000156508	1915	eukaryotic translation elongation factor 1 alpha 1	EEF1A1	CCS-3, CCS3, EE1A1, EEF-1, EEF1A	9606	HGNC:3189
ENSG00000167658	1938	eukaryotic translation elongation factor 2	EEF2	EEF-2, EF-2, EF2, SCA26	9606	HGNC:3214
ENSG00000146648	1956	epidermal growth factor receptor	EGFR	ERBB, ERBB1, ERRP, HER1, NISBD2	9606	HGNC:3236
ENSG00000120738	1958	early growth response 1	EGR1	AT225, G0S30, KROX-24, NGFI-A, TIS8	9606	HGNC:3238
ENSG00000255302	23741	EP300 interacting inhibitor of differentiation 1	EID1	C15orf3, CRI1, EID-1, IRO45620, PNAS-22	9606	HGNC:1191
ENSG00000173812	10209	eukaryotic translation initiation factor 1	EIF1	A121, EIF-1, EIF1A, ISO1, SUI1	9606	HGNC:3249
ENSG00000107581	8661	eukaryotic translation initiation factor 3 subunit A	EIF3A	EIF3, EIF3S10, P167, TIF32, eIF3-p170	9606	HGNC:3271
ENSG00000110321	1982	eukaryotic translation initiation factor 4 gamma 2	EIF4G2	AAG1, DAP5, NAT1, P97	9606	HGNC:3297
ENSG00000158417	9669	eukaryotic translation initiation factor 5B	EIF5B	IF2	9606	HGNC:30793
ENSG00000103363	6923	elongin B	ELOB	SIII, TCEB2	9606	HGNC:11619
ENSG00000134531	2012	epithelial membrane protein 1	EMP1	CL-20, EMP-1, TMP	9606	HGNC:3333
ENSG00000154380	55740	ENAH actin regulator	ENAH	ENA, MENA, NDPP1	9606	HGNC:18271
ENSG00000074800	2023	enolase 1	ENO1	ENO1-IT1, ENO1L1, HEL-S-17, MPB1, NNE	9606	HGNC:3350
ENSG00000197712	92689	family with sequence similarity 114 member A1	FAM114A1	Noxp20	9606	HGNC:25087
ENSG00000048828	23196	family with sequence similarity 120 member A	FAM120A	C9orf10, HBVPTPAP, OSSA	9606	HGNC:13247
ENSG00000185112	131583	family with sequence similarity 43 member A	FAM43A		9606	HGNC:26888
ENSG00000149806	2197	FAU ubiquitin like and ribosomal protein S30 fusion	FAU	FAU1, Fub1, Fubi, MNSFbeta, RPS30	9606	HGNC:3597
ENSG00000077942	2192	fibulin 1	FBLN1	FBLN, FIBL1	9606	HGNC:3600
ENSG00000140092	10516	fibulin 5	FBLN5	ADCL2, ARCL1A, ARMD3, CMT1H, DANCE	9606	HGNC:3602
ENSG00000166147	2200	fibrillin 1	FBN1	ACMICD, ECTOL1, FBN, GPHYSD2, MASS	9606	HGNC:3603
ENSG00000138829	2201	fibrillin 2	FBN2	CCA, DA9, EOMD	9606	HGNC:3604
ENSG00000077782	2260	fibroblast growth factor receptor 1	FGFR1	BFGFR, CD331, CEK, ECCL, FGFBR	9606	HGNC:3688
ENSG00000088832	2280	FKBP prolyl isomerase 1A	FKBP1A	FKBP-12, FKBP-1A, FKBP1, FKBP12, PKC12	9606	HGNC:3711
ENSG00000196924	2316	filamin A	FLNA	ABP-280, ABPX, CSBS, CVD1, FGS2	9606	HGNC:3754
ENSG00000115414	2335	fibronectin 1	FN1	CIG, ED-B, FINC, FN, FNZ	9606	HGNC:3778
ENSG00000075618	6624	fascin actin-bundling protein 1	FSCN1	FAN1, HSN, SNL, p55	9606	HGNC:11148
ENSG00000134363	10468	follistatin	FST	FS	9606	HGNC:3971
ENSG00000163430	11167	follistatin like 1	FSTL1	FRP, FSL1, MIR198, OCC-1, OCC1	9606	HGNC:3972
ENSG00000167996	2495	ferritin heavy chain 1	FTH1	FHC, FTH, FTHL6, HFE5, NBIA9	9606	HGNC:3976
ENSG00000087086	2512	ferritin light chain	FTL	FTL1, LFTD, NBIA3	9606	HGNC:3999
ENSG00000089597	23193	glucosidase II alpha subunit	GANAB	G2AN, GIIA, GIIalpha, GLUII, PKD3	9606	HGNC:4138
ENSG00000111640	2597	glyceraldehyde-3-phosphate dehydrogenase	GAPDH	G3PD, GAPD, HEL-S-162eP	9606	HGNC:4141
ENSG00000090863	2734	golgi glycoprotein 1	GLG1	CFR-1, ESL-1, MG-160, MG160	9606	HGNC:4316
ENSG00000148672	2746	glutamate dehydrogenase 1	GLUD1	GDH, GDH1, GLUD, hGDH1	9606	HGNC:4335
ENSG00000114353	2771	G protein subunit alpha i2	GNAI2	GIP, GNAI2B, HG1C, H_LUCA15.1, H_LUCA16.1	9606	HGNC:4385
ENSG00000087460	2778	GNAS complex locus	GNAS	AHO, AIMAH1, C20orf45, GNAS1, GPSA	9606	HGNC:4392
ENSG00000078369	2782	G protein subunit beta 1	GNB1	HG2A, MDS, MRD42	9606	HGNC:4396
ENSG00000167110	2801	golgin A2	GOLGA2	DEDHMB, GM130	9606	HGNC:4425
ENSG00000144674	2803	golgin A4	GOLGA4	CRPF46, GCP2, GOLG, MU-RMS-40.18, p230	9606	HGNC:4427
ENSG00000173230	2804	golgin B1	GOLGB1	GCP, GCP372, GOLIM1	9606	HGNC:4429
ENSG00000166923	26585	gremlin 1, DAN family BMP antagonist	GREM1	C15DUPq, CKTSF1B1, CRAC1, CRCS4, DAND2	9606	HGNC:2001
ENSG00000180875	64388	gremlin 2, DAN family BMP antagonist	GREM2	CKTSF1B2, DAND3, PRDC, STHAG9	9606	HGNC:17655
ENSG00000030582	2896	granulin precursor	GRN	CLN11, FTD2, GEP, GP88, PCDGF	9606	HGNC:4601
ENSG00000084207	2950	glutathione S-transferase pi 1	GSTP1	DFN7, FAEES3, GST3, GSTP, HEL-S-22	9606	HGNC:4638
ENSG00000164032	3015	H2A.Z variant histone 1	H2AZ1	H2A.Z-1, H2A.z, H2A/z, H2AFZ, H2AZ	9606	HGNC:4741
ENSG00000132475	3021	H3.3 histone B	H3-3B	BRYLIB2, H3-3A, H3.3B, H3F3B	9606	HGNC:4765
ENSG00000197061	8364	H4 clustered histone 3	H4C3	H4-16, H4/g, H4C1, H4C11, H4C12	9606	HGNC:4787
ENSG00000115677	3069	high density lipoprotein binding protein	HDLBP	HBP, PRO2900, VGL	9606	HGNC:4857
ENSG00000173706	57493	heart development protein with EGF like domains 1	HEG1	HEG, MST112, MSTP112	9606	HGNC:29227
ENSG00000169567	3094	histidine triad nucleotide binding protein 1	HINT1	HINT, NMAN, PKCI-1, PRKCNH1	9606	HGNC:4912
ENSG00000206503	3105	major histocompatibility complex, class I, A	HLA-A	HLAA	9606	HGNC:4931
ENSG00000204525	3107	major histocompatibility complex, class I, C	HLA-C	D6S204, HLA-JY3, HLAC, HLC-C, MHC	9606	HGNC:4933
ENSG00000137309	3159	high mobility group AT-hook 1	HMGA1	HMG-R, HMGA1A, HMGIY	9606	HGNC:5010
ENSG00000152795	9987	heterogeneous nuclear ribonucleoprotein D like	HNRNPDL	HNRNP, HNRPDL, JKTBP, JKTBP2, LGMD1G	9606	HGNC:5037
ENSG00000165119	3190	heterogeneous nuclear ribonucleoprotein K	HNRNPK	AUKS, CSBP, HNRPK, TUNP	9606	HGNC:5044
ENSG00000099783	4670	heterogeneous nuclear ribonucleoprotein M	HNRNPM	CEAR, HNRNPM4, HNRPM, HNRPM4, HTGR1	9606	HGNC:5046
ENSG00000080824	3320	heat shock protein 90 alpha family class A member 1	HSP90AA1	EL52, HEL-S-65p, HSP86, HSP89A, HSP90A	9606	HGNC:5253
ENSG00000096384	3326	heat shock protein 90 alpha family class B member 1	HSP90AB1	D6S182, HSP84, HSP90B, HSPC2, HSPCB	9606	HGNC:5258
ENSG00000166598	7184	heat shock protein 90 beta family member 1	HSP90B1	ECGP, GP96, GRP94, HEL-S-125m, HEL35	9606	HGNC:12028
ENSG00000044574	3309	heat shock protein family A (Hsp70) member 5	HSPA5	BIP, GRP78, HEL-S-89n	9606	HGNC:5238
ENSG00000106211	3315	heat shock protein family B (small) member 1	HSPB1	CMT2F, HEL-S-102, HMN2B, HMND3, HS.76067	9606	HGNC:5246
ENSG00000166033	5654	HtrA serine peptidase 1	HTRA1	ARMD7, CADASIL2, CARASIL, HtrA, L56	9606	HGNC:9476
ENSG00000115738	3398	inhibitor of DNA binding 2	ID2	GIG8, ID2A, ID2H, bHLHb26	9606	HGNC:5361
ENSG00000185201	10581	interferon induced transmembrane protein 2	IFITM2	1-8D, DSPA2c	9606	HGNC:5413
ENSG00000142089	10410	interferon induced transmembrane protein 3	IFITM3	1-8U, DSPA2b, IP15	9606	HGNC:5414
ENSG00000146674	3486	insulin like growth factor binding protein 3	IGFBP3	BP-53, IBP-3, IBP3, IGFBP-3	9606	HGNC:5472
ENSG00000141753	3487	insulin like growth factor binding protein 4	IGFBP4	BP-4, HT29-IGFBP, IBP4, IGFBP-4	9606	HGNC:5473
ENSG00000115461	3488	insulin like growth factor binding protein 5	IGFBP5	IBP5	9606	HGNC:5474
ENSG00000167779	3489	insulin like growth factor binding protein 6	IGFBP6	IBP6	9606	HGNC:5475
ENSG00000163453	3490	insulin like growth factor binding protein 7	IGFBP7	AGM, FSTL2, IBP-7, IGFBP-7, IGFBP-7v	9606	HGNC:5476
ENSG00000134352	3572	interleukin 6 cytokine family signal transducer	IL6ST	CD130, CDW130, GP130, HIES4, HIES4A	9606	HGNC:6021
ENSG00000129009	3671	immunoglobulin superfamily containing leucine rich repeat	ISLR	HsT17563, Meflin	9606	HGNC:6133
ENSG00000077943	8516	integrin subunit alpha 8	ITGA8		9606	HGNC:6144
ENSG00000150093	3688	integrin subunit beta 1	ITGB1	CD29, FNRB, GPIIA, MDF2, MSK12	9606	HGNC:6153
ENSG00000082781	3693	integrin subunit beta 5	ITGB5		9606	HGNC:6160
ENSG00000198542	9358	integrin subunit beta like 1	ITGBL1	OSCP, TIED	9606	HGNC:6164
ENSG00000136156	9445	integral membrane protein 2B	ITM2B	ABRI, BRI, BRI2, BRICD2B, E25B	9606	HGNC:6174
ENSG00000197256	25959	KN motif and ankyrin repeat domains 2	KANK2	ANKRD25, MXRA3, NPHS16, PPKWH, SIP	9606	HGNC:29300
ENSG00000105438	10945	KDEL endoplasmic reticulum protein retention receptor 1	KDELR1	ERD2, ERD2.1, HDEL, PM23	9606	HGNC:6304
ENSG00000136240	11014	KDEL endoplasmic reticulum protein retention receptor 2	KDELR2	ELP-1, ELP1, ERD2.2, OI21	9606	HGNC:6305
ENSG00000088247	8570	KH-type splicing regulatory protein	KHSRP	FBP2, FUBP2, KSRP, p75	9606	HGNC:6316
ENSG00000129250	10749	kinesin family member 1C	KIF1C	LTXS1, SATX2, SAX2, SPAX2, SPG58	9606	HGNC:6317
ENSG00000005483	55904	lysine methyltransferase 2E (inactive)	KMT2E	HDCMC04P, MLL5, NKp44L, ODLURO, SETD5B	9606	HGNC:18541
ENSG00000108424	3837	karyopherin subunit beta 1	KPNB1	IMB1, IPO1, IPOB, Impnb, NTF97	9606	HGNC:6400
ENSG00000126777	3895	kinectin 1	KTN1	CG1, KNT, MU-RMS-40.19	9606	HGNC:6467
ENSG00000135862	3915	laminin subunit gamma 1	LAMC1	LAMB2	9606	HGNC:6492
ENSG00000185896	3916	lysosomal associated membrane protein 1	LAMP1	CD107a, LAMPA, LGP120	9606	HGNC:6499
ENSG00000068697	9741	lysosomal protein transmembrane 4 alpha	LAPTM4A	HUMORF13, LAPTM4, MBNT, Mtrp	9606	HGNC:6924
ENSG00000002834	3927	LIM and SH3 protein 1	LASP1	Lasp-1, MLN50	9606	HGNC:6513
ENSG00000213625	54741	leptin receptor overlapping transcript	LEPROT	LEPR, OB-RGRP, OBRGRP, VPS55	9606	HGNC:29477
ENSG00000100097	3956	galectin 1	LGALS1	GAL1, GBP	9606	HGNC:6561
ENSG00000131981	3958	galectin 3	LGALS3	CBP35, GAL3, GALBP, GALIG, L31	9606	HGNC:6563
ENSG00000050405	51474	LIM domain and actin binding 1	LIMA1	EPLIN, LDLCQ8, SREBP3	9606	HGNC:24636
ENSG00000189067	9516	lipopolysaccharide induced TNF factor	LITAF	PIG7, SIMPLE, TP53I7	9606	HGNC:16841
ENSG00000074695	3998	lectin, mannose binding 1	LMAN1	ERGIC-53, ERGIC53, F5F8D, FMFD1, MCFD1	9606	HGNC:6631
ENSG00000160789	4000	lamin A/C	LMNA	CDCD1, CDDC, CMD1A, CMT2B1, EMD2	9606	HGNC:6636
ENSG00000113083	4015	lysyl oxidase	LOX	AAT10	9606	HGNC:6664
ENSG00000129038	4016	lysyl oxidase like 1	LOXL1	LOL, LOXL	9606	HGNC:6665
ENSG00000198121	1902	lysophosphatidic acid receptor 1	LPAR1	EDG2, Gpcr26, LPA1, Mrec1.3, VZG1	9606	HGNC:3166
ENSG00000123384	4035	LDL receptor related protein 1	LRP1	A2MR, APOER, APR, CD91, DDH3	9606	HGNC:6692
ENSG00000124831	9208	LRR binding FLII interacting protein 1	LRRFIP1	FLAP-1, FLAP1, FLIIAP1, GCF-2, GCF2	9606	HGNC:6702
ENSG00000049323	4052	latent transforming growth factor beta binding protein 1	LTBP1	ARCL2E	9606	HGNC:6714
ENSG00000119681	4053	latent transforming growth factor beta binding protein 2	LTBP2	C14orf141, GLC3D, LTBP3, MSPKA, MSTP031	9606	HGNC:6715
ENSG00000179222	9500	MAGE family member D1	MAGED1	DLXIN-1, NRAGE	9606	HGNC:6813
ENSG00000251562	378938	metastasis associated lung adenocarcinoma transcript 1	MALAT1	HCN, LINC00047, NCRNA00047, NEAT2, PRO2853	9606	HGNC:29665
ENSG00000166963	4130	microtubule associated protein 1A	MAP1A	MAP1L, MTAP1A	9606	HGNC:6835
ENSG00000131711	4131	microtubule associated protein 1B	MAP1B	DFNA83, FUTSCH, MAP5, PPP1R102, PVNH9	9606	HGNC:6836
ENSG00000047849	4134	microtubule associated protein 4	MAP4		9606	HGNC:6862
ENSG00000071054	9448	mitogen-activated protein kinase kinase kinase kinase 4	MAP4K4	FLH21957, HEL-S-31, HGK, MEKKK4, NIK	9606	HGNC:6866
ENSG00000277443	4082	myristoylated alanine rich protein kinase C substrate	MARCKS	80K-L, MACS, PKCSL, PRKCSL	9606	HGNC:6759
ENSG00000152601	4154	muscleblind like splicing regulator 1	MBNL1	EXP, MBNL	9606	HGNC:6923
ENSG00000143384	4170	MCL1 apoptosis regulator, BCL2 family member	MCL1	BCL2L3, EAT, MCL1-ES, MCL1L, MCL1S	9606	HGNC:6943
ENSG00000111142	10988	methionyl aminopeptidase 2	METAP2	MAP2, MNPEP, p67eIF2	9606	HGNC:16672
ENSG00000176845	284207	meteorin like, glial cell differentiation regulator	METRNL		9606	HGNC:27584
ENSG00000140545	4240	milk fat globule EGF and factor V/VIII domain containing	MFGE8	BA46, EDIL1, HMFG, HsT19888, MFG-E8	9606	HGNC:7036
ENSG00000143198	4259	microsomal glutathione S-transferase 3	MGST3	GST-3, GST-III	9606	HGNC:7064
ENSG00000157227	4323	matrix metallopeptidase 14	MMP14	MMP-14, MMP-X1, MT-MMP, MT-MMP 1, MT1-MMP	9606	HGNC:7160
ENSG00000087245	4313	matrix metallopeptidase 2	MMP2	CLG4, CLG4A, MMP-2, MMP-II, MONA	9606	HGNC:7166
ENSG00000185787	10933	mortality factor 4 like 1	MORF4L1	Eaf3, FWP006, HsT17725, MEAF3, MORFRG15	9606	HGNC:16989
ENSG00000011028	9902	mannose receptor C-type 2	MRC2	CD280, CLEC13E, ENDO180, UPARAP	9606	HGNC:16875
ENSG00000178988	114932	Morf4 family associated protein 1 like 1	MRFAP1L1	PP784	9606	HGNC:28796
ENSG00000163132	4487	msh homeobox 1	MSX1	ECTD3, HOX7, HYD1, STHAG1	9606	HGNC:7391
ENSG00000125148	4502	metallothionein 2A	MT2A	MT-2, MT-II, MT2	9606	HGNC:7406
ENSG00000248527	106480796	MT-ATP6 pseudogene 1	MTATP6P1		9606	HGNC:44575
ENSG00000137409	23787	mitochondrial carrier 1	MTCH1	CGI-64, PIG60, PSAP, SLC25A49	9606	HGNC:17586
ENSG00000147649	92140	metadherin	MTDH	3D3, AEG-1, AEG1, LYRIC, LYRIC/3D3	9606	HGNC:29608
ENSG00000105887	136319	myotrophin	MTPN	GCDP, V-1	9606	HGNC:15667
ENSG00000162576	54587	matrix remodeling associated 8	MXRA8	ASP3	9606	HGNC:7542
ENSG00000179820	91663	myeloid associated differentiation marker	MYADM	SB135	9606	HGNC:7544
ENSG00000100345	4627	myosin heavy chain 9	MYH9	BDPLT6, DFNA17, EPSTS, FTNS, MATINS	9606	HGNC:7579
ENSG00000118680	103910	myosin light chain 12B	MYL12B	MLC-B, MRLC2	9606	HGNC:29827
ENSG00000092841	4637	myosin light chain 6	MYL6	ESMLC, LC17, LC17-GI, LC17-NM, LC17A	9606	HGNC:7587
ENSG00000101335	10398	myosin light chain 9	MYL9	LC20, MLC-2C, MLC2, MMIHS4, MRLC1	9606	HGNC:15754
ENSG00000197879	4641	myosin IC	MYO1C	MMI-beta, MMIb, MyoIC, NMI, myr2	9606	HGNC:7597
ENSG00000196531	4666	nascent polypeptide associated complex subunit alpha	NACA	HSD48, NAC-alpha, NACA1, skNAC	9606	HGNC:7629
ENSG00000187109	4673	nucleosome assembly protein 1 like 1	NAP1L1	NAP1, NAP1L, NRP	9606	HGNC:7637
ENSG00000115053	4691	nucleolin	NCL	C23, Nsr1	9606	HGNC:7667
ENSG00000198888	4535	NADH dehydrogenase subunit 1	ND1	MTND1	9606	HGNC:7455
ENSG00000198763	4536	NADH dehydrogenase subunit 2	ND2	MTND2	9606	HGNC:7456
ENSG00000198840	4537	NADH dehydrogenase subunit 3	ND3	MTND3	9606	HGNC:7458
ENSG00000198886	4538	NADH dehydrogenase subunit 4	ND4	MTND4	9606	HGNC:7459
ENSG00000189043	4697	NDUFA4 mitochondrial complex associated	NDUFA4	CI-9k, CI-MLRQ, COXFA4, MC4DN21, MISTR1	9606	HGNC:7687
ENSG00000245532	283131	nuclear paraspeckle assembly transcript 1	NEAT1	LINC00084, NCRNA00084, TP53LC15, TncRNA, VINC	9606	HGNC:30815
ENSG00000141905	4782	nuclear factor I C	NFIC	CTF, CTF5, NF-I, NFI	9606	HGNC:7786
ENSG00000008441	4784	nuclear factor I X	NFIX	CTF, MALNS, MRSHSS, NF-I/X, NF1-X	9606	HGNC:7788
ENSG00000136830	64855	niban apoptosis regulator 2	NIBAN2	C9orf88, FAM129B, MEG-3, MINERVA, OC58	9606	HGNC:25282
ENSG00000260032	647979	non-coding RNA activated by DNA damage	NORAD	LINC00657	9606	HGNC:44311
ENSG00000181019	1728	NAD(P)H quinone dehydrogenase 1	NQO1	DHQU, DIA4, DTD, NMOR1, NMORI	9606	HGNC:2874
ENSG00000113580	2908	nuclear receptor subfamily 3 group C member 1	NR3C1	GCCR, GCR, GCRST, GR, GRL	9606	HGNC:7978
ENSG00000164346	10412	NSA2 ribosome biogenesis factor	NSA2	CDK105, HCL-G1, HCLG1, HUSSY-29, HUSSY29	9606	HGNC:30728
ENSG00000135318	4907	5'-nucleotidase ecto	NT5E	CALJA, CD73, E5NT, NT, NT5	9606	HGNC:8021
ENSG00000070081	4925	nucleobindin 2	NUCB2	HEL-S-109, NEFA	9606	HGNC:8044
ENSG00000069275	64710	nuclear casein kinase and cyclin dependent kinase substrate 1	NUCKS1	JC7, NUCKS	9606	HGNC:29923
ENSG00000104904	4946	ornithine decarboxylase antizyme 1	OAZ1	AZ1, AZI, OAZ	9606	HGNC:8095
ENSG00000123240	10133	optineurin	OPTN	ALS12, FIP2, GLC1E, HIP7, HYPL	9606	HGNC:17142
ENSG00000228474	100128731	oligosaccharyltransferase complex subunit 4, non-catalytic	OST4		9606	HGNC:32483
ENSG00000185624	5034	prolyl 4-hydroxylase subunit beta	P4HB	CLCRP1, DSI, ERBA2L, GIT, P4Hbeta	9606	HGNC:8548
ENSG00000070756	26986	poly(A) binding protein cytoplasmic 1	PABPC1	PAB1, PABP, PABP1, PABPC2, PABPL1	9606	HGNC:8554
ENSG00000090621	8761	poly(A) binding protein cytoplasmic 4	PABPC4	APP-1, APP1, PABP4, iPABP	9606	HGNC:8557
ENSG00000185630	5087	PBX homeobox 1	PBX1	CAKUHED	9606	HGNC:8632
ENSG00000106333	5118	procollagen C-endopeptidase enhancer	PCOLCE	PCPE, PCPE-1, PCPE1	9606	HGNC:8738
ENSG00000116005	51449	prenylcysteine oxidase 1	PCYOX1	PCL1	9606	HGNC:20588
ENSG00000134853	5156	platelet derived growth factor receptor alpha	PDGFRA	CD140A, PDGFR-2, PDGFR2	9606	HGNC:8803
ENSG00000113721	5159	platelet derived growth factor receptor beta	PDGFRB	CD140B, IBGC4, IMF1, JTK12, KOGS	9606	HGNC:8804
ENSG00000167004	2923	protein disulfide isomerase family A member 3	PDIA3	ER60, ERp57, ERp60, ERp61, GRP57	9606	HGNC:4606
ENSG00000143870	10130	protein disulfide isomerase family A member 6	PDIA6	ERP5, P5, TXNDC7	9606	HGNC:30168
ENSG00000162734	8682	proliferation and apoptosis adaptor protein 15	PEA15	HMAT1, HUMMAT1H, MAT1, MAT1H, PEA-15	9606	HGNC:8822
ENSG00000089220	5037	phosphatidylethanolamine binding protein 1	PEBP1	HCNP, HCNPpp, HEL-210, HEL-S-34, HEL-S-96	9606	HGNC:8630
ENSG00000181195	5179	proenkephalin	PENK	PE, PENK-A	9606	HGNC:8831
ENSG00000108518	5216	profilin 1	PFN1	ALS18	9606	HGNC:8881
ENSG00000112419	9749	phosphatase and actin regulator 2	PHACTR2	C6orf56	9606	HGNC:20956
ENSG00000139289	22822	pleckstrin homology like domain family A member 1	PHLDA1	DT1P1B11, PHRIP, TDAG51	9606	HGNC:8933
ENSG00000067225	5315	pyruvate kinase M1/2	PKM	CTHBP, HEL-S-30, OIP3, PK3, PKM2	9606	HGNC:9021
ENSG00000122861	5328	plasminogen activator, urokinase	PLAU	ATF, BDPLT5, QPD, UPA, URK	9606	HGNC:9052
ENSG00000105355	10226	perilipin 3	PLIN3	M6PRBP1, PP17, TIP47	9606	HGNC:16893
ENSG00000162407	8613	phospholipid phosphatase 3	PLPP3	Dri42, LPP3, PAP2B, PPAP2B, VCIP	9606	HGNC:9229
ENSG00000125534	79144	pancreatic progenitor cell differentiation and proliferation factor	PPDPF	C20orf149, dJ697K14.9, exdpf	9606	HGNC:16142
ENSG00000058272	4659	protein phosphatase 1 regulatory subunit 12A	PPP1R12A	GUBS, M130, MBS, MYPT1	9606	HGNC:7618
ENSG00000146112	170954	protein phosphatase 1 regulatory subunit 18	PPP1R18	HKMT1098, KIAA1949	9606	HGNC:29413
ENSG00000138814	5530	protein phosphatase 3 catalytic subunit alpha	PPP3CA	ACCIID, CALN, CALNA, CALNA1, CCN1	9606	HGNC:9314
ENSG00000117450	5052	peroxiredoxin 1	PRDX1	MSP23, NKEF-A, NKEFA, PAG, PAGA	9606	HGNC:9352
ENSG00000114302	5576	protein kinase cAMP-dependent type II regulatory subunit alpha	PRKAR2A	PKR2, PRKAR2	9606	HGNC:9391
ENSG00000196504	55660	pre-mRNA processing factor 40 homolog A	PRPF40A	FBP-11, FBP11, FLAF1, FNBP3, HIP-10	9606	HGNC:16463
ENSG00000117523	23215	proline rich coiled-coil 2C	PRRC2C	BAT2-iso, BAT2D1, BAT2L2, XTP2	9606	HGNC:24903
ENSG00000116132	5396	paired related homeobox 1	PRRX1	AGOTC, PHOX1, PMX1, PRX-1, PRX1	9606	HGNC:9142
ENSG00000150687	11098	serine protease 23	PRSS23	SIG13, SPUVE, ZSIG13	9606	HGNC:14370
ENSG00000197746	5660	prosaposin	PSAP	GLBA, PARK24, PSAPD, SAP1, SAP2	9606	HGNC:9498
ENSG00000187514	5757	prothymosin alpha	PTMA	TMSA	9606	HGNC:9623
ENSG00000105894	5764	pleiotrophin	PTN	HARP, HB-GAM, HBBM, HBGF-8, HBGF8	9606	HGNC:9630
ENSG00000184007	8073	protein tyrosine phosphatase 4A2	PTP4A2	HH13, HH7-2, HU-PP-1, OV-1, PRL-2	9606	HGNC:9635
ENSG00000130508	7837	peroxidasin	PXDN	ASGD7, COPOA, D2S448, D2S448E, MG50	9606	HGNC:14966
ENSG00000116260	5768	quiescin sulfhydryl oxidase 1	QSOX1	Q6, QSCN6	9606	HGNC:9756
ENSG00000104388	5862	RAB2A, member RAS oncogene family	RAB2A	LHX, RAB2	9606	HGNC:9763
ENSG00000169213	5865	RAB3B, member RAS oncogene family	RAB3B		9606	HGNC:9778
ENSG00000108774	5878	RAB5C, member RAS oncogene family	RAB5C	L1880, RAB5CL, RAB5L, RABL	9606	HGNC:9785
ENSG00000136238	5879	Rac family small GTPase 1	RAC1	MIG5, MRD48, Rac-1, TC-25, p21-Rac1	9606	HGNC:9801
ENSG00000204628	10399	receptor for activated C kinase 1	RACK1	GNB2L1, Gnb2-rs1, H12.3, HLC-7, PIG21	9606	HGNC:4399
ENSG00000039560	26064	retinoic acid induced 14	RAI14	NORPEG, RAI13	9606	HGNC:14873
ENSG00000132341	5901	RAN, member RAS oncogene family	RAN	ARA24, Gsp1, TC4	9606	HGNC:9846
ENSG00000100320	23543	RNA binding fox-1 homolog 2	RBFOX2	FOX2, Fox-2, HNRBP2, HRNBP2, RBM9	9606	HGNC:9906
ENSG00000119707	58517	RNA binding motif protein 25	RBM25	NET52, RED120, RNPC7, S164, Snu71	9606	HGNC:23244
ENSG00000137710	5962	radixin	RDX	DFNB24	9606	HGNC:9944
ENSG00000067560	387	ras homolog family member A	RHOA	ARH12, ARHA, EDFAOB, RHO12, RHOH12	9606	HGNC:667
ENSG00000115963	390	Rho family GTPase 3	RND3	ARHE, Rho8, RhoE, memB	9606	HGNC:671
ENSG00000023191	6050	ribonuclease/angiogenin inhibitor 1	RNH1	IIAE12, RAI, RNH	9606	HGNC:10074
ENSG00000211459	4549	s-rRNA	RNR1	MTRNR1	9606	HGNC:7470
ENSG00000210082	4550	l-rRNA	RNR2	MTRNR2	9606	HGNC:7471
ENSG00000147403	6134	ribosomal protein L10	RPL10	AUTSX5, DXS648, DXS648E, L10, MRXS35	9606	HGNC:10298
ENSG00000198755	4736	ribosomal protein L10a	RPL10A	CSA19, Csa-19, L10A, NEDD6, uL1	9606	HGNC:10299
ENSG00000142676	6135	ribosomal protein L11	RPL11	DBA7, GIG34, L11, uL5	9606	HGNC:10301
ENSG00000197958	6136	ribosomal protein L12	RPL12	L12, uL11	9606	HGNC:10302
ENSG00000167526	6137	ribosomal protein L13	RPL13	BBC1, D16S444E, D16S44E, L13, SEMDIST	9606	HGNC:10303
ENSG00000142541	23521	ribosomal protein L13a	RPL13A	L13A, TSTA1, uL13	9606	HGNC:10304
ENSG00000174748	6138	ribosomal protein L15	RPL15	DBA12, EC45, L15, RPL10, RPLY10	9606	HGNC:10306
ENSG00000063177	6141	ribosomal protein L18	RPL18	DBA18, L18, eL18	9606	HGNC:10310
ENSG00000108298	6143	ribosomal protein L19	RPL19	L19, eL19	9606	HGNC:10312
ENSG00000122026	6144	ribosomal protein L21	RPL21	HYPT12, L21, eL21	9606	HGNC:10313
ENSG00000125691	9349	ribosomal protein L23	RPL23	L23, rpL17, uL14	9606	HGNC:10316
ENSG00000198242	6147	ribosomal protein L23a	RPL23A	L23A, MDA20, uL23	9606	HGNC:10317
ENSG00000161970	6154	ribosomal protein L26	RPL26	DBA11, L26, uL24	9606	HGNC:10327
ENSG00000131469	6155	ribosomal protein L27	RPL27	DBA16, L27, eL27	9606	HGNC:10328
ENSG00000166441	6157	ribosomal protein L27a	RPL27A	L27A, uL15	9606	HGNC:10329
ENSG00000108107	6158	ribosomal protein L28	RPL28	L28, eL28	9606	HGNC:10330
ENSG00000100316	6122	ribosomal protein L3	RPL3	ASC-1, L3, TARBP-B, uL3	9606	HGNC:10332
ENSG00000156482	6156	ribosomal protein L30	RPL30	L30, eL30	9606	HGNC:10333
ENSG00000071082	6160	ribosomal protein L31	RPL31	L31, eL31	9606	HGNC:10334
ENSG00000144713	6161	ribosomal protein L32	RPL32	L32, PP9932, eL32	9606	HGNC:10336
ENSG00000109475	6164	ribosomal protein L34	RPL34	L34, eL34	9606	HGNC:10340
ENSG00000136942	11224	ribosomal protein L35	RPL35	DBA19, L35, uL29	9606	HGNC:10344
ENSG00000182899	6165	ribosomal protein L35a	RPL35A	DBA5, L35A, eL33	9606	HGNC:10345
ENSG00000130255	25873	ribosomal protein L36	RPL36	L36, eL36	9606	HGNC:13631
ENSG00000145592	6167	ribosomal protein L37	RPL37	L37, eL37	9606	HGNC:10347
ENSG00000197756	6168	ribosomal protein L37a	RPL37A	L37A, eL43	9606	HGNC:10348
ENSG00000172809	6169	ribosomal protein L38	RPL38	L38, eL38	9606	HGNC:10349
ENSG00000174444	6124	ribosomal protein L4	RPL4	L4, uL4	9606	HGNC:10353
ENSG00000229117	6171	ribosomal protein L41	RPL41	L41, eL41	9606	HGNC:10354
ENSG00000122406	6125	ribosomal protein L5	RPL5	L5, MSTP030, PPP1R135, uL18	9606	HGNC:10360
ENSG00000089009	6128	ribosomal protein L6	RPL6	L6, SHUJUN-2, TAXREB107, TXREB1, eL6	9606	HGNC:10362
ENSG00000147604	6129	ribosomal protein L7	RPL7	L7, humL7-1, uL30	9606	HGNC:10363
ENSG00000148303	6130	ribosomal protein L7a	RPL7A	L7A, SURF3, TRUP, eL8	9606	HGNC:10364
ENSG00000161016	6132	ribosomal protein L8	RPL8	L8, uL2	9606	HGNC:10368
ENSG00000163682	6133	ribosomal protein L9	RPL9	L9, NPC-A-16, uL6	9606	HGNC:10369
ENSG00000089157	6175	ribosomal protein lateral stalk subunit P0	RPLP0	L10E, LP0, P0, PRLP0, RPP0	9606	HGNC:10371
ENSG00000137818	6176	ribosomal protein lateral stalk subunit P1	RPLP1	LP1, P1, RPP1	9606	HGNC:10372
ENSG00000177600	6181	ribosomal protein lateral stalk subunit P2	RPLP2	D11S2243E, LP2, P2, RPP2	9606	HGNC:10377
ENSG00000142534	6205	ribosomal protein S11	RPS11	S11, uS17	9606	HGNC:10384
ENSG00000112306	6206	ribosomal protein S12	RPS12	S12, eS12	9606	HGNC:10385
ENSG00000110700	6207	ribosomal protein S13	RPS13	S13, uS15	9606	HGNC:10386
ENSG00000164587	6208	ribosomal protein S14	RPS14	EMTB, S14, uS11	9606	HGNC:10387
ENSG00000115268	6209	ribosomal protein S15	RPS15	RIG, S15, uS19	9606	HGNC:10388
ENSG00000105193	6217	ribosomal protein S16	RPS16	S16, uS9	9606	HGNC:10396
ENSG00000231500	6222	ribosomal protein S18	RPS18	D6S218E, HKE3, KE-3, KE3, S18	9606	HGNC:10401
ENSG00000105372	6223	ribosomal protein S19	RPS19	DBA, DBA1, LOH19CR1, S19, eS19	9606	HGNC:10402
ENSG00000140988	6187	ribosomal protein S2	RPS2	LLREP3, S2, uS5	9606	HGNC:10404
ENSG00000008988	6224	ribosomal protein S20	RPS20	S20, uS10	9606	HGNC:10405
ENSG00000171858	6227	ribosomal protein S21	RPS21	HLDF, S21, eS21	9606	HGNC:10409
ENSG00000186468	6228	ribosomal protein S23	RPS23	BTDD, MABAS, MCINS, PAMAS, S23	9606	HGNC:10410
ENSG00000138326	6229	ribosomal protein S24	RPS24	DBA3, S24, eS24	9606	HGNC:10411
ENSG00000118181	6230	ribosomal protein S25	RPS25	S25, eS25	9606	HGNC:10413
ENSG00000177954	6232	ribosomal protein S27	RPS27	DBA17, MPS-1, MPS1, S27, eS27	9606	HGNC:10416
ENSG00000143947	6233	ribosomal protein S27a	RPS27A	CEP80, HEL112, S27A, UBA80, UBC	9606	HGNC:10417
ENSG00000185088	51065	ribosomal protein S27 like	RPS27L		9606	HGNC:18476
ENSG00000233927	6234	ribosomal protein S28	RPS28	DBA15, S28, eS28	9606	HGNC:10418
ENSG00000213741	6235	ribosomal protein S29	RPS29	DBA13, S29, uS14	9606	HGNC:10419
ENSG00000149273	6188	ribosomal protein S3	RPS3	S3, uS3	9606	HGNC:10420
ENSG00000198034	6191	ribosomal protein S4 X-linked	RPS4X	CCG2, DXS306, RPS4, S4, SCAR	9606	HGNC:10424
ENSG00000083845	6193	ribosomal protein S5	RPS5	S5, uS7	9606	HGNC:10426
ENSG00000137154	6194	ribosomal protein S6	RPS6	S6, eS6	9606	HGNC:10429
ENSG00000071242	6196	ribosomal protein S6 kinase A2	RPS6KA2	HU-2, MAPKAPK1C, RSK, RSK3, S6K-alpha	9606	HGNC:10431
ENSG00000171863	6201	ribosomal protein S7	RPS7	DBA8, S7, eS7	9606	HGNC:10440
ENSG00000142937	6202	ribosomal protein S8	RPS8	S8, eS8	9606	HGNC:10441
ENSG00000125844	6238	ribosome binding protein 1	RRBP1	ES/130, ES130, RRp, hES, p180	9606	HGNC:10448
ENSG00000134590	8933	retrotransposon Gag like 8C	RTL8C	CXX1, FAM127A, MAR8C, MART8C, Mar8	9606	HGNC:2569
ENSG00000115310	57142	reticulon 4	RTN4	ASY, NI220/250, NOGO, NSP, NSP-CL	9606	HGNC:14085
ENSG00000197747	6281	S100 calcium binding protein A10	S100A10	42C, ANX2L, ANX2LG, CAL1L, CLP11	9606	HGNC:10487
ENSG00000163191	6282	S100 calcium binding protein A11	S100A11	HEL-S-43, MLN70, S100C	9606	HGNC:10488
ENSG00000196154	6275	S100 calcium binding protein A4	S100A4	18A2, 42A, CAPL, FSP1, MTS1	9606	HGNC:10494
ENSG00000197956	6277	S100 calcium binding protein A6	S100A6	2A9, 5B10, CABP, CACY, PRA	9606	HGNC:10496
ENSG00000124145	6385	syndecan 4	SDC4	SYND4	9606	HGNC:10661
ENSG00000137575	6386	syndecan binding protein	SDCBP	MDA-9, MDA9, SDCBP1, ST1, SYCL	9606	HGNC:10662
ENSG00000078808	51150	stromal cell derived factor 4	SDF4	Cab45, SDF-4	9606	HGNC:24188
ENSG00000138674	22872	SEC31 homolog A, COPII coat complex component	SEC31A	ABP125, ABP130, HPBKS, HSPC275, HSPC334	9606	HGNC:17052
ENSG00000008952	7095	SEC62 homolog, preprotein translocation factor	SEC62	Dtrp1, HTP1, TLOC1, TP-1	9606	HGNC:11846
ENSG00000198832	140606	selenoprotein M	SELENOM	SELM, SEPM	9606	HGNC:30397
ENSG00000138758	55752	septin 11	SEPTIN11	SEPT11, Septin-11	9606	HGNC:25589
ENSG00000122545	989	septin 7	SEPTIN7	CDC10, CDC3, NBLA02942, SEPT7, SEPT7A	9606	HGNC:1717
ENSG00000184640	10801	septin 9	SEPTIN9	AF17q25, MSF, MSF1, NAPB, PNUTL4	9606	HGNC:7323
ENSG00000142864	26135	SERPINE1 mRNA binding protein 1	SERBP1	CGI-55, CHD3IP, HABP4L, Hero45, PAI-RBP1	9606	HGNC:17860
ENSG00000140264	10169	small EDRK-rich factor 2	SERF2	4F5REL, FAM2C, H4F5REL, Hero7, HsT17089	9606	HGNC:10757
ENSG00000168528	347735	serine incorporator 2	SERINC2	FKSG84, PRO0899, TDE2, TDE2L	9606	HGNC:23231
ENSG00000106366	5054	serpin family E member 1	SERPINE1	PAI, PAI-1, PAI1, PLANH1	9606	HGNC:8583
ENSG00000135919	5270	serpin family E member 2	SERPINE2	GDN, GDNPF, PI-7, PI7, PN-1	9606	HGNC:8951
ENSG00000149257	871	serpin family H member 1	SERPINH1	AsTP3, CBP1, CBP2, HSP47, OI10	9606	HGNC:1546
ENSG00000119335	6418	SET nuclear proto-oncogene	SET	2PP2A, I2PP2A, IGAAD, IPP2A2, MRD58	9606	HGNC:10760
ENSG00000168137	55209	SET domain containing 5	SETD5	MRD23, SETD5A	9606	HGNC:25566
ENSG00000104332	6422	secreted frizzled related protein 1	SFRP1	FRP, FRP-1, FRP1, FrzA, SARP2	9606	HGNC:10776
ENSG00000142669	83442	SH3 domain binding glutamate rich protein like 3	SH3BGRL3	HEL-S-297, SH3BP-1, TIP-B1	9606	HGNC:15568
ENSG00000160691	6464	SHC adaptor protein 1	SHC1	SHC, SHCA	9606	HGNC:10840
ENSG00000126778	6495	SIX homeobox 1	SIX1	BOS3, DFNA23, TIP39	9606	HGNC:10887
ENSG00000075415	5250	solute carrier family 25 member 3	SLC25A3	OK/SW-cl.48, PHC, PTP, PiC	9606	HGNC:10989
ENSG00000169100	293	solute carrier family 25 member 6	SLC25A6	AAC3, ANT, ANT 2, ANT 3, ANT3	9606	HGNC:10992
ENSG00000134294	54407	solute carrier family 38 member 2	SLC38A2	ATA2, PRO1068, SAT2, SNAT2	9606	HGNC:13448
ENSG00000112473	7922	solute carrier family 39 member 7	SLC39A7	AGM9, D6S115E, D6S2244E, H2-KE4, HKE4	9606	HGNC:4927
ENSG00000113810	10051	structural maintenance of chromosomes 4	SMC4	CAP-C, CAPC, SMC-4, SMC4L1	9606	HGNC:14013
ENSG00000163683	201895	small integral membrane protein 14	SMIM14	C4orf34	9606	HGNC:27321
ENSG00000175061	125144	small nucleolar RNA host gene 29	SNHG29	ACIL, C17orf45, C17orf76-AS1, FAM211A-AS1, LRRC75A-AS1	9606	HGNC:28619
ENSG00000239039	692084	small nucleolar RNA, C/D box 13	SNORD13	RNU13, SNORD13A, U13	9606	HGNC:32711
ENSG00000130340	51429	sorting nexin 9	SNX9	SDP1, SH3PX1, SH3PXD3A, WISP	9606	HGNC:14973
ENSG00000109610	6649	superoxide dismutase 3	SOD3	EC-SOD	9606	HGNC:11181
ENSG00000159140	6651	SON DNA and RNA binding protein	SON	BASS1, C21orf50, DBP-5, NREBP, SON3	9606	HGNC:11183
ENSG00000124766	6659	SRY-box transcription factor 4	SOX4	CSS10, EVI16	9606	HGNC:11200
ENSG00000113140	6678	secreted protein acidic and cysteine rich	SPARC	BM-40, OI17, ON, ONT	9606	HGNC:11219
ENSG00000196141	26010	spermatogenesis associated serine rich 2 like	SPATS2L	DNAPTP6, SGNP	9606	HGNC:24574
ENSG00000159674	10417	spondin 2	SPON2	DIL-1, DIL1, M-SPONDIN, MINDIN	9606	HGNC:11253
ENSG00000161011	8878	sequestosome 1	SQSTM1	A170, DMRV, EBIAP, FTDALS3, NADGP	9606	HGNC:11280
ENSG00000140319	6727	signal recognition particle 14	SRP14	ALURBP	9606	HGNC:11299
ENSG00000167978	23524	serine/arginine repetitive matrix 2	SRRM2	300-KD, CWF21, Cwc21, HSPC075, MRD72	9606	HGNC:16639
ENSG00000116754	9295	serine and arginine rich splicing factor 11	SRSF11	NET2, SFRS11, dJ677H15.2, p54	9606	HGNC:10782
ENSG00000078269	8871	synaptojanin 2	SYNJ2	INPP5H	9606	HGNC:11504
ENSG00000158710	8407	transgelin 2	TAGLN2	HA1756	9606	HGNC:11554
ENSG00000160551	57551	TAO kinase 1	TAOK1	DDIB, KFC-B, MAP3K16, MARKK, PSK-2	9606	HGNC:29259
ENSG00000171530	6902	tubulin folding cofactor A	TBCA		9606	HGNC:11579
ENSG00000135111	6926	T-box transcription factor 3	TBX3	TBX3-ISO, UMS, XHL	9606	HGNC:11602
ENSG00000185222	51186	transcription elongation factor A like 9	TCEAL9	WBP5, WEX6	9606	HGNC:30084
ENSG00000141002	22980	transcription factor 25	TCF25	FKSG26, Hulp1, NULP1, PRO2620, hKIAA1049	9606	HGNC:29181
ENSG00000120708	7045	transforming growth factor beta induced	TGFBI	BIGH3, CDB1, CDG2, CDGG1, CSD	9606	HGNC:11771
ENSG00000152291	10618	trans-golgi network protein 2	TGOLN2	TGN38, TGN46, TGN48, TGN51, TTGN2	9606	HGNC:15450
ENSG00000137801	7057	thrombospondin 1	THBS1	THBS, THBS-1, TSP, TSP-1, TSP1	9606	HGNC:11785
ENSG00000186340	7058	thrombospondin 2	THBS2	EDSCLL3, TSP2	9606	HGNC:11786
ENSG00000154096	7070	Thy-1 cell surface antigen	THY1	CD90, CDw90	9606	HGNC:11801
ENSG00000102265	7076	TIMP metallopeptidase inhibitor 1	TIMP1	CLGI, EPA, EPO, HCI, TIMP	9606	HGNC:11820
ENSG00000035862	7077	TIMP metallopeptidase inhibitor 2	TIMP2	CSC-21K, DDC8	9606	HGNC:11821
ENSG00000100234	7078	TIMP metallopeptidase inhibitor 3	TIMP3	HSMRK222, K222, K222TA2, SFD	9606	HGNC:11822
ENSG00000077147	56889	transmembrane 9 superfamily member 3	TM9SF3	EP70-P-iso, SMBP	9606	HGNC:21529
ENSG00000139644	7009	transmembrane BAX inhibitor motif containing 6	TMBIM6	BAXI1, BI-1, TEGT	9606	HGNC:11723
ENSG00000184840	54732	transmembrane p24 trafficking protein 9	TMED9	GMP25, HSGP25L2G, p24a2, p24alpha2, p25	9606	HGNC:24878
ENSG00000034510	9168	thymosin beta 10	TMSB10	MIG12, TB10	9606	HGNC:11879
ENSG00000205542	7114	thymosin beta 4 X-linked	TMSB4X	FX, PTMB4, TB4X, TMSB4	9606	HGNC:11881
ENSG00000164761	4982	TNF receptor superfamily member 11b	TNFRSF11B	OCIF, OPG, PDB5, TR1	9606	HGNC:11909
ENSG00000083312	3842	transportin 1	TNPO1	IPO2, KPNB2, MIP, MIP1, TRN	9606	HGNC:6401
ENSG00000196683	54543	translocase of outer mitochondrial membrane 7	TOMM7	GMPGS, TOM7	9606	HGNC:21648
ENSG00000131747	7153	DNA topoisomerase II alpha	TOP2A	TOP2, TOP2alpha, TOPIIA, TP2A	9606	HGNC:11989
ENSG00000140416	7168	tropomyosin 1	TPM1	C15orf13, CMD1Y, CMH3, HEL-S-265, HTM-alpha	9606	HGNC:12010
ENSG00000198467	7169	tropomyosin 2	TPM2	AMCD1, CMYO23, CMYP23, DA1, DA2B	9606	HGNC:12011
ENSG00000167460	7171	tropomyosin 4	TPM4	BDPLT25, HEL-S-108	9606	HGNC:12013
ENSG00000047410	7175	translocated promoter region, nuclear basket protein	TPR	MRT79	9606	HGNC:12017
ENSG00000133112	7178	tumor protein, translationally-controlled 1	TPT1	HRF, TCTP, p02, p23	9606	HGNC:12022
ENSG00000100106	11078	TRIO and F-actin binding protein	TRIOBP	DFNB28, HRIHFB2122, TAP68, TARA, dJ37E16.4	9606	HGNC:17009
ENSG00000100300	706	translocator protein	TSPO	BPBS, BZRP, DBI, IBP, MBR	9606	HGNC:1158
ENSG00000182670	7267	tetratricopeptide repeat domain 3	TTC3	DCRR1, RNF105, TPRDIII	9606	HGNC:12393
ENSG00000167552	7846	tubulin alpha 1a	TUBA1A	B-ALPHA-1, LIS3, TUBA3	9606	HGNC:20766
ENSG00000123416	10376	tubulin alpha 1b	TUBA1B	K-ALPHA-1	9606	HGNC:18809
ENSG00000167553	84790	tubulin alpha 1c	TUBA1C	TUBA6, bcm948	9606	HGNC:20768
ENSG00000196230	203068	tubulin beta class I	TUBB	CDCBM6, CSCSC1, M40, OK/SW-cl.56, TUBB1	9606	HGNC:20778
ENSG00000136810	7295	thioredoxin	TXN	TRDX, TRX, TRX1, TXN1, Trx80	9606	HGNC:12435
ENSG00000198431	7296	thioredoxin reductase 1	TXNRD1	GRIM-12, TR, TR1, TRXR1, TXNR	9606	HGNC:12437
ENSG00000137831	55075	uveal autoantigen with coiled-coil domains and ankyrin repeats	UACA	NUCLING	9606	HGNC:15947
ENSG00000221983	7311	ubiquitin A-52 residue ribosomal protein fusion product 1	UBA52	CEP52, HUBCEP52, L40, RPL40	9606	HGNC:12458
ENSG00000170315	7314	ubiquitin B	UBB	HEL-S-50	9606	HGNC:12463
ENSG00000150991	7316	ubiquitin C	UBC	HMG20	9606	HGNC:12468
ENSG00000109332	7323	ubiquitin conjugating enzyme E2 D3	UBE2D3	E2(17)KB3, UBC4/5, UBCH5C	9606	HGNC:12476
ENSG00000198258	59286	ubiquitin like 5	UBL5	HUB1	9606	HGNC:13736
ENSG00000144224	23190	UBX domain protein 4	UBXN4	UBXD2, UBXDC1, erasin	9606	HGNC:14860
ENSG00000168140	114990	vasorin	VASN	SLITL2	9606	HGNC:18517
ENSG00000038427	1462	versican	VCAN	CSPG2, ERVR, GHAP, PG-M, WGN	9606	HGNC:2464
ENSG00000026025	7431	vimentin	VIM		9606	HGNC:12692
ENSG00000158195	10163	WASP family member 2	WASF2	IMD2, SCAR2, WASF4, WAVE2, dJ393P12.2	9606	HGNC:12733
ENSG00000114251	7474	Wnt family member 5A	WNT5A	hWNT5A	9606	HGNC:12784
ENSG00000079246	7520	X-ray repair cross complementing 5	XRCC5	KARP-1, KARP1, KU80, KUB2, Ku86	9606	HGNC:12833
ENSG00000065978	4904	Y-box binding protein 1	YBX1	BP-8, CBF-A, CSDA2, CSDB, DBPB	9606	HGNC:8014
ENSG00000145817	81555	Yip1 domain family member 5	YIPF5	FinGER5, MEDS2, SB140, SMAP-5, SMAP5	9606	HGNC:24877
ENSG00000166913	7529	tyrosine 3-monooxygenase/tryptophan 5-monooxygenase activation protein beta	YWHAB	GW128, HEL-S-1, HS1, KCIP-1, YWHAA	9606	HGNC:12849
ENSG00000178951	51341	zinc finger and BTB domain containing 7A	ZBTB7A	FBI-1, FBI1, LRF, MNDLFH, TIP21	9606	HGNC:18078
ENSG00000165424	219654	zinc finger CCHC-type containing 24	ZCCHC24	C10orf56, Z3CXXC8	9606	HGNC:26911
ENSG00000185650	677	ZFP36 ring finger protein like 1	ZFP36L1	BRF1, Berg36, ERF-1, ERF1, RNF162B	9606	HGNC:1107
ENSG00000152518	678	ZFP36 ring finger protein like 2	ZFP36L2	BRF2, ERF-2, ERF2, OOMD13, OZEMA13	9606	HGNC:1108
ENSG00000172667	64393	zinc finger matrin-type 3	ZMAT3	PAG608, WIG-1, WIG1	9606	HGNC:29983
ENSG00000103994	64397	zinc finger protein 106	ZNF106	SH3BP3, ZFP106, ZNF474	9606	HGNC:12886
