# Supplementary material for: RNA Sequencing Revealed a Weak Response of Gingival Fibroblasts Exposed to Hyaluronic Acid
Source: Bioengineering (Basel). 2024 Dec 23;11(12):1307. doi: 10.3390/bioengineering11121307 (PMC11726844; doi:10.3390/bioengineering11121307)
Supplement: Supplementary file 1 [file bioengineering-11-01307-s001.zip › 2. Volcano/Panahipour_HA_vs_wo_DESeq2results_GeneSymbols_GeneTypes_forVolcano.txt]

GeneType	GeneSymbol	ENSG	log2FoldChange	pvalue	padj	minus_log10_padj
protein_coding	SAMD11	ENSG00000187634.11	0.0710883375304446	0.794255973581957	0.993344377982393	0.00290016
protein_coding	NOC2L	ENSG00000188976.10	-0.169397044004906	0.449056047408952	0.95517993476959	0.0199148
protein_coding	KLHL17	ENSG00000187961.13	1.07459978786098	0.201877435207056	0.880223888220976	0.0554068
protein_coding	PLEKHN1	ENSG00000187583.10	-0.615658456962017	0.172835004495851	0.856580561304006	0.0672318
protein_coding	HES4	ENSG00000188290.10	1.19578764567903	0.320334291671002	0.921138996706348	0.0356748
protein_coding	ISG15	ENSG00000187608.9	-0.00571355919205786	0.986389637226101	0.998451422280096	0.00067306
protein_coding	C1orf159	ENSG00000131591.17	-0.544211887785506	0.50757958579848	0.959851609058621	0.0177959
protein_coding	SDF4	ENSG00000078808.16	0.114731175087756	0.251365123942676	0.899640791324899	0.0459309
protein_coding	B3GALT6	ENSG00000176022.5	-0.13940011640754	0.494495510658269	0.959851609058621	0.0177959
protein_coding	UBE2J2	ENSG00000160087.20	0.203796295244827	0.230551049963622	0.898593456104997	0.0464367
protein_coding	ACAP3	ENSG00000131584.18	-0.419513380903015	0.370256237179385	0.935170737059871	0.0291091
protein_coding	PUSL1	ENSG00000169972.11	-0.494735194796442	0.268117627569597	0.899640791324899	0.0459309
protein_coding	INTS11	ENSG00000127054.20	0.0384809015516471	0.902112688165414	0.996169562280667	0.00166673
protein_coding	CPTP	ENSG00000224051.6	0.00400513949960159	0.988297648588391	0.998451422280096	0.00067306
protein_coding	DVL1	ENSG00000107404.19	0.00107882422478255	0.995964999698569	0.999519231136261	0.000208845
protein_coding	MXRA8	ENSG00000162576.16	0.0435248702236219	0.692218598980752	0.980742939967426	0.00844481
protein_coding	AURKAIP1	ENSG00000175756.13	-0.000665725186005992	0.997190523525171	0.999908834844467	3.95943e-05
protein_coding	CCNL2	ENSG00000221978.11	0.911822423512066	0.00197096482674469	0.244357252175982	0.611975
protein_coding	MRPL20	ENSG00000242485.5	-0.181161556695105	0.240388918719473	0.899640791324899	0.0459309
protein_coding	ANKRD65	ENSG00000235098.8	-0.226360459041092	0.706492079566835	0.984672312950364	0.00670827
protein_coding	VWA1	ENSG00000179403.11	-0.725140993103419	0.273832456516027	0.901324934795075	0.0451186
protein_coding	ATAD3B	ENSG00000160072.19	-0.647624863153949	0.297491110999718	0.912407163664775	0.0398113
protein_coding	ATAD3A	ENSG00000197785.13	-0.0587199939050989	0.851155894755384	0.994559322315142	0.00236931
protein_coding	SSU72	ENSG00000160075.11	-0.414328835580664	0.0296389056905747	0.596543168794393	0.224358
protein_coding	FNDC10	ENSG00000228594.3	-0.223730066188388	0.544890592312061	0.959851609058621	0.0177959
protein_coding	MIB2	ENSG00000197530.12	0.407688500714495	0.270975370064226	0.901324934795075	0.0451186
protein_coding	CDK11B	ENSG00000248333.8	-0.109678973989704	0.614807732795127	0.971442335115856	0.012583
protein_coding	SLC35E2B	ENSG00000189339.11	0.785601387089836	0.201525736122462	0.879482111087052	0.055773
protein_coding	SLC35E2A	ENSG00000215790.7	0.201160897896362	0.473363276166182	0.957306464524748	0.018949
protein_coding	NADK	ENSG00000008130.15	0.270834185121721	0.541715254156446	0.959851609058621	0.0177959
protein_coding	GNB1	ENSG00000078369.17	0.0141779696497431	0.886707390907029	0.996169562280667	0.00166673
protein_coding	FAAP20	ENSG00000162585.16	-0.226032763409515	0.407480986372234	0.943202983892901	0.0253948
protein_coding	SKI	ENSG00000157933.9	0.245397619717476	0.120037889328774	0.818994923745538	0.0867188
protein_coding	MORN1	ENSG00000116151.13	1.7261294227338	0.0578098306995271	0.722639561452552	0.141078
protein_coding	RER1	ENSG00000157916.19	0.0038394936411312	0.97757721220122	0.998451422280096	0.00067306
protein_coding	PEX10	ENSG00000157911.10	-0.360785989224039	0.169465248218344	0.853361968563181	0.0688667
protein_coding	TNFRSF14	ENSG00000157873.17	0.0325787380683895	0.917861641990874	0.996673407349656	0.00144713
protein_coding	PRXL2B	ENSG00000157870.15	-0.0664059691783263	0.78311498946224	0.993344377982393	0.00290016
protein_coding	PRDM16	ENSG00000142611.16	-0.789794270739816	0.103186827550001	0.793413755200851	0.1005
protein_coding	MEGF6	ENSG00000162591.15	0.0188981178349445	0.932631020140831	0.997609765490656	0.00103931
protein_coding	TPRG1L	ENSG00000158109.14	-0.0612528099335981	0.69676315097608	0.982472683227858	0.00767952
protein_coding	WRAP73	ENSG00000116213.15	0.117716228550528	0.810534069955214	0.994132361609536	0.00255579
protein_coding	LRRC47	ENSG00000130764.9	0.212114608904831	0.252609667557165	0.899640791324899	0.0459309
protein_coding	CEP104	ENSG00000116198.12	-0.169021470506889	0.488822857751635	0.959851609058621	0.0177959
protein_coding	DFFB	ENSG00000169598.15	0.45136046541919	0.395092810017542	0.940398378056234	0.0266881
protein_coding	C1orf174	ENSG00000198912.10	0.0763701461829545	0.770889706135794	0.992276676591501	0.00336722
protein_coding	NPHP4	ENSG00000131697.17	0.405272190525999	0.514240901313044	0.959851609058621	0.0177959
protein_coding	KCNAB2	ENSG00000069424.14	0.456084873939572	0.433256135871783	0.946218403594104	0.0240086
protein_coding	RPL22	ENSG00000116251.10	-0.210024834054118	0.17439618694481	0.858832382266754	0.0660916
protein_coding	ICMT	ENSG00000116237.15	-0.21064545624702	0.250725925949082	0.899640791324899	0.0459309
protein_coding	GPR153	ENSG00000158292.6	-0.0476517733053501	0.864720393063305	0.995642417377785	0.00189661
protein_coding	ACOT7	ENSG00000097021.19	0.135984222793974	0.575379009234593	0.965846156772105	0.015092
protein_coding	PLEKHG5	ENSG00000171680.21	-0.206161946221722	0.664866377311709	0.980586411707413	0.00851413
protein_coding	NOL9	ENSG00000162408.10	-0.159370877931571	0.415250444534378	0.944605676525585	0.0247494
protein_coding	KLHL21	ENSG00000162413.16	0.478031850942955	0.0216174342406825	0.546598721041818	0.262331
protein_coding	PHF13	ENSG00000116273.5	0.504236124000521	0.0379232516768282	0.651646823871014	0.185988
protein_coding	THAP3	ENSG00000041988.15	0.252073827663566	0.558764212732607	0.961574831762232	0.0170169
protein_coding	DNAJC11	ENSG00000007923.15	-0.261222351161133	0.303355089925331	0.914147298159268	0.0389838
protein_coding	CAMTA1	ENSG00000171735.18	0.0747920288685602	0.655333448623894	0.978850998481728	0.00928341
protein_coding	VAMP3	ENSG00000049245.12	-0.040352348452487	0.782062529239431	0.993344377982393	0.00290016
protein_coding	PER3	ENSG00000049246.14	-0.294795647034725	0.367631691645506	0.934957328638899	0.0292082
protein_coding	PARK7	ENSG00000116288.12	-0.143750199732937	0.184280053655419	0.86679716970611	0.0620825
protein_coding	ERRFI1	ENSG00000116285.12	0.851651833414748	0.000718363876714393	0.146735681015818	0.833464
protein_coding	RERE	ENSG00000142599.17	-0.286229090502333	0.127048726114153	0.830812097932307	0.0804972
protein_coding	ENO1	ENSG00000074800.15	-0.0439976475731858	0.611330848413234	0.971283021811555	0.0126542
protein_coding	GPR157	ENSG00000180758.11	0.650931703491705	0.242353727406664	0.899640791324899	0.0459309
protein_coding	H6PD	ENSG00000049239.12	0.00789363678003214	0.963049320130301	0.998451422280096	0.00067306
protein_coding	SPSB1	ENSG00000171621.13	0.400254452754726	0.0834466287482748	0.764781893140007	0.116462
protein_coding	SLC25A33	ENSG00000171612.6	0.287807790877689	0.528214176926741	0.959851609058621	0.0177959
protein_coding	TMEM201	ENSG00000188807.12	-0.239358996323793	0.613580193760442	0.971442335115856	0.012583
protein_coding	PIK3CD	ENSG00000171608.15	0.119238036365476	0.734282870083231	0.985563905257014	0.00631521
protein_coding	CLSTN1	ENSG00000171603.17	0.0248213435160342	0.871899521965611	0.995642417377785	0.00189661
protein_coding	CTNNBIP1	ENSG00000178585.14	-0.185901320616163	0.542776990479835	0.959851609058621	0.0177959
protein_coding	LZIC	ENSG00000162441.11	0.43784478264882	0.119135628285881	0.817639163176312	0.0874383
protein_coding	NMNAT1	ENSG00000173614.13	0.536570261822176	0.208452745240883	0.887005560650651	0.0520737
protein_coding	UBE4B	ENSG00000130939.18	-0.522260754126491	0.0169846254819594	0.511647227279761	0.291029
protein_coding	KIF1B	ENSG00000054523.17	0.207773717441122	0.302702423533261	0.914147298159268	0.0389838
protein_coding	PGD	ENSG00000142657.20	-0.207807377351669	0.256342187737557	0.899640791324899	0.0459309
protein_coding	CENPS	ENSG00000175279.21	0.902421187934231	0.135621595242278	0.835709424251544	0.0779447
protein_coding	DFFA	ENSG00000160049.11	0.24933157937996	0.0999816623337509	0.792151431520167	0.101192
protein_coding	PEX14	ENSG00000142655.12	-0.547134501942385	0.144618521907535	0.841375943175988	0.0750099
protein_coding	TARDBP	ENSG00000120948.17	-0.0554322439231185	0.825957792095293	0.994536875816943	0.00237911
protein_coding	SRM	ENSG00000116649.9	-0.288266184580686	0.108067572894556	0.803569600204503	0.0949765
protein_coding	EXOSC10	ENSG00000171824.13	-0.0647638072586168	0.778212397172174	0.993344377982393	0.00290016
protein_coding	MTOR	ENSG00000198793.12	0.225916115938462	0.428173510011643	0.946218403594104	0.0240086
protein_coding	UBIAD1	ENSG00000120942.13	-0.099956162579644	0.72947243907863	0.985372246542286	0.00639967
protein_coding	FBXO44	ENSG00000132879.13	-0.617385607846815	0.152152715646247	0.845138745639963	0.073072
protein_coding	FBXO6	ENSG00000116663.10	0.345353650466777	0.716681562538448	0.984672312950364	0.00670827
protein_coding	MAD2L2	ENSG00000116670.14	0.0584884848404602	0.797391529153002	0.993344377982393	0.00290016
protein_coding	AGTRAP	ENSG00000177674.15	0.0403270899480854	0.897121591947999	0.996169562280667	0.00166673
protein_coding	MTHFR	ENSG00000177000.12	0.204906390188012	0.449249152030728	0.95517993476959	0.0199148
protein_coding	CLCN6	ENSG00000011021.22	0.629601069811808	0.241255082385303	0.899640791324899	0.0459309
protein_coding	KIAA2013	ENSG00000116685.15	-0.0105803925881484	0.950724295558917	0.9984102676707	0.000690961
protein_coding	PLOD1	ENSG00000083444.16	-0.0677612500423096	0.643352849735495	0.977448722815952	0.00990602
protein_coding	MFN2	ENSG00000116688.16	0.00466585242273365	0.981740661957756	0.998451422280096	0.00067306
protein_coding	MIIP	ENSG00000116691.10	0.611594894033021	0.442449003883997	0.951760637086284	0.0214723
protein_coding	TNFRSF1B	ENSG00000028137.18	0.718352799253297	0.013947615020667	0.472988238789089	0.32515
protein_coding	VPS13D	ENSG00000048707.15	-0.11715928612484	0.659252169554636	0.979172057929628	0.00914099
protein_coding	DHRS3	ENSG00000162496.8	0.0233556636637818	0.924882719549361	0.996673407349656	0.00144713
protein_coding	PDPN	ENSG00000162493.16	-0.0854468282540761	0.905858376804358	0.996169562280667	0.00166673
protein_coding	PRDM2	ENSG00000116731.22	0.0436648052726643	0.862601295895113	0.994977285081097	0.00218683
protein_coding	KAZN	ENSG00000189337.16	0.281572621803716	0.318889599575049	0.921138996706348	0.0356748
protein_coding	TMEM51	ENSG00000171729.13	0.629213498163922	0.190278710139359	0.87312372291037	0.0589242
protein_coding	EFHD2	ENSG00000142634.12	-0.199066559618476	0.346111542310156	0.928499250336962	0.0322184
protein_coding	CASP9	ENSG00000132906.17	-0.253406058711489	0.580698979104753	0.96592008914729	0.0150588
protein_coding	DNAJC16	ENSG00000116138.12	0.565826526866077	0.101422930078756	0.792151431520167	0.101192
protein_coding	AGMAT	ENSG00000116771.5	-0.357385681581141	0.659201334716095	0.979172057929628	0.00914099
protein_coding	DDI2	ENSG00000197312.11	0.357191698096148	0.0925526549568254	0.785237116534314	0.104999
protein_coding	PLEKHM2	ENSG00000116786.12	0.128915938924817	0.432909548086504	0.946218403594104	0.0240086
protein_coding	FBLIM1	ENSG00000162458.12	0.0638993087799768	0.731105895679835	0.985563905257014	0.00631521
protein_coding	SPEN	ENSG00000065526.10	0.0102622913427347	0.953698710362428	0.9984102676707	0.000690961
protein_coding	ZBTB17	ENSG00000116809.11	0.0322650912330761	0.938473509698268	0.998251987155698	0.000759817
protein_coding	HSPB7	ENSG00000173641.17	-0.152915639719305	0.482188085908157	0.95881036026718	0.0182673
protein_coding	FAM131C	ENSG00000185519.8	-1.1411719970767	0.0600401149221232	0.732552936563048	0.135161
protein_coding	EPHA2	ENSG00000142627.12	0.98289788019795	0.0859054347511097	0.771586955081032	0.112615
protein_coding	ARHGEF19	ENSG00000142632.16	-0.209064281214282	0.53698926219246	0.959851609058621	0.0177959
protein_coding	FBXO42	ENSG00000037637.10	0.682729703942159	0.103912858266149	0.793632091476129	0.100381
protein_coding	SZRD1	ENSG00000055070.16	-0.0346169192588412	0.824070708092275	0.994536875816943	0.00237911
protein_coding	NECAP2	ENSG00000157191.19	-0.07189879151647	0.683951057200908	0.980586411707413	0.00851413
protein_coding	NBPF1	ENSG00000219481.10	0.67816958302647	0.223846026154045	0.897939923243502	0.0467527
protein_coding	CROCC	ENSG00000058453.16	1.03342022623349	0.0808934162701681	0.764058020825586	0.116874
protein_coding	MFAP2	ENSG00000117122.13	0.0209847786325414	0.973881375799141	0.998451422280096	0.00067306
protein_coding	ATP13A2	ENSG00000159363.17	-0.690589751724636	0.342771975893077	0.926998826668397	0.0329208
protein_coding	SDHB	ENSG00000117118.9	0.152452619364787	0.504683117896743	0.959851609058621	0.0177959
protein_coding	RCC2	ENSG00000179051.13	0.254445732565252	0.0599814125826696	0.732552936563048	0.135161
protein_coding	ARHGEF10L	ENSG00000074964.16	0.556524187867594	0.0577341582088172	0.722639561452552	0.141078
protein_coding	ALDH4A1	ENSG00000159423.16	-0.182411215333819	0.567249971586532	0.96436652208144	0.0157579
protein_coding	IFFO2	ENSG00000169991.10	0.384521933892661	0.504730074706321	0.959851609058621	0.0177959
protein_coding	UBR4	ENSG00000127481.14	0.0414367280183028	0.862068601282254	0.994760906003242	0.00228129
protein_coding	EMC1	ENSG00000127463.14	-0.227226678030765	0.152255568949538	0.845138745639963	0.073072
protein_coding	MRTO4	ENSG00000053372.4	-0.0429571970108121	0.814976633996809	0.994132361609536	0.00255579
protein_coding	AKR7A3	ENSG00000162482.4	-1.70523417046511	0.0946910375097327	0.791695330756796	0.101442
protein_coding	AKR7A2	ENSG00000053371.12	-0.310475596013418	0.011542794314986	0.450526557280299	0.34628
protein_coding	PQLC2	ENSG00000040487.12	0.596206614025012	0.186275758066509	0.867651751072437	0.0616546
protein_coding	CAPZB	ENSG00000077549.17	0.160816584211696	0.0579114444737344	0.722639561452552	0.141078
protein_coding	MINOS1	ENSG00000173436.14	0.238890137893688	0.237128498014001	0.899640791324899	0.0459309
protein_coding	NBL1	ENSG00000158747.14	-0.0708186740228334	0.545949514881754	0.959851609058621	0.0177959
protein_coding	TMCO4	ENSG00000162542.13	-0.432138200537277	0.166633134912841	0.852065652592428	0.0695269
protein_coding	OTUD3	ENSG00000169914.5	-0.314382769024948	0.526259570794195	0.959851609058621	0.0177959
protein_coding	CAMK2N1	ENSG00000162545.5	-0.267721417781793	0.0166393342193179	0.50978686059349	0.292611
protein_coding	MUL1	ENSG00000090432.6	0.0584825307272871	0.843464494792696	0.994559322315142	0.00236931
protein_coding	PINK1	ENSG00000158828.7	0.0886779862357816	0.529559601009061	0.959851609058621	0.0177959
protein_coding	DDOST	ENSG00000244038.9	-0.462552893668362	0.0123507388140124	0.462350709498582	0.335028
protein_coding	HP1BP3	ENSG00000127483.17	-0.0228698082056721	0.850996765863926	0.994559322315142	0.00236931
protein_coding	EIF4G3	ENSG00000075151.20	-0.115836889407324	0.499220517601529	0.959851609058621	0.0177959
protein_coding	ECE1	ENSG00000117298.15	0.158037664342318	0.17739697092653	0.862827820099868	0.0640759
protein_coding	NBPF3	ENSG00000142794.18	0.237576296214455	0.637325783862182	0.974618079140619	0.0111655
protein_coding	USP48	ENSG00000090686.15	-0.00855630964008054	0.962575286876951	0.998451422280096	0.00067306
protein_coding	HSPG2	ENSG00000142798.19	-0.0601579748116812	0.651394503593918	0.978090896994759	0.00962078
protein_coding	ZBTB40	ENSG00000184677.17	0.46604601899019	0.212431374610534	0.890990814572375	0.0501268
protein_coding	EPHB2	ENSG00000133216.16	0.135152608330321	0.432829512512573	0.946218403594104	0.0240086
protein_coding	KDM1A	ENSG00000004487.16	-0.272280301515217	0.403158559821095	0.941294735831198	0.0262744
protein_coding	LUZP1	ENSG00000169641.13	-0.237854270732099	0.158684646082386	0.850274732133307	0.0704407
protein_coding	HNRNPR	ENSG00000125944.19	-0.239836588057612	0.0658045310984819	0.74692006215314	0.126726
protein_coding	ZNF436	ENSG00000125945.14	0.129275466831303	0.794220117944354	0.993344377982393	0.00290016
protein_coding	TCEA3	ENSG00000204219.10	0.2398654782911	0.400381226216877	0.941264098179661	0.0262885
protein_coding	ASAP3	ENSG00000088280.18	0.0101347880109279	0.981039788186886	0.998451422280096	0.00067306
protein_coding	ID3	ENSG00000117318.8	-0.838872391555811	2.01080973180967e-05	0.0115923181038827	1.93583
protein_coding	RPL11	ENSG00000142676.14	-0.184940147258687	0.0379797628483366	0.651646823871014	0.185988
protein_coding	ELOA	ENSG00000011007.12	0.379939791886936	0.0902208239209144	0.783834756287086	0.105775
protein_coding	PITHD1	ENSG00000057757.9	0.19151128347696	0.4004370550841	0.941264098179661	0.0262885
protein_coding	LYPLA2	ENSG00000011009.10	0.120206747399617	0.707029913633623	0.984672312950364	0.00670827
protein_coding	GALE	ENSG00000117308.14	-0.481766587267953	0.278057466049721	0.904818201102366	0.0434387
protein_coding	HMGCL	ENSG00000117305.14	0.105662610613718	0.731897145623034	0.985563905257014	0.00631521
protein_coding	FUCA1	ENSG00000179163.11	-0.301697365868665	0.329512446006727	0.923763952310189	0.034439
protein_coding	PNRC2	ENSG00000189266.12	-0.427630854787801	0.0518728264092745	0.710755547831549	0.14828
protein_coding	SRSF10	ENSG00000188529.14	0.151185576703738	0.412717059282315	0.943444917210774	0.0252835
protein_coding	STPG1	ENSG00000001460.17	0.386687963474296	0.527364388100532	0.959851609058621	0.0177959
protein_coding	NIPAL3	ENSG00000001461.16	-0.194057610574908	0.291395225485148	0.910101315023053	0.0409103
protein_coding	RCAN3	ENSG00000117602.11	0.107667085532605	0.757162850246588	0.99077850008688	0.00402343
protein_coding	SRRM1	ENSG00000133226.16	-0.180528533192643	0.0788908166655597	0.763921781266503	0.116951
protein_coding	CLIC4	ENSG00000169504.14	0.0202897101798463	0.84559960842123	0.994559322315142	0.00236931
protein_coding	RUNX3	ENSG00000020633.18	-0.160570160947823	0.494661246570626	0.959851609058621	0.0177959
protein_coding	SYF2	ENSG00000117614.9	-0.122321566180715	0.418022193381999	0.944872748420789	0.0246267
protein_coding	RSRP1	ENSG00000117616.17	0.55216827610185	0.29922944061004	0.912407163664775	0.0398113
protein_coding	TMEM50A	ENSG00000183726.10	0.00282455608633275	0.977423525195109	0.998451422280096	0.00067306
protein_coding	MACO1	ENSG00000204178.10	-0.00839397509623857	0.965030881798899	0.998451422280096	0.00067306
protein_coding	LDLRAP1	ENSG00000157978.11	0.188668231408561	0.361446017061511	0.934957328638899	0.0292082
protein_coding	MAN1C1	ENSG00000117643.14	0.0218241277255284	0.924669998057993	0.996673407349656	0.00144713
protein_coding	SELENON	ENSG00000162430.16	-0.473006968400605	0.0107303663112476	0.440473722089647	0.35608
protein_coding	MTFR1L	ENSG00000117640.17	-0.0307122033175731	0.911948555938163	0.996673407349656	0.00144713
protein_coding	PAQR7	ENSG00000182749.5	-0.286735942829392	0.720163457307025	0.984672312950364	0.00670827
protein_coding	STMN1	ENSG00000117632.22	-0.199769360442804	0.0394300711436924	0.66138628354114	0.179545
protein_coding	PAFAH2	ENSG00000158006.13	-0.455771930547255	0.189689036973333	0.87312372291037	0.0589242
protein_coding	PDIK1L	ENSG00000175087.9	-0.178860779205381	0.849636748245572	0.994559322315142	0.00236931
protein_coding	ZNF593	ENSG00000142684.8	-0.18919596796637	0.512949984635147	0.959851609058621	0.0177959
protein_coding	CEP85	ENSG00000130695.15	-0.00127498727623452	0.998616784103989	1	0
protein_coding	SH3BGRL3	ENSG00000142669.14	-0.118828379844281	0.291767047227013	0.910101315023053	0.0409103
protein_coding	DHDDS	ENSG00000117682.16	0.257158135891555	0.416527788849702	0.944605676525585	0.0247494
protein_coding	HMGN2	ENSG00000198830.10	-0.279429821569608	0.29778811602874	0.912407163664775	0.0398113
protein_coding	ARID1A	ENSG00000117713.19	0.147783604565455	0.50943719058318	0.959851609058621	0.0177959
protein_coding	PIGV	ENSG00000060642.10	0.732287254528339	0.217569132420451	0.895109676029235	0.0481237
protein_coding	ZDHHC18	ENSG00000204160.11	0.342616131902824	0.375993341337191	0.935870173050276	0.0287844
protein_coding	GPN2	ENSG00000142751.14	-0.215856904567784	0.535749778717395	0.959851609058621	0.0177959
protein_coding	GPATCH3	ENSG00000198746.12	0.373969505613293	0.583540914715097	0.96592008914729	0.0150588
protein_coding	NUDC	ENSG00000090273.13	-0.261072479106129	0.172876232970895	0.856580561304006	0.0672318
protein_coding	TRNP1	ENSG00000253368.3	-0.210575647236297	0.493627464600838	0.959851609058621	0.0177959
protein_coding	SLC9A1	ENSG00000090020.10	-0.319882469493469	0.162796563033324	0.852065652592428	0.0695269
protein_coding	WDTC1	ENSG00000142784.15	0.643896980305498	0.0687228777595036	0.748615470382003	0.125741
protein_coding	TMEM222	ENSG00000186501.14	0.397513027484783	0.209468505782256	0.887604509985082	0.0517805
protein_coding	MAP3K6	ENSG00000142733.15	-0.188394642650705	0.647355143945292	0.977743489652132	0.00977507
protein_coding	WASF2	ENSG00000158195.10	-0.0291209601686479	0.770659048032496	0.992276676591501	0.00336722
protein_coding	AHDC1	ENSG00000126705.14	0.567861530101098	0.0137276018658837	0.472475371682503	0.325621
protein_coding	IFI6	ENSG00000126709.14	-0.0809884286827018	0.674226925060446	0.980586411707413	0.00851413
protein_coding	FAM76A	ENSG00000009780.15	0.116657917989282	0.721714506774266	0.984672312950364	0.00670827
protein_coding	STX12	ENSG00000117758.13	-0.0211072246453394	0.928605935173054	0.996673407349656	0.00144713
protein_coding	PPP1R8	ENSG00000117751.17	0.429220470858457	0.0571687598535853	0.722639561452552	0.141078
protein_coding	THEMIS2	ENSG00000130775.15	1.19894596937238	0.137580122258721	0.836439868479954	0.0775653
protein_coding	RPA2	ENSG00000117748.9	-0.224841861888538	0.369947579925498	0.935170737059871	0.0291091
protein_coding	XKR8	ENSG00000158156.7	0.114809449261262	0.703657679466522	0.984488902347894	0.00678918
protein_coding	EYA3	ENSG00000158161.15	-0.0608731996268323	0.812488299586663	0.994132361609536	0.00255579
protein_coding	DNAJC8	ENSG00000126698.10	-0.196525079649843	0.0619531198976704	0.737171798163199	0.132431
protein_coding	ATP5IF1	ENSG00000130770.17	0.0899252046569766	0.46458986896825	0.957306464524748	0.018949
protein_coding	SESN2	ENSG00000130766.4	-0.391547623918058	0.0921682732458811	0.783834756287086	0.105775
protein_coding	MED18	ENSG00000130772.13	-0.322152805435031	0.331295585727627	0.923763952310189	0.034439
protein_coding	PHACTR4	ENSG00000204138.12	-0.295687688280099	0.0689075042370766	0.748615470382003	0.125741
protein_coding	RCC1	ENSG00000180198.16	0.430448079402414	0.0947905932236547	0.791695330756796	0.101442
protein_coding	TRNAU1AP	ENSG00000180098.9	0.0131313080369594	0.965695086156678	0.998451422280096	0.00067306
protein_coding	TAF12	ENSG00000120656.11	0.291989730814731	0.246577924364403	0.899640791324899	0.0459309
protein_coding	RAB42	ENSG00000188060.7	0.262316500925971	0.668333510865967	0.980586411707413	0.00851413
protein_coding	GMEB1	ENSG00000162419.12	-0.253124063178505	0.25775503022084	0.899640791324899	0.0459309
protein_coding	YTHDF2	ENSG00000198492.15	-0.039526547404748	0.812141689913599	0.994132361609536	0.00255579
protein_coding	EPB41	ENSG00000159023.21	-0.0166790651703878	0.963771812337498	0.998451422280096	0.00067306
protein_coding	TMEM200B	ENSG00000253304.1	0.302881585624696	0.155775272797152	0.847922568842089	0.0716438
protein_coding	SRSF4	ENSG00000116350.16	0.00737660504065667	0.965699099806866	0.998451422280096	0.00067306
protein_coding	MECR	ENSG00000116353.15	-0.272126523688216	0.414518251094345	0.944605676525585	0.0247494
protein_coding	PTPRU	ENSG00000060656.19	0.515345906305332	0.134870835759474	0.835709424251544	0.0779447
protein_coding	SDC3	ENSG00000162512.15	-0.256412155615206	0.180345276795255	0.866195501728317	0.0623841
protein_coding	PUM1	ENSG00000134644.15	-0.0361350664584921	0.825491926570107	0.994536875816943	0.00237911
protein_coding	SNRNP40	ENSG00000060688.12	0.048170697039797	0.911040154562777	0.996673407349656	0.00144713
protein_coding	ZCCHC17	ENSG00000121766.15	0.019873277684348	0.918343081440645	0.996673407349656	0.00144713
protein_coding	FABP3	ENSG00000121769.7	-0.769097956239541	0.0921986521252624	0.783834756287086	0.105775
protein_coding	SERINC2	ENSG00000168528.11	0.0192486737967713	0.906241291965389	0.996169562280667	0.00166673
protein_coding	TINAGL1	ENSG00000142910.15	-0.31475634004129	0.708915979574441	0.984672312950364	0.00670827
protein_coding	PEF1	ENSG00000162517.12	-0.129223232138806	0.451470567863317	0.955324775858592	0.019849
protein_coding	COL16A1	ENSG00000084636.17	0.0107766040711369	0.948385346382557	0.998318606629585	0.000730834
protein_coding	ADGRB2	ENSG00000121753.12	0.340193420105968	0.682539777927299	0.980586411707413	0.00851413
protein_coding	SPOCD1	ENSG00000134668.12	-0.267489150453225	0.172590501210438	0.85639269173295	0.067327
protein_coding	PTP4A2	ENSG00000184007.20	-0.0509018544875789	0.546657988343602	0.959851609058621	0.0177959
protein_coding	KHDRBS1	ENSG00000121774.17	-0.00404075861535436	0.971582469894006	0.998451422280096	0.00067306
protein_coding	TMEM39B	ENSG00000121775.17	-0.429289169308419	0.121753141810992	0.821448400166693	0.0854197
protein_coding	KPNA6	ENSG00000025800.13	0.10587658664381	0.37179347636893	0.935709222027587	0.0288591
protein_coding	TXLNA	ENSG00000084652.15	0.0692325729598038	0.646593083414092	0.977657303160414	0.00981335
protein_coding	CCDC28B	ENSG00000160050.14	0.28915647012947	0.488701444270718	0.959851609058621	0.0177959
protein_coding	TMEM234	ENSG00000160055.19	-0.274690779132144	0.672411678927936	0.980586411707413	0.00851413
protein_coding	EIF3I	ENSG00000084623.11	-0.377841765529751	0.0207409742477538	0.542275358450344	0.26578
protein_coding	HDAC1	ENSG00000116478.11	-0.113751439681915	0.552919686333965	0.960700615965369	0.0174119
protein_coding	MARCKSL1	ENSG00000175130.6	-0.00730680888153383	0.983651263042803	0.998451422280096	0.00067306
protein_coding	BSDC1	ENSG00000160058.18	-0.203084268382238	0.513105190645921	0.959851609058621	0.0177959
protein_coding	ZBTB8A	ENSG00000160062.14	0.377581875763224	0.210322986327247	0.888270973205202	0.0514545
protein_coding	ZBTB8OS	ENSG00000176261.15	-0.438390769657186	0.109494328013345	0.803569600204503	0.0949765
protein_coding	RBBP4	ENSG00000162521.18	-0.239251745244694	0.178996984957766	0.865702699900606	0.0626312
protein_coding	SYNC	ENSG00000162520.14	0.523925541070122	0.0687240399394666	0.748615470382003	0.125741
protein_coding	KIAA1522	ENSG00000162522.10	-0.422265692281819	0.202694003426246	0.881044885406998	0.055002
protein_coding	YARS	ENSG00000134684.10	-0.243566506918801	0.192759745747996	0.874707982053183	0.0581369
protein_coding	S100PBP	ENSG00000116497.17	-0.421777031625143	0.101536976124585	0.792151431520167	0.101192
protein_coding	TMEM54	ENSG00000121900.18	-0.28781889034815	0.371788897873981	0.935709222027587	0.0288591
protein_coding	RNF19B	ENSG00000116514.16	0.559236207612591	0.478728240615139	0.958015881032814	0.0186273
protein_coding	AK2	ENSG00000004455.16	-0.0280659650724123	0.881720540901282	0.996169562280667	0.00166673
protein_coding	AZIN2	ENSG00000142920.16	0.164665220857178	0.830926888517356	0.994536875816943	0.00237911
protein_coding	TRIM62	ENSG00000116525.13	0.579671592626996	0.422580128905364	0.945785142524856	0.0242075
protein_coding	ZNF362	ENSG00000160094.14	0.00106022493006864	0.997121708387418	0.999908834844467	3.95943e-05
protein_coding	PHC2	ENSG00000134686.18	0.599516036904179	0.00437228798114453	0.324165095429194	0.489234
protein_coding	CSMD2	ENSG00000121904.17	0.300725788741652	0.667589630414576	0.980586411707413	0.00851413
protein_coding	SMIM12	ENSG00000163866.8	0.235490893569729	0.346844102836872	0.928730261428038	0.0321104
protein_coding	ZMYM6	ENSG00000163867.16	0.842195120535634	0.0791865610885136	0.763921781266503	0.116951
protein_coding	ZMYM1	ENSG00000197056.10	-0.218382951818122	0.632234675411278	0.974618079140619	0.0111655
protein_coding	SFPQ	ENSG00000116560.10	0.15086862477585	0.23080879281045	0.898593456104997	0.0464367
protein_coding	ZMYM4	ENSG00000146463.11	-0.162119566248049	0.347280485298837	0.92925133337099	0.0318668
protein_coding	KIAA0319L	ENSG00000142687.17	0.00751023616837945	0.973682998679204	0.998451422280096	0.00067306
protein_coding	NCDN	ENSG00000020129.15	-0.0864910094983065	0.595571619252312	0.969496084989292	0.0134539
protein_coding	PSMB2	ENSG00000126067.11	-0.0383905692578568	0.791817862283258	0.993344377982393	0.00290016
protein_coding	C1orf216	ENSG00000142686.7	0.170996801770552	0.637024372488886	0.974618079140619	0.0111655
protein_coding	CLSPN	ENSG00000092853.13	-0.52643223692288	0.0286194205567624	0.592437929578337	0.227357
protein_coding	AGO4	ENSG00000134698.10	0.280775171338315	0.628390788763729	0.974618079140619	0.0111655
protein_coding	AGO1	ENSG00000092847.11	0.121198808156786	0.652652658511201	0.978090896994759	0.00962078
protein_coding	AGO3	ENSG00000126070.19	0.718014895397972	0.00961747512109443	0.431958643750681	0.364558
protein_coding	ADPRHL2	ENSG00000116863.10	0.449011217399551	0.0673232938891281	0.748615470382003	0.125741
protein_coding	COL8A2	ENSG00000171812.12	0.563855946556963	0.162937022349087	0.852065652592428	0.0695269
protein_coding	TRAPPC3	ENSG00000054116.11	0.348696577587435	0.0126413768967508	0.464188138915722	0.333306
protein_coding	MAP7D1	ENSG00000116871.15	-0.121622996041026	0.366223440823028	0.934957328638899	0.0292082
protein_coding	THRAP3	ENSG00000054118.14	-0.164924135976209	0.18219009059199	0.866418828789307	0.0622721
protein_coding	EVA1B	ENSG00000142694.6	-0.243440738368456	0.263541454389584	0.899640791324899	0.0459309
protein_coding	STK40	ENSG00000196182.10	0.337728445681975	0.357010822191437	0.933687420670402	0.0297985
protein_coding	LSM10	ENSG00000181817.5	0.77729838383783	0.00761850831891233	0.410473836061024	0.386715
protein_coding	OSCP1	ENSG00000116885.18	-0.0819419457393399	0.883088158569979	0.996169562280667	0.00166673
protein_coding	MRPS15	ENSG00000116898.11	-0.565247848287519	0.0171470840212851	0.513521763027057	0.289441
protein_coding	ZC3H12A	ENSG00000163874.10	1.32355096967691	0.0968824736153826	0.791695330756796	0.101442
protein_coding	MEAF6	ENSG00000163875.15	-0.0607203108962632	0.751665096709794	0.989779008581403	0.00446176
protein_coding	SNIP1	ENSG00000163877.10	-0.092910400989875	0.749015579471676	0.988909839838364	0.0048433
protein_coding	DNALI1	ENSG00000163879.10	-0.526304511822267	0.421769455674603	0.945785142524856	0.0242075
protein_coding	GNL2	ENSG00000134697.12	0.0599229277292023	0.692066505344644	0.980742939967426	0.00844481
protein_coding	C1orf109	ENSG00000116922.14	0.736109306189856	0.17217492537996	0.855966630724729	0.0675432
protein_coding	CDCA8	ENSG00000134690.10	-0.134461981934466	0.539363467199572	0.959851609058621	0.0177959
protein_coding	YRDC	ENSG00000196449.3	-0.892740466794711	0.0315281877731047	0.610957991636801	0.213989
protein_coding	C1orf122	ENSG00000197982.13	-0.16638611204544	0.35307829119737	0.931890705877701	0.030635
protein_coding	MTF1	ENSG00000188786.9	0.281816653535838	0.245586739331737	0.899640791324899	0.0459309
protein_coding	INPP5B	ENSG00000204084.12	0.292216801179021	0.527464805594208	0.959851609058621	0.0177959
protein_coding	SF3A3	ENSG00000183431.11	0.102022386703172	0.57958925089108	0.96592008914729	0.0150588
protein_coding	FHL3	ENSG00000183386.9	0.272586794100588	0.342820728266613	0.926998826668397	0.0329208
protein_coding	UTP11	ENSG00000183520.11	-0.131669579712926	0.475222753489798	0.957306464524748	0.018949
protein_coding	RRAGC	ENSG00000116954.7	0.314460844341554	0.149589581173731	0.845138745639963	0.073072
protein_coding	MYCBP	ENSG00000214114.8	-0.988565870052965	0.0492332318913027	0.701632262230832	0.15389
protein_coding	AKIRIN1	ENSG00000174574.15	0.534009414799343	0.00787456100670262	0.411152797359375	0.385997
protein_coding	NDUFS5	ENSG00000168653.10	-0.0921975375444593	0.34126300203762	0.926085090002753	0.0333491
protein_coding	MACF1	ENSG00000127603.25	-0.0712631204718264	0.625327880382543	0.974025612209812	0.0114296
protein_coding	PABPC4	ENSG00000090621.13	-0.214518285263758	0.0631699929802518	0.741219684482162	0.130053
protein_coding	PPIE	ENSG00000084072.16	-0.0140051334396662	0.960790200718335	0.998451422280096	0.00067306
protein_coding	TRIT1	ENSG00000043514.16	-0.258994058421465	0.624182942432825	0.973728768265522	0.011562
protein_coding	MFSD2A	ENSG00000168389.17	-3.13370496797882	0.0367862234446478	0.649062274203098	0.187714
protein_coding	CAP1	ENSG00000131236.16	-0.0603699929135162	0.533445675400798	0.959851609058621	0.0177959
protein_coding	PPT1	ENSG00000131238.17	-0.325725082696805	0.239584588701601	0.899640791324899	0.0459309
protein_coding	RLF	ENSG00000117000.8	0.726691343462483	0.000295143677438506	0.0810239666872851	1.09139
protein_coding	ZMPSTE24	ENSG00000084073.8	-0.309202535692261	0.105104394843264	0.794064137489398	0.100144
protein_coding	SMAP2	ENSG00000084070.11	0.341629895708405	0.223381696845923	0.897939923243502	0.0467527
protein_coding	ZFP69B	ENSG00000187801.14	-0.441884809920919	0.700901332863015	0.98386357024757	0.00706512
protein_coding	ZFP69	ENSG00000187815.9	-0.58085954347167	0.524205708908776	0.959851609058621	0.0177959
protein_coding	EXO5	ENSG00000164002.11	-0.0600877217941322	0.90725295133968	0.996169562280667	0.00166673
protein_coding	ZNF684	ENSG00000117010.16	-0.0161220950765932	0.984144549563671	0.998451422280096	0.00067306
protein_coding	NFYC	ENSG00000066136.20	0.215541635259385	0.444371131904592	0.952878206867927	0.0209626
protein_coding	CITED4	ENSG00000179862.6	-0.851667087028973	0.247030948434068	0.899640791324899	0.0459309
protein_coding	CTPS1	ENSG00000171793.14	0.226382842229667	0.516987051663326	0.959851609058621	0.0177959
protein_coding	SCMH1	ENSG00000010803.16	-0.752421058767651	0.0393869370291731	0.66138628354114	0.179545
protein_coding	HIVEP3	ENSG00000127124.15	-1.18181735767788	0.109899434973157	0.803607174358416	0.0949562
protein_coding	FOXJ3	ENSG00000198815.8	-0.0788882543532231	0.79216669085738	0.993344377982393	0.00290016
protein_coding	PPCS	ENSG00000127125.8	-0.0670301447841359	0.758694607230492	0.99106381269775	0.00389838
protein_coding	PPIH	ENSG00000171960.10	-0.388158954446206	0.176168708359159	0.860946696102626	0.0650237
protein_coding	YBX1	ENSG00000065978.18	-0.0789272049404032	0.452406433686641	0.955458257191705	0.0197883
protein_coding	P3H1	ENSG00000117385.15	-0.0505764239205187	0.759689205918365	0.991221955656153	0.00382909
protein_coding	C1orf50	ENSG00000164008.15	0.579140995770628	0.57080413070274	0.964947886546435	0.0154961
protein_coding	SVBP	ENSG00000177868.11	0.189033124284613	0.433553497501097	0.946218403594104	0.0240086
protein_coding	ERMAP	ENSG00000164010.14	0.0314396574940535	0.946665368603181	0.998318606629585	0.000730834
protein_coding	SLC2A1	ENSG00000117394.21	0.654280200003729	0.184433141325117	0.86679716970611	0.0620825
protein_coding	EBNA1BP2	ENSG00000117395.12	-0.0534987910779137	0.786444290258542	0.993344377982393	0.00290016
protein_coding	CDC20	ENSG00000117399.13	-0.47361934150447	0.0421568882103293	0.675718646166305	0.170234
protein_coding	ELOVL1	ENSG00000066322.14	-0.25065419454631	0.240039221781686	0.899640791324899	0.0459309
protein_coding	MED8	ENSG00000159479.16	-0.19210439020525	0.40329540286263	0.941294735831198	0.0262744
protein_coding	SZT2	ENSG00000198198.16	0.405747365193096	0.430012900014722	0.946218403594104	0.0240086
protein_coding	HYI	ENSG00000178922.16	0.00308083287216655	0.9898548470002	0.998451422280096	0.00067306
protein_coding	PTPRF	ENSG00000142949.16	0.0403780035990605	0.828759375488538	0.994536875816943	0.00237911
protein_coding	KDM4A	ENSG00000066135.12	0.0398878775006242	0.844809863967748	0.994559322315142	0.00236931
protein_coding	ST3GAL3	ENSG00000126091.20	0.52272007756994	0.533503640538536	0.959851609058621	0.0177959
protein_coding	IPO13	ENSG00000117408.10	-0.691851169332228	0.0373960486732227	0.649062274203098	0.187714
protein_coding	DPH2	ENSG00000132768.13	-1.11046964128164	0.0439814469373558	0.678856871737232	0.168222
protein_coding	ATP6V0B	ENSG00000117410.13	0.102137737548536	0.543640749727013	0.959851609058621	0.0177959
protein_coding	B4GALT2	ENSG00000117411.16	-0.132901490283542	0.38474985618185	0.937738202081398	0.0279184
protein_coding	SLC6A9	ENSG00000196517.11	-0.130561173086709	0.641279781215	0.976096173159853	0.0105074
protein_coding	DMAP1	ENSG00000178028.13	0.721007005570769	0.0598941412054732	0.732552936563048	0.135161
protein_coding	ERI3	ENSG00000117419.15	-0.426718175702998	0.340573092767964	0.925724938986652	0.033518
protein_coding	RNF220	ENSG00000187147.17	0.193515644177892	0.229423852156354	0.898593456104997	0.0464367
protein_coding	TMEM53	ENSG00000126106.13	-0.331806370399397	0.421900342370638	0.945785142524856	0.0242075
protein_coding	KIF2C	ENSG00000142945.12	-0.0572755315081506	0.79949821409281	0.993344377982393	0.00290016
protein_coding	RPS8	ENSG00000142937.11	-0.130806444186753	0.0562552763670765	0.717503690832292	0.144176
protein_coding	PLK3	ENSG00000173846.12	3.73101451477037	1.01777170496864e-11	1.17349077582884e-07	6.93052
protein_coding	BTBD19	ENSG00000222009.8	0.454629313273352	0.51123523944266	0.959851609058621	0.0177959
protein_coding	EIF2B3	ENSG00000070785.16	-0.29077365158529	0.261548992665353	0.899640791324899	0.0459309
protein_coding	HECTD3	ENSG00000126107.14	-0.136536732667702	0.634127218125893	0.974618079140619	0.0111655
protein_coding	UROD	ENSG00000126088.13	0.14782450854696	0.499909945636901	0.959851609058621	0.0177959
protein_coding	MUTYH	ENSG00000132781.17	-0.00785386929202388	0.990263702713025	0.998451422280096	0.00067306
protein_coding	TOE1	ENSG00000132773.11	-0.478963957090082	0.290655486391332	0.909682672962272	0.0411101
protein_coding	TESK2	ENSG00000070759.16	-0.303229352940859	0.689343752837067	0.980586411707413	0.00851413
protein_coding	MMACHC	ENSG00000132763.14	0.521308794950825	0.303677609677037	0.914147298159268	0.0389838
protein_coding	PRDX1	ENSG00000117450.13	-0.137243452333834	0.101173220764536	0.792151431520167	0.101192
protein_coding	AKR1A1	ENSG00000117448.13	-0.161527628385644	0.454501924487624	0.956003247207494	0.0195406
protein_coding	NASP	ENSG00000132780.16	-0.201322754581131	0.292993970672035	0.91033062461339	0.0408008
protein_coding	GPBP1L1	ENSG00000159592.10	0.29031863704349	0.20887552212084	0.887313269146681	0.051923
protein_coding	TMEM69	ENSG00000159596.6	-0.0055915386595173	0.985788222668403	0.998451422280096	0.00067306
protein_coding	IPP	ENSG00000197429.10	0.779140060114346	0.0442704550957085	0.680584463004692	0.167118
protein_coding	MAST2	ENSG00000086015.20	0.36285822518493	0.210107793787603	0.888270973205202	0.0514545
protein_coding	PIK3R3	ENSG00000117461.14	0.307539246713243	0.416080262472856	0.944605676525585	0.0247494
protein_coding	POMGNT1	ENSG00000085998.13	-0.350210080434149	0.225585508777469	0.897939923243502	0.0467527
protein_coding	LURAP1	ENSG00000171357.5	0.694642445342045	0.369105291854792	0.934957328638899	0.0292082
protein_coding	RAD54L	ENSG00000085999.11	-0.386895003991198	0.625128571455852	0.974025612209812	0.0114296
protein_coding	LRRC41	ENSG00000132128.16	-0.0214676061049706	0.89102136746377	0.996169562280667	0.00166673
protein_coding	UQCRH	ENSG00000173660.11	-0.0657643339099414	0.544787617037903	0.959851609058621	0.0177959
protein_coding	NSUN4	ENSG00000117481.10	0.0792663311024684	0.835544776326374	0.994559322315142	0.00236931
protein_coding	MKNK1	ENSG00000079277.20	0.138158249078876	0.701733033315883	0.983967420499187	0.00701928
protein_coding	MOB3C	ENSG00000142961.14	1.4309001052149	0.0289442245902448	0.592437929578337	0.227357
protein_coding	ATPAF1	ENSG00000123472.12	-0.0303946070528019	0.905004049734107	0.996169562280667	0.00166673
protein_coding	EFCAB14	ENSG00000159658.10	0.0860928894275004	0.633259874543128	0.974618079140619	0.0111655
protein_coding	STIL	ENSG00000123473.15	-0.00701458763761807	0.985638543232789	0.998451422280096	0.00067306
protein_coding	CMPK1	ENSG00000162368.13	0.159676393076062	0.289848356466273	0.909409689177262	0.0412404
protein_coding	SPATA6	ENSG00000132122.11	-0.427169426189678	0.465282570202257	0.957306464524748	0.018949
protein_coding	FAF1	ENSG00000185104.19	-0.413934567915123	0.0527243958441213	0.714460698684075	0.146022
protein_coding	CDKN2C	ENSG00000123080.10	-0.206685154054593	0.343393358027288	0.927129962061153	0.0328594
protein_coding	RNF11	ENSG00000123091.4	0.118058694247936	0.476503691287131	0.95782558586831	0.0187136
protein_coding	EPS15	ENSG00000085832.16	0.184439139745817	0.360765495794517	0.934957328638899	0.0292082
protein_coding	OSBPL9	ENSG00000117859.18	-0.324084357632947	0.171699893013599	0.855733926884486	0.0676612
protein_coding	NRDC	ENSG00000078618.21	-0.23643256481599	0.055576257539118	0.714460698684075	0.146022
protein_coding	RAB3B	ENSG00000169213.6	-0.0986873561528757	0.271362075807128	0.901324934795075	0.0451186
protein_coding	KTI12	ENSG00000198841.3	0.0357948962683228	0.924468640571976	0.996673407349656	0.00144713
protein_coding	BTF3L4	ENSG00000134717.17	0.104299399517144	0.624972277316998	0.974025612209812	0.0114296
protein_coding	ZFYVE9	ENSG00000157077.14	0.517017473845518	0.0917487095648273	0.783834756287086	0.105775
protein_coding	CC2D1B	ENSG00000154222.14	-0.142922002867804	0.664315804162887	0.980586411707413	0.00851413
protein_coding	ORC1	ENSG00000085840.12	0.892169304066185	0.270637627427916	0.901324934795075	0.0451186
protein_coding	PRPF38A	ENSG00000134748.12	-0.145135363818894	0.568466071434932	0.96436652208144	0.0157579
protein_coding	TUT4	ENSG00000134744.13	0.464269852455414	0.104294202415195	0.793764595132291	0.100308
protein_coding	GPX7	ENSG00000116157.5	0.441585889888099	0.0492370135548626	0.701632262230832	0.15389
protein_coding	COA7	ENSG00000162377.5	1.15820837669698	0.00103764784241377	0.173392458304794	0.76097
protein_coding	ZYG11B	ENSG00000162378.12	0.272029581843315	0.0791154513453695	0.763921781266503	0.116951
protein_coding	ECHDC2	ENSG00000121310.16	-0.140546204966903	0.718563992956154	0.984672312950364	0.00670827
protein_coding	SCP2	ENSG00000116171.17	0.0144109561902962	0.925532459359333	0.996673407349656	0.00144713
protein_coding	PODN	ENSG00000174348.13	0.0468086434950304	0.839825008525401	0.994559322315142	0.00236931
protein_coding	CPT2	ENSG00000157184.6	-0.220682248399526	0.654397032280033	0.978850998481728	0.00928341
protein_coding	C1orf123	ENSG00000162384.13	-0.228120965176552	0.313067108273148	0.916027527309595	0.0380915
protein_coding	MAGOH	ENSG00000162385.10	0.52195951863326	0.0421093538121508	0.675718646166305	0.170234
protein_coding	LRP8	ENSG00000157193.16	1.54033398846628	0.00228304434529199	0.26062872575462	0.583978
protein_coding	GLIS1	ENSG00000174332.5	-0.551313031563559	0.428227516148929	0.946218403594104	0.0240086
protein_coding	NDC1	ENSG00000058804.11	0.115544228219747	0.719196445068062	0.984672312950364	0.00670827
protein_coding	YIPF1	ENSG00000058799.14	0.316367653718364	0.343673042618744	0.927245497561423	0.0328053
protein_coding	HSPB11	ENSG00000081870.11	-0.140098999285407	0.546905108354424	0.959851609058621	0.0177959
protein_coding	LRRC42	ENSG00000116212.14	0.449715503652037	0.045124121613818	0.683404830328982	0.165322
protein_coding	TMEM59	ENSG00000116209.11	0.00798775960297695	0.932806135605702	0.997611978808435	0.00103834
protein_coding	TCEANC2	ENSG00000116205.13	0.748374627026877	0.0400500506163176	0.661571753017396	0.179423
protein_coding	CYB5RL	ENSG00000215883.10	0.212203471191944	0.743366552384416	0.987153274601885	0.00561541
protein_coding	MRPL37	ENSG00000116221.15	-0.280122673431161	0.129117114998092	0.833645579835515	0.0790185
protein_coding	SSBP3	ENSG00000157216.15	-0.056324295852287	0.741130904168377	0.986375921620066	0.00595754
protein_coding	ACOT11	ENSG00000162390.17	0.298168132343761	0.683926684611234	0.980586411707413	0.00851413
protein_coding	PARS2	ENSG00000162396.5	0.580334059555606	0.325502520435193	0.923625134509292	0.0345043
protein_coding	DHCR24	ENSG00000116133.12	-0.0811056462462775	0.437349471877804	0.947330342053557	0.0234986
protein_coding	USP24	ENSG00000162402.13	-0.111920301806257	0.696555339977908	0.982472683227858	0.00767952
protein_coding	PLPP3	ENSG00000162407.8	0.167626552894757	0.126056440040039	0.829622912719151	0.0811193
protein_coding	PRKAA2	ENSG00000162409.10	0.567937065793853	0.27678205108708	0.904306332965154	0.0436844
protein_coding	DAB1	ENSG00000173406.15	0.0718569779626217	0.933812792479495	0.997670635404798	0.00101281
protein_coding	OMA1	ENSG00000162600.11	0.219169336055632	0.748105303282338	0.988718422518529	0.00492737
protein_coding	TACSTD2	ENSG00000184292.6	-0.853826086461862	0.305546470984468	0.914748880034904	0.0386981
protein_coding	MYSM1	ENSG00000162601.9	0.113754730498346	0.774801165143603	0.993344377982393	0.00290016
protein_coding	JUN	ENSG00000177606.6	0.954039818653518	1.2670025504062e-08	4.35103790569424e-05	4.36141
protein_coding	FGGY	ENSG00000172456.17	-0.263739739305211	0.674843964414973	0.980586411707413	0.00851413
protein_coding	NFIA	ENSG00000162599.15	0.0571878534493663	0.78750146362543	0.993344377982393	0.00290016
protein_coding	TM2D1	ENSG00000162604.12	0.0135539635775834	0.944243505121028	0.998251987155698	0.000759817
protein_coding	PATJ	ENSG00000132849.20	1.08345237501213	0.0329751867604509	0.624308544085384	0.204601
protein_coding	USP1	ENSG00000162607.12	-0.340679459724315	0.0283229720338675	0.592437929578337	0.227357
protein_coding	DOCK7	ENSG00000116641.17	-0.0125070489797668	0.954103190430702	0.9984102676707	0.000690961
protein_coding	ATG4C	ENSG00000125703.14	0.629812204047389	0.0738531728344913	0.750804889588544	0.124473
protein_coding	ALG6	ENSG00000088035.16	0.0825796330102285	0.900314724854624	0.996169562280667	0.00166673
protein_coding	ITGB3BP	ENSG00000142856.16	-0.305973596874223	0.199392315247636	0.876809075059209	0.057095
protein_coding	PGM1	ENSG00000079739.16	-0.141279875773935	0.540947990772564	0.959851609058621	0.0177959
protein_coding	ROR1	ENSG00000185483.11	-0.255615227705264	0.561671844761789	0.962264197542595	0.0167057
protein_coding	CACHD1	ENSG00000158966.14	0.372808190619051	0.481697739812609	0.95881036026718	0.0182673
protein_coding	RAVER2	ENSG00000162437.14	-0.40085253998653	0.541604519652535	0.959851609058621	0.0177959
protein_coding	JAK1	ENSG00000162434.11	-0.113096076511467	0.292469139523969	0.91033062461339	0.0408008
protein_coding	AK4	ENSG00000162433.14	0.170103313597464	0.612806534692476	0.971442335115856	0.012583
protein_coding	DNAJC6	ENSG00000116675.15	-0.417302873359216	0.378822624636516	0.936459820429697	0.0285109
protein_coding	LEPROT	ENSG00000213625.8	0.173201302022566	0.165083754234987	0.852065652592428	0.0695269
protein_coding	LEPR	ENSG00000116678.19	-0.0128067346132571	0.92839792672569	0.996673407349656	0.00144713
protein_coding	PDE4B	ENSG00000184588.17	0.168485654881367	0.534413898375004	0.959851609058621	0.0177959
protein_coding	SGIP1	ENSG00000118473.21	-0.0664761276503794	0.820137459115042	0.994132361609536	0.00255579
protein_coding	MIER1	ENSG00000198160.14	-0.0484840334498688	0.740265351941217	0.986146227007718	0.00605868
protein_coding	SLC35D1	ENSG00000116704.7	0.0344684264768527	0.901324028317925	0.996169562280667	0.00166673
protein_coding	SERBP1	ENSG00000142864.14	0.0353304412297967	0.746008791097598	0.987994238360333	0.00524559
protein_coding	GADD45A	ENSG00000116717.12	0.313377096439316	0.220868665025249	0.896788236617078	0.0473101
protein_coding	GNG12	ENSG00000172380.5	-0.080021831724497	0.44127869219297	0.950839716125013	0.0218927
protein_coding	DIRAS3	ENSG00000162595.6	-0.325489043058186	0.375129088534798	0.935870173050276	0.0287844
protein_coding	WLS	ENSG00000116729.13	-0.0767967674819896	0.47883737613035	0.958015881032814	0.0186273
protein_coding	DEPDC1	ENSG00000024526.16	-0.280038717835613	0.17703980271758	0.862616632622897	0.0641822
protein_coding	LRRC40	ENSG00000066557.5	0.745466580127218	0.0747564343112147	0.752413280758259	0.123544
protein_coding	SRSF11	ENSG00000116754.13	0.0604906374654888	0.608590534303679	0.970685066193876	0.0129217
protein_coding	ANKRD13C	ENSG00000118454.12	0.404254706772279	0.280027897982706	0.904818201102366	0.0434387
protein_coding	HHLA3	ENSG00000197568.13	0.109560355665143	0.79073343509144	0.993344377982393	0.00290016
protein_coding	CTH	ENSG00000116761.11	-1.05328692062675	0.133406196339705	0.835709424251544	0.0779447
protein_coding	PTGER3	ENSG00000050628.20	-0.353196623596766	0.528997998996263	0.959851609058621	0.0177959
protein_coding	ZRANB2	ENSG00000132485.13	0.0285151398641508	0.86698467884295	0.995642417377785	0.00189661
protein_coding	NEGR1	ENSG00000172260.14	0.0859993881907713	0.705313646871656	0.984672312950364	0.00670827
protein_coding	FPGT	ENSG00000254685.6	-0.269922508405435	0.700467085615039	0.98386357024757	0.00706512
protein_coding	CRYZ	ENSG00000116791.13	0.382998178084765	0.0918877513388284	0.783834756287086	0.105775
protein_coding	TYW3	ENSG00000162623.15	0.432726439484582	0.0458817552670708	0.685403690013231	0.164054
protein_coding	LHX8	ENSG00000162624.14	-0.298877453889257	0.0734769281388344	0.750804889588544	0.124473
protein_coding	ACADM	ENSG00000117054.13	0.137679135630538	0.626338883798912	0.974618079140619	0.0111655
protein_coding	RABGGTB	ENSG00000137955.15	0.709361758991148	0.215407676586763	0.894164833808265	0.0485824
protein_coding	ST6GALNAC3	ENSG00000184005.10	0.820924901219026	0.244920746981271	0.899640791324899	0.0459309
protein_coding	ST6GALNAC5	ENSG00000117069.14	0.208258582843649	0.711678213822576	0.984672312950364	0.00670827
protein_coding	PIGK	ENSG00000142892.14	-0.102728716830928	0.666472851534335	0.980586411707413	0.00851413
protein_coding	AK5	ENSG00000154027.18	-0.235190625321925	0.166247908700755	0.852065652592428	0.0695269
protein_coding	AC118549.1	ENSG00000036549.12	0.214575652330394	0.310549396233645	0.916027527309595	0.0380915
protein_coding	USP33	ENSG00000077254.14	-0.0640447777967261	0.752125243084259	0.989829444738025	0.00443963
protein_coding	MIGA1	ENSG00000180488.15	-0.487472285783332	0.0706101462658236	0.750804889588544	0.124473
protein_coding	NEXN	ENSG00000162614.18	-0.138934760227555	0.346309906827579	0.928499250336962	0.0322184
protein_coding	FUBP1	ENSG00000162613.16	-0.123175405947441	0.428937511491753	0.946218403594104	0.0240086
protein_coding	DNAJB4	ENSG00000162616.8	-0.543952261866815	0.0987490227022164	0.791945796488303	0.101305
protein_coding	PTGFR	ENSG00000122420.9	-0.0791592458172923	0.671119166981467	0.980586411707413	0.00851413
protein_coding	IFI44L	ENSG00000137959.15	-0.0691788946797726	0.899695012409788	0.996169562280667	0.00166673
protein_coding	IFI44	ENSG00000137965.10	-0.394765918537807	0.656053312703328	0.978867532696744	0.00927608
protein_coding	ADGRL4	ENSG00000162618.13	-0.174480012002768	0.517651828940083	0.959851609058621	0.0177959
protein_coding	ADGRL2	ENSG00000117114.19	-0.280676968161773	0.128619140716316	0.831766019575865	0.0799988
protein_coding	TTLL7	ENSG00000137941.16	-0.318573996860518	0.375117190121297	0.935870173050276	0.0287844
protein_coding	PRKACB	ENSG00000142875.19	-0.913070516104375	0.000866548057924188	0.157869417792657	0.801702
protein_coding	RPF1	ENSG00000117133.10	-0.0689832005977801	0.719269504410024	0.984672312950364	0.00670827
protein_coding	GNG5	ENSG00000174021.10	0.192601862281786	0.531169603348599	0.959851609058621	0.0177959
protein_coding	CTBS	ENSG00000117151.12	0.752545182802163	0.0722372824378425	0.750804889588544	0.124473
protein_coding	SSX2IP	ENSG00000117155.16	-0.278560932401652	0.327616501082222	0.923763952310189	0.034439
protein_coding	SYDE2	ENSG00000097096.8	-0.312656939521263	0.613313193724658	0.971442335115856	0.012583
protein_coding	C1orf52	ENSG00000162642.13	0.86998877853545	0.0099476753090746	0.432654630942569	0.363859
protein_coding	BCL10	ENSG00000142867.13	0.111416520962444	0.609421410424948	0.970685066193876	0.0129217
protein_coding	DDAH1	ENSG00000153904.19	0.133696049220526	0.268570543902268	0.899918154952965	0.045797
protein_coding	CYR61	ENSG00000142871.16	0.910405561636186	0.0818312944201027	0.764058020825586	0.116874
protein_coding	ZNHIT6	ENSG00000117174.10	-0.205043355729721	0.402878936320791	0.94127556281949	0.0262832
protein_coding	ODF2L	ENSG00000122417.15	-0.212769689070515	0.471586246297623	0.957306464524748	0.018949
protein_coding	SH3GLB1	ENSG00000097033.14	-0.0196499650118208	0.885607074208164	0.996169562280667	0.00166673
protein_coding	SELENOF	ENSG00000183291.16	-0.0912658602756178	0.519799905112892	0.959851609058621	0.0177959
protein_coding	HS2ST1	ENSG00000153936.16	0.00274034563306318	0.988476027938681	0.998451422280096	0.00067306
protein_coding	LMO4	ENSG00000143013.12	-0.0441259519099986	0.825496454735	0.994536875816943	0.00237911
protein_coding	PKN2	ENSG00000065243.19	0.086587776081258	0.735016373587835	0.985563905257014	0.00631521
protein_coding	GTF2B	ENSG00000137947.11	0.468907765650625	0.189140286288125	0.871617706195874	0.059674
protein_coding	KYAT3	ENSG00000137944.17	0.00466449021793482	0.984877637217412	0.998451422280096	0.00067306
protein_coding	RBMXL1	ENSG00000213516.9	0.219275675400178	0.500726755952681	0.959851609058621	0.0177959
protein_coding	GBP3	ENSG00000117226.11	-0.195301233460824	0.483638452378795	0.95881036026718	0.0182673
protein_coding	GBP1	ENSG00000117228.9	0.328547143635741	0.36595004558766	0.934957328638899	0.0292082
protein_coding	GBP2	ENSG00000162645.12	-0.592486535986501	0.0887735780377032	0.780658073920542	0.107539
protein_coding	LRRC8B	ENSG00000197147.13	-0.455047422725079	0.440849072437673	0.9504943240377	0.0220505
protein_coding	LRRC8C	ENSG00000171488.14	0.508008197326432	0.0602056965073304	0.732884438001489	0.134964
protein_coding	LRRC8D	ENSG00000171492.14	0.0719245848812638	0.840306582190758	0.994559322315142	0.00236931
protein_coding	ZNF326	ENSG00000162664.16	-0.453142677027694	0.0636913649729601	0.741219684482162	0.130053
protein_coding	ZNF644	ENSG00000122482.20	-0.118383346822802	0.582510754210255	0.96592008914729	0.0150588
protein_coding	CDC7	ENSG00000097046.12	0.52653780378148	0.427198607384891	0.946218403594104	0.0240086
protein_coding	TGFBR3	ENSG00000069702.10	0.314404195982812	0.408468592244403	0.943202983892901	0.0253948
protein_coding	BTBD8	ENSG00000189195.12	0.741926287912316	0.365092785579353	0.934957328638899	0.0292082
protein_coding	GLMN	ENSG00000174842.16	0.510686051223288	0.361943715499388	0.934957328638899	0.0292082
protein_coding	RPAP2	ENSG00000122484.8	-0.0309444783497452	0.898629821916094	0.996169562280667	0.00166673
protein_coding	EVI5	ENSG00000067208.14	0.0176480984126112	0.910678577221061	0.996673407349656	0.00144713
protein_coding	RPL5	ENSG00000122406.13	-0.21841256217615	0.00580360554086744	0.357837282813912	0.446314
protein_coding	FAM69A	ENSG00000154511.11	-0.136825660890467	0.635524453806957	0.974618079140619	0.0111655
protein_coding	MTF2	ENSG00000143033.17	-0.60329866764224	0.0701548198664305	0.750370216414439	0.124724
protein_coding	TMED5	ENSG00000117500.12	0.194789891002393	0.420083126243676	0.945655019699152	0.0242673
protein_coding	CCDC18	ENSG00000122483.17	-0.208511067430275	0.49437103568595	0.959851609058621	0.0177959
protein_coding	DR1	ENSG00000117505.12	0.0347465948716325	0.856513322422127	0.994559322315142	0.00236931
protein_coding	FNBP1L	ENSG00000137942.16	0.172673210270861	0.78611213989911	0.993344377982393	0.00290016
protein_coding	BCAR3	ENSG00000137936.17	0.120401186448576	0.706515053276481	0.984672312950364	0.00670827
protein_coding	DNTTIP2	ENSG00000067334.13	-0.0817109420747389	0.678810251834741	0.980586411707413	0.00851413
protein_coding	GCLM	ENSG00000023909.9	0.257317062592543	0.30612319744126	0.914748880034904	0.0386981
protein_coding	ARHGAP29	ENSG00000137962.12	-0.266587213193808	0.331311555063992	0.923763952310189	0.034439
protein_coding	ABCD3	ENSG00000117528.12	0.183836424893219	0.412232615004875	0.943444917210774	0.0252835
protein_coding	F3	ENSG00000117525.13	1.03583386220085	0.00296370560351795	0.2920643214407	0.534521
protein_coding	CNN3	ENSG00000117519.15	0.141958803928063	0.258966653966572	0.899640791324899	0.0459309
protein_coding	ALG14	ENSG00000172339.9	-0.0291486189927144	0.942622530188359	0.998251987155698	0.000759817
protein_coding	TMEM56	ENSG00000152078.9	-0.691997488101932	0.333574925778386	0.923874379154291	0.0343871
protein_coding	PTBP2	ENSG00000117569.18	0.0153582694073281	0.984372466987873	0.998451422280096	0.00067306
protein_coding	DPYD	ENSG00000188641.13	-0.25576118243244	0.40226423018312	0.941264098179661	0.0262885
protein_coding	SNX7	ENSG00000162627.16	0.0221192389177867	0.883818702432923	0.996169562280667	0.00166673
protein_coding	PALMD	ENSG00000099260.10	-0.112610573306821	0.855682237119003	0.994559322315142	0.00236931
protein_coding	AGL	ENSG00000162688.16	0.345648459423198	0.272849201560581	0.901324934795075	0.0451186
protein_coding	SLC35A3	ENSG00000117620.14	0.306211470639127	0.289472038360437	0.909409689177262	0.0412404
protein_coding	SASS6	ENSG00000156876.9	-0.377316752088488	0.502456783755638	0.959851609058621	0.0177959
protein_coding	TRMT13	ENSG00000122435.9	0.0411405932699268	0.940965052687249	0.998251987155698	0.000759817
protein_coding	DBT	ENSG00000137992.14	0.362338556828249	0.258253832816425	0.899640791324899	0.0459309
protein_coding	RTCA	ENSG00000137996.12	-0.269367509092507	0.334641270015656	0.923874379154291	0.0343871
protein_coding	VCAM1	ENSG00000162692.11	0.678512268688849	0.0378105270796243	0.651646823871014	0.185988
protein_coding	EXTL2	ENSG00000162694.13	0.323520836904251	0.182353055545604	0.866418828789307	0.0622721
protein_coding	SLC30A7	ENSG00000162695.11	0.379327755211377	0.0776023724325779	0.760947711487427	0.118645
protein_coding	DPH5	ENSG00000117543.20	0.147659649229093	0.664926536039548	0.980586411707413	0.00851413
protein_coding	S1PR1	ENSG00000170989.9	0.844591512053678	0.372878012962788	0.935870173050276	0.0287844
protein_coding	COL11A1	ENSG00000060718.21	-0.321096177196567	0.326193019629756	0.923625134509292	0.0345043
protein_coding	RNPC3	ENSG00000185946.15	0.888537646729831	0.120505694253567	0.819239772844117	0.086589
protein_coding	PRMT6	ENSG00000198890.8	0.159922998227849	0.697286862729118	0.982711922804405	0.00757377
protein_coding	NTNG1	ENSG00000162631.18	0.0609716233572005	0.84716641649974	0.994559322315142	0.00236931
protein_coding	SLC25A24	ENSG00000085491.16	0.149290714311505	0.474002009770275	0.957306464524748	0.018949
protein_coding	FAM102B	ENSG00000162636.15	0.253195521240364	0.743358183800421	0.987153274601885	0.00561541
protein_coding	PRPF38B	ENSG00000134186.11	-0.0228977442316408	0.902326235671267	0.996169562280667	0.00166673
protein_coding	STXBP3	ENSG00000116266.10	0.141566886536436	0.692304144700337	0.980742939967426	0.00844481
protein_coding	GPSM2	ENSG00000121957.13	0.148221492265699	0.668315459385545	0.980586411707413	0.00851413
protein_coding	CLCC1	ENSG00000121940.15	-0.524956106269479	0.0538018761069648	0.714460698684075	0.146022
protein_coding	WDR47	ENSG00000085433.15	0.51892758653489	0.267525710105247	0.899640791324899	0.0459309
protein_coding	TAF13	ENSG00000197780.9	0.568333886049932	0.000709266395120771	0.146735681015818	0.833464
protein_coding	TMEM167B	ENSG00000215717.5	0.331882869820218	0.0782605973874472	0.762090095508388	0.117994
protein_coding	KIAA1324	ENSG00000116299.16	1.04774152032148	0.171793184779506	0.855733926884486	0.0676612
protein_coding	SARS	ENSG00000031698.12	-0.129683050670142	0.313002576620367	0.916027527309595	0.0380915
protein_coding	PSRC1	ENSG00000134222.16	0.424281471921262	0.193738070324361	0.874707982053183	0.0581369
protein_coding	SORT1	ENSG00000134243.11	0.295245579372317	0.265355812173128	0.899640791324899	0.0459309
protein_coding	PSMA5	ENSG00000143106.12	-0.0337444470650526	0.857396081325448	0.994559322315142	0.00236931
protein_coding	CYB561D1	ENSG00000174151.14	-0.129731998898691	0.774681588426698	0.993344377982393	0.00290016
protein_coding	GNAI3	ENSG00000065135.10	-0.148647992971107	0.26600398317154	0.899640791324899	0.0459309
protein_coding	AMPD2	ENSG00000116337.15	0.444935771686423	0.0202963837798113	0.542275358450344	0.26578
protein_coding	GSTM4	ENSG00000168765.16	-0.105933028557003	0.682557220514684	0.980586411707413	0.00851413
protein_coding	GSTM5	ENSG00000134201.11	0.126075207753477	0.575421386906621	0.965846156772105	0.015092
protein_coding	GSTM3	ENSG00000134202.10	-0.178812367715861	0.50615136697886	0.959851609058621	0.0177959
protein_coding	CSF1	ENSG00000184371.13	-0.323955134278885	0.153978952152164	0.847031163317961	0.0721006
protein_coding	AHCYL1	ENSG00000168710.17	0.0500007598022137	0.632980697209515	0.974618079140619	0.0111655
protein_coding	STRIP1	ENSG00000143093.14	-0.192379276687001	0.397012414623774	0.941264098179661	0.0262885
protein_coding	SLC6A17	ENSG00000197106.6	1.45675701503049	0.150982760912743	0.845138745639963	0.073072
protein_coding	KCNC4	ENSG00000116396.14	0.212113149025745	0.585885948671424	0.96592008914729	0.0150588
protein_coding	RBM15	ENSG00000162775.14	0.0707901866404573	0.793632922533142	0.993344377982393	0.00290016
protein_coding	SLC16A4	ENSG00000168679.17	-0.102429170609133	0.652129226976219	0.978090896994759	0.00962078
protein_coding	LAMTOR5	ENSG00000134248.13	-0.17423180054303	0.297720644246989	0.912407163664775	0.0398113
protein_coding	LRIF1	ENSG00000121931.15	0.169400302330601	0.566074715781934	0.96436652208144	0.0157579
protein_coding	DRAM2	ENSG00000156171.14	-0.287142731256775	0.426913389967993	0.946218403594104	0.0240086
protein_coding	CEPT1	ENSG00000134255.13	0.387442465093255	0.260073051453215	0.899640791324899	0.0459309
protein_coding	WDR77	ENSG00000116455.13	0.676956297381726	0.124297878280746	0.826876284022082	0.0825595
protein_coding	ATP5PB	ENSG00000116459.10	-0.09297006422697	0.542375855107906	0.959851609058621	0.0177959
protein_coding	RAP1A	ENSG00000116473.14	-0.178832788280321	0.36750670576281	0.934957328638899	0.0292082
protein_coding	DDX20	ENSG00000064703.11	-0.113140432983297	0.723667960999979	0.985078480770769	0.00652917
protein_coding	KCND3	ENSG00000171385.9	0.0147873749043886	0.97782080737694	0.998451422280096	0.00067306
protein_coding	CTTNBP2NL	ENSG00000143079.14	0.127876739222643	0.606739178380788	0.970685066193876	0.0129217
protein_coding	WNT2B	ENSG00000134245.17	0.42387382274754	0.248886281528232	0.899640791324899	0.0459309
protein_coding	ST7L	ENSG00000007341.18	0.168859732367965	0.786181436581615	0.993344377982393	0.00290016
protein_coding	CAPZA1	ENSG00000116489.12	0.134699440692255	0.257494081159373	0.899640791324899	0.0459309
protein_coding	MOV10	ENSG00000155363.18	0.141483191291094	0.658934231775987	0.979172057929628	0.00914099
protein_coding	RHOC	ENSG00000155366.16	-0.14625189378852	0.345654389804231	0.928347336231723	0.0322895
protein_coding	SLC16A1	ENSG00000155380.11	-0.183406501408246	0.200091547151433	0.877311647055824	0.0568461
protein_coding	LRIG2	ENSG00000198799.11	0.503721238985838	0.347956812020881	0.929497403539133	0.0317518
protein_coding	MAGI3	ENSG00000081026.18	0.0860524367932273	0.79611228784216	0.993344377982393	0.00290016
protein_coding	PHTF1	ENSG00000116793.15	-0.141091171731971	0.678011074722492	0.980586411707413	0.00851413
protein_coding	RSBN1	ENSG00000081019.13	0.193998311748832	0.42774753805706	0.946218403594104	0.0240086
protein_coding	AP4B1	ENSG00000134262.12	-0.0439248767197408	0.937566004504747	0.998251987155698	0.000759817
protein_coding	DCLRE1B	ENSG00000118655.5	-0.406945539975915	0.488957726735201	0.959851609058621	0.0177959
protein_coding	HIPK1	ENSG00000163349.21	0.49378621795956	0.0289397092159721	0.592437929578337	0.227357
protein_coding	OLFML3	ENSG00000116774.11	-0.0879435662805279	0.456106741140402	0.956003247207494	0.0195406
protein_coding	TRIM33	ENSG00000197323.11	-0.00118087616164507	0.995410356916091	0.999427132133775	0.000248865
protein_coding	BCAS2	ENSG00000116752.5	0.0427094460313894	0.874947364586524	0.995959837057226	0.00175817
protein_coding	DENND2C	ENSG00000175984.14	-0.0651306845783243	0.897276404383698	0.996169562280667	0.00166673
protein_coding	NRAS	ENSG00000213281.4	0.500452612425223	0.00780446575000483	0.411152797359375	0.385997
protein_coding	CSDE1	ENSG00000009307.15	-0.0304616396167075	0.686711638831481	0.980586411707413	0.00851413
protein_coding	SIKE1	ENSG00000052723.11	-0.0861913061040606	0.765191121244642	0.991355044519259	0.00377078
protein_coding	TSPAN2	ENSG00000134198.9	0.123285198967731	0.890139563559982	0.996169562280667	0.00166673
protein_coding	NGF	ENSG00000134259.3	0.444681549601194	0.163018889741657	0.852065652592428	0.0695269
protein_coding	VANGL1	ENSG00000173218.14	0.216322758056914	0.358750657014264	0.934485137654179	0.0294276
protein_coding	ATP1A1	ENSG00000163399.15	-0.185059243968999	0.0838791209089745	0.764781893140007	0.116462
protein_coding	CD58	ENSG00000116815.15	-0.0484949546277032	0.908126607256176	0.996169562280667	0.00166673
protein_coding	PTGFRN	ENSG00000134247.9	-0.171031954183462	0.552128208696051	0.960700615965369	0.0174119
protein_coding	TTF2	ENSG00000116830.11	0.493312397469553	0.246021407568935	0.899640791324899	0.0459309
protein_coding	MAN1A2	ENSG00000198162.12	-0.161978777377459	0.15251798079326	0.845138745639963	0.073072
protein_coding	GDAP2	ENSG00000196505.10	0.458137352582273	0.316760305514546	0.91926778760124	0.036558
protein_coding	WDR3	ENSG00000065183.15	0.219011985257892	0.39596748362065	0.9407617215844	0.0265204
protein_coding	WARS2	ENSG00000116874.11	-0.129564627824649	0.719927251586413	0.984672312950364	0.00670827
protein_coding	ZNF697	ENSG00000143067.4	0.832113569715632	0.0938855319770533	0.791695330756796	0.101442
protein_coding	PHGDH	ENSG00000092621.12	-0.529327719352003	0.00409253436568855	0.324165095429194	0.489234
protein_coding	NOTCH2	ENSG00000134250.19	-0.0525190180226861	0.718225747589401	0.984672312950364	0.00670827
protein_coding	SEC22B	ENSG00000265808.3	-0.0434741671572362	0.818724210141116	0.994132361609536	0.00255579
protein_coding	SRGAP2C	ENSG00000171943.11	0.041891518915242	0.909598076799181	0.996673407349656	0.00144713
protein_coding	SRGAP2B	ENSG00000196369.11	0.0933029243584737	0.908284147639286	0.996169562280667	0.00166673
protein_coding	NBPF20	ENSG00000162825.16	0.535489201351849	0.523935157634943	0.959851609058621	0.0177959
protein_coding	GPR89A	ENSG00000117262.18	-0.805867767423293	0.180074340044688	0.866195501728317	0.0623841
protein_coding	RNF115	ENSG00000265491.4	0.141554314546735	0.320152873807269	0.921138996706348	0.0356748
protein_coding	POLR3C	ENSG00000186141.8	-0.183415833341576	0.614803869327453	0.971442335115856	0.012583
protein_coding	PIAS3	ENSG00000131788.15	-0.145885486125261	0.626187101966515	0.974618079140619	0.0111655
protein_coding	ANKRD35	ENSG00000198483.12	-0.140823655036567	0.716558707438562	0.984672312950364	0.00670827
protein_coding	PEX11B	ENSG00000131779.10	-0.147336194887633	0.646728531977117	0.977657303160414	0.00981335
protein_coding	RBM8A	ENSG00000265241.6	0.175906516438026	0.270153015182816	0.901324934795075	0.0451186
protein_coding	LIX1L	ENSG00000271601.3	0.340413381604444	0.0692131799035334	0.748615470382003	0.125741
protein_coding	ANKRD34A	ENSG00000272031.2	1.26563857274453	0.160477479007952	0.851417328515398	0.0698575
protein_coding	POLR3GL	ENSG00000121851.12	0.520666847343088	0.115711704343292	0.810485438094791	0.0912548
protein_coding	TXNIP	ENSG00000265972.5	0.0101806987315592	0.962387817247423	0.998451422280096	0.00067306
protein_coding	PRKAB2	ENSG00000131791.7	0.451740102550379	0.134635119439214	0.835709424251544	0.0779447
protein_coding	CHD1L	ENSG00000131778.18	0.00808958711783392	0.969994807684168	0.998451422280096	0.00067306
protein_coding	BCL9	ENSG00000116128.10	-0.358990152812632	0.300010390659428	0.913116441176323	0.0394738
protein_coding	ACP6	ENSG00000162836.11	0.537024571337369	0.459345879404121	0.956003247207494	0.0195406
protein_coding	NBPF11	ENSG00000263956.6	-0.739813639038518	0.25540941967975	0.899640791324899	0.0459309
protein_coding	NBPF14	ENSG00000270629.5	1.88836303536142	0.0287419997930746	0.592437929578337	0.227357
protein_coding	PDE4DIP	ENSG00000178104.19	0.502829824846051	0.00411069447195206	0.324165095429194	0.489234
protein_coding	NBPF9	ENSG00000269713.7	0.67885764407934	0.249236650004919	0.899640791324899	0.0459309
protein_coding	NBPF19	ENSG00000271383.6	0.622136302911802	0.140842157313153	0.837455197949641	0.0770384
protein_coding	HIST2H2BE	ENSG00000184678.10	0.739758116483711	0.158139106933112	0.850274732133307	0.0704407
protein_coding	HIST2H2AC	ENSG00000184260.5	-0.162451012583708	0.823307702781442	0.994536875816943	0.00237911
protein_coding	BOLA1	ENSG00000178096.8	-0.349778746060082	0.492030483952101	0.959851609058621	0.0177959
protein_coding	SV2A	ENSG00000159164.9	0.00387190839006837	0.98819344720565	0.998451422280096	0.00067306
protein_coding	SF3B4	ENSG00000143368.9	0.223515327945229	0.21673735745686	0.894395738551813	0.0484703
protein_coding	MTMR11	ENSG00000014914.20	-0.261356873304913	0.463282969354563	0.957306464524748	0.018949
protein_coding	OTUD7B	ENSG00000264522.5	-0.169125830575715	0.466082195324508	0.957306464524748	0.018949
protein_coding	VPS45	ENSG00000136631.14	0.25470137406565	0.431925298592867	0.946218403594104	0.0240086
protein_coding	PLEKHO1	ENSG00000023902.13	0.087553746975575	0.651482281411457	0.978090896994759	0.00962078
protein_coding	ANP32E	ENSG00000143401.14	0.114393519414182	0.562247720738743	0.962566682005685	0.0165692
protein_coding	APH1A	ENSG00000117362.12	-0.115993451740901	0.449700893822902	0.955203070469677	0.0199043
protein_coding	C1orf54	ENSG00000118292.8	-0.649123929460053	0.109085672983212	0.803569600204503	0.0949765
protein_coding	CIART	ENSG00000159208.15	0.585028139040774	0.457805469083883	0.956003247207494	0.0195406
protein_coding	MRPS21	ENSG00000266472.5	0.000923214061703152	0.994319905519886	0.999427132133775	0.000248865
protein_coding	PRPF3	ENSG00000117360.12	0.209179104224855	0.356944377414362	0.933687420670402	0.0297985
protein_coding	RPRD2	ENSG00000163125.15	0.326235191057192	0.170572550170334	0.854831659986717	0.0681194
protein_coding	TARS2	ENSG00000143374.16	-0.75273748152317	0.0981901730547684	0.791733828115898	0.101421
protein_coding	ECM1	ENSG00000143369.14	0.0537830525969741	0.694329024755405	0.981520989839726	0.00810041
protein_coding	ADAMTSL4	ENSG00000143382.14	-0.176082504969958	0.631612870191014	0.974618079140619	0.0111655
protein_coding	MCL1	ENSG00000143384.12	0.2739008911001	0.131623086324906	0.835709424251544	0.0779447
protein_coding	ENSA	ENSG00000143420.18	-0.293000146689501	0.157097544902875	0.848797887877293	0.0711957
protein_coding	GOLPH3L	ENSG00000143457.10	-0.251964949018521	0.364006164628382	0.934957328638899	0.0292082
protein_coding	CTSS	ENSG00000163131.10	-0.288118178568622	0.553481182521299	0.960700615965369	0.0174119
protein_coding	CTSK	ENSG00000143387.12	0.0198915911213734	0.849787945574893	0.994559322315142	0.00236931
protein_coding	ARNT	ENSG00000143437.20	-0.0457314166998204	0.842238934225913	0.994559322315142	0.00236931
protein_coding	SETDB1	ENSG00000143379.12	0.00864867434638295	0.980735779887384	0.998451422280096	0.00067306
protein_coding	CERS2	ENSG00000143418.19	0.203507973229884	0.287022355857874	0.90816755211225	0.041834
protein_coding	MINDY1	ENSG00000143409.15	0.468653639849251	0.411717116466381	0.943444917210774	0.0252835
protein_coding	PRUNE1	ENSG00000143363.16	-0.429181366035548	0.303616391596274	0.914147298159268	0.0389838
protein_coding	C1orf56	ENSG00000143443.9	1.06755832378054	0.160264650312358	0.851417328515398	0.0698575
protein_coding	CDC42SE1	ENSG00000197622.12	0.690862944498593	0.0028861443184591	0.291433331199228	0.535461
protein_coding	MLLT11	ENSG00000213190.3	-0.39503175453779	0.335049798913475	0.923874379154291	0.0343871
protein_coding	GABPB2	ENSG00000143458.11	0.279012241911222	0.435739139424584	0.947222849966854	0.0235478
protein_coding	SCNM1	ENSG00000163156.11	-0.234004729800035	0.445969868528693	0.952878206867927	0.0209626
protein_coding	LYSMD1	ENSG00000163155.11	-0.474624252538971	0.541550379254514	0.959851609058621	0.0177959
protein_coding	VPS72	ENSG00000163159.12	-0.137233621589607	0.580900882769631	0.96592008914729	0.0150588
protein_coding	PIP5K1A	ENSG00000143398.19	-0.136037603490446	0.559732115123687	0.961803785476119	0.0169135
protein_coding	PSMD4	ENSG00000159352.15	-0.355087013061478	0.0137103759826098	0.472475371682503	0.325621
protein_coding	ZNF687	ENSG00000143373.17	0.349537841608862	0.416008282944976	0.944605676525585	0.0247494
protein_coding	PI4KB	ENSG00000143393.16	-0.143443375248822	0.534460264407534	0.959851609058621	0.0177959
protein_coding	RFX5	ENSG00000143390.17	0.320605257838824	0.40855004037007	0.943202983892901	0.0253948
protein_coding	SELENBP1	ENSG00000143416.20	-0.249376589719856	0.31063404352146	0.916027527309595	0.0380915
protein_coding	PSMB4	ENSG00000159377.10	0.0701547952965984	0.571450453209912	0.96522655117729	0.0153707
protein_coding	POGZ	ENSG00000143442.21	0.535636357987513	0.0626832308965932	0.738240707086536	0.131802
protein_coding	TUFT1	ENSG00000143367.15	-0.238786030806157	0.70352217436773	0.984488902347894	0.00678918
protein_coding	SNX27	ENSG00000143376.13	0.0463948589636335	0.800343555805473	0.993344377982393	0.00290016
protein_coding	MRPL9	ENSG00000143436.10	-0.210441418825126	0.336211199944433	0.924022883761791	0.0343173
protein_coding	THEM4	ENSG00000159445.12	-0.771018615377533	0.0920939292162415	0.783834756287086	0.105775
protein_coding	S100A10	ENSG00000197747.8	-0.0615989927449637	0.468312677823373	0.957306464524748	0.018949
protein_coding	S100A11	ENSG00000163191.5	-0.296860504390963	0.0372000805708399	0.649062274203098	0.187714
protein_coding	S100A6	ENSG00000197956.9	0.00659279435350324	0.922838560451763	0.996673407349656	0.00144713
protein_coding	S100A4	ENSG00000196154.11	-0.116595919692094	0.147604961007969	0.844631703190076	0.0733326
protein_coding	S100A3	ENSG00000188015.9	-0.511180489140719	0.246112383999423	0.899640791324899	0.0459309
protein_coding	S100A2	ENSG00000196754.10	-0.0877771667049735	0.802434509523126	0.993355649509077	0.00289523
protein_coding	S100A16	ENSG00000188643.10	0.12980553038171	0.249614064722131	0.899640791324899	0.0459309
protein_coding	S100A13	ENSG00000189171.14	0.116806089435278	0.356680453667283	0.933687420670402	0.0297985
protein_coding	CHTOP	ENSG00000160679.12	-0.0204890153668309	0.908238508006107	0.996169562280667	0.00166673
protein_coding	SNAPIN	ENSG00000143553.10	-0.100892156513099	0.674867048443552	0.980586411707413	0.00851413
protein_coding	ILF2	ENSG00000143621.16	-0.0973437461839964	0.535457882069184	0.959851609058621	0.0177959
protein_coding	INTS3	ENSG00000143624.13	0.0396525534144	0.954924248941162	0.9984102676707	0.000690961
protein_coding	SLC27A3	ENSG00000143554.13	0.319196663108397	0.417456860559339	0.944872748420789	0.0246267
protein_coding	GATAD2B	ENSG00000143614.9	-0.126387927196544	0.434432003555312	0.946961054261141	0.0236679
protein_coding	DENND4B	ENSG00000198837.9	-0.139650029601586	0.774573971907842	0.993344377982393	0.00290016
protein_coding	CRTC2	ENSG00000160741.16	-0.193786487887402	0.605560338025803	0.970685066193876	0.0129217
protein_coding	CREB3L4	ENSG00000143578.15	-0.293235607056621	0.652803779982223	0.978090896994759	0.00962078
protein_coding	JTB	ENSG00000143543.14	-0.0769431151025311	0.652180090211583	0.978090896994759	0.00962078
protein_coding	RAB13	ENSG00000143545.8	-0.0949698051319489	0.53640425409628	0.959851609058621	0.0177959
protein_coding	RPS27	ENSG00000177954.12	-0.23821197785176	0.017259351160337	0.51421271028084	0.288857
protein_coding	TPM3	ENSG00000143549.19	-0.19840379796175	0.0797524624614486	0.764058020825586	0.116874
protein_coding	C1orf43	ENSG00000143612.20	0.041461190035302	0.768846788979087	0.992276676591501	0.00336722
protein_coding	UBAP2L	ENSG00000143569.18	0.147775785143522	0.410345998472448	0.94323950605808	0.025378
protein_coding	HAX1	ENSG00000143575.14	0.0301983173749476	0.863274224345619	0.995331883398628	0.00203208
protein_coding	ATP8B2	ENSG00000143515.16	0.240328359876309	0.155087640140104	0.847847390123605	0.0716823
protein_coding	IL6R	ENSG00000160712.12	0.624774629006429	0.19240348802538	0.874707982053183	0.0581369
protein_coding	UBE2Q1	ENSG00000160714.9	-0.0331345361768967	0.840209182390478	0.994559322315142	0.00236931
protein_coding	ADAR	ENSG00000160710.16	0.0589276132636257	0.685524632792036	0.980586411707413	0.00851413
protein_coding	PMVK	ENSG00000163344.5	0.188174748256909	0.375664635574129	0.935870173050276	0.0287844
protein_coding	PBXIP1	ENSG00000163346.16	-0.161980651116512	0.447039090014942	0.952878206867927	0.0209626
protein_coding	PYGO2	ENSG00000163348.3	0.183422686432903	0.607615246292423	0.970685066193876	0.0129217
protein_coding	SHC1	ENSG00000160691.18	0.3026373262102	0.0431193789602041	0.675718646166305	0.170234
protein_coding	CKS1B	ENSG00000173207.12	0.364651555475503	0.0662073854702541	0.747890638912953	0.126162
protein_coding	FLAD1	ENSG00000160688.18	-0.0577162412262212	0.876263553640969	0.995959837057226	0.00175817
protein_coding	ZBTB7B	ENSG00000160685.13	-0.122659542919599	0.854264239155325	0.994559322315142	0.00236931
protein_coding	ADAM15	ENSG00000143537.13	-0.111975741894533	0.571101854101724	0.964947886546435	0.0154961
protein_coding	EFNA4	ENSG00000243364.7	-0.547569570976217	0.303880595737653	0.914147298159268	0.0389838
protein_coding	SLC50A1	ENSG00000169241.18	-0.560267178522158	0.0681611522162187	0.748615470382003	0.125741
protein_coding	DPM3	ENSG00000179085.7	-0.120228910742012	0.537490867434265	0.959851609058621	0.0177959
protein_coding	MUC1	ENSG00000185499.16	0.348845081027722	0.570937458883216	0.964947886546435	0.0154961
protein_coding	THBS3	ENSG00000169231.13	-0.350678639115238	0.444684476300727	0.952878206867927	0.0209626
protein_coding	GBA	ENSG00000177628.15	-1.08004748301707	0.194037174247319	0.874707982053183	0.0581369
protein_coding	FAM189B	ENSG00000160767.20	0.0885520824239582	0.631984398471993	0.974618079140619	0.0111655
protein_coding	SCAMP3	ENSG00000116521.10	-0.12134146746099	0.456450386531666	0.956003247207494	0.0195406
protein_coding	CLK2	ENSG00000176444.18	0.0425698376302803	0.916713192371219	0.996673407349656	0.00144713
protein_coding	FDPS	ENSG00000160752.14	-0.044096143340379	0.804357405841954	0.993411192475931	0.00287095
protein_coding	RUSC1	ENSG00000160753.15	0.00931470399378544	0.97469866561453	0.998451422280096	0.00067306
protein_coding	ASH1L	ENSG00000116539.12	0.0455751422309495	0.752431814130613	0.989906300425145	0.00440591
protein_coding	MSTO1	ENSG00000125459.15	0.221122699703139	0.762354584009822	0.991355044519259	0.00377078
protein_coding	YY1AP1	ENSG00000163374.19	0.0497015210206824	0.875559112634304	0.995959837057226	0.00175817
protein_coding	DAP3	ENSG00000132676.15	-0.227116723805654	0.213747074272327	0.892612736819967	0.0493369
protein_coding	GON4L	ENSG00000116580.18	0.114970613222956	0.589334433338699	0.967146414929075	0.0145078
protein_coding	SYT11	ENSG00000132718.8	0.0418101223153959	0.835470160472229	0.994559322315142	0.00236931
protein_coding	RIT1	ENSG00000143622.10	-0.380060945636239	0.205351970591503	0.883018021911264	0.0540304
protein_coding	KHDC4	ENSG00000132680.10	0.486345713966579	0.224023495184738	0.897939923243502	0.0467527
protein_coding	ARHGEF2	ENSG00000116584.17	-0.271612865280112	0.17064317268	0.854831659986717	0.0681194
protein_coding	SSR2	ENSG00000163479.13	-0.0897188471018627	0.465681971504861	0.957306464524748	0.018949
protein_coding	UBQLN4	ENSG00000160803.7	-0.99674415601383	0.126919910846471	0.830782066314912	0.0805129
protein_coding	LAMTOR2	ENSG00000116586.11	0.182318116989528	0.516721458688685	0.959851609058621	0.0177959
protein_coding	MEX3A	ENSG00000254726.2	0.448044788336405	0.268844620560805	0.900111942665748	0.0457035
protein_coding	LMNA	ENSG00000160789.19	0.0633253062627186	0.393574902683772	0.940383715334374	0.0266949
protein_coding	SLC25A44	ENSG00000160785.13	0.366530155796236	0.185260581505526	0.86679716970611	0.0620825
protein_coding	PMF1	ENSG00000160783.19	-0.270336572969969	0.332406487463588	0.923763952310189	0.034439
protein_coding	SMG5	ENSG00000198952.8	0.316308380505591	0.457541332083524	0.956003247207494	0.0195406
protein_coding	GLMP	ENSG00000198715.12	-0.00361720193722562	0.983423671897664	0.998451422280096	0.00067306
protein_coding	CCT3	ENSG00000163468.14	-0.353012685463774	0.0434175698754215	0.67831531592823	0.168568
protein_coding	MEF2D	ENSG00000116604.17	0.215930217187326	0.422808268769884	0.945785142524856	0.0242075
protein_coding	IQGAP3	ENSG00000183856.10	-0.00741538100647923	0.985289866532847	0.998451422280096	0.00067306
protein_coding	NAXE	ENSG00000163382.11	-0.313690950135917	0.219132726168261	0.895687563416	0.0478435
protein_coding	GPATCH4	ENSG00000160818.16	0.037280045367343	0.835975142437936	0.994559322315142	0.00236931
protein_coding	NES	ENSG00000132688.10	0.228660962475842	0.155527353813425	0.847847390123605	0.0716823
protein_coding	CRABP2	ENSG00000143320.8	0.00741261630498844	0.95262164168761	0.9984102676707	0.000690961
protein_coding	ISG20L2	ENSG00000143319.16	0.403227480935044	0.0529455641108919	0.714460698684075	0.146022
protein_coding	RRNAD1	ENSG00000143303.11	-0.236252640908978	0.740405529939437	0.986146227007718	0.00605868
protein_coding	MRPL24	ENSG00000143314.12	-0.0886054813866102	0.578657654326005	0.96592008914729	0.0150588
protein_coding	HDGF	ENSG00000143321.18	-0.0868247419008859	0.416392428122521	0.944605676525585	0.0247494
protein_coding	PRCC	ENSG00000143294.14	-0.1213630590919	0.7380770048964	0.986094415517197	0.0060815
protein_coding	SH2D2A	ENSG00000027869.11	0.77009041155596	0.578250831364983	0.96592008914729	0.0150588
protein_coding	PEAR1	ENSG00000187800.13	-0.156343113738332	0.764026260104853	0.991355044519259	0.00377078
protein_coding	ARHGEF11	ENSG00000132694.18	-0.61053261633621	0.15862854407321	0.850274732133307	0.0704407
protein_coding	ETV3	ENSG00000117036.11	1.02178466013251	0.0596098971813919	0.73205269954311	0.135458
protein_coding	KIRREL1	ENSG00000183853.17	-0.39549255366652	0.192099792774845	0.874707982053183	0.0581369
protein_coding	IFI16	ENSG00000163565.18	0.0382736066172401	0.831347235321032	0.994536875816943	0.00237911
protein_coding	DUSP23	ENSG00000158716.8	0.748958383347377	0.0267351866015241	0.582715881881991	0.234543
protein_coding	TAGLN2	ENSG00000158710.14	-0.0189761524111458	0.87350635075675	0.995959837057226	0.00175817
protein_coding	PIGM	ENSG00000143315.7	-0.418478204517205	0.0823043665748692	0.764058020825586	0.116874
protein_coding	IGSF8	ENSG00000162729.13	-0.197045076616848	0.554875229417254	0.96090086615208	0.0173214
protein_coding	PEA15	ENSG00000162734.12	-0.00155166061616641	0.991681800877397	0.998847539420548	0.000500796
protein_coding	DCAF8	ENSG00000132716.18	0.106762777920088	0.720733596403106	0.984672312950364	0.00670827
protein_coding	PEX19	ENSG00000162735.18	-0.180539415122672	0.461182368302727	0.95686576920538	0.019149
protein_coding	COPA	ENSG00000122218.15	-0.0288443587243039	0.748859372226867	0.988909839838364	0.0048433
protein_coding	NCSTN	ENSG00000162736.16	0.0823923324372141	0.532505663645896	0.959851609058621	0.0177959
protein_coding	PFDN2	ENSG00000143256.4	0.0557299148829589	0.758009393610591	0.990862394962585	0.00398665
protein_coding	NIT1	ENSG00000158793.13	-0.350174910680921	0.472649984759524	0.957306464524748	0.018949
protein_coding	DEDD	ENSG00000158796.16	0.447074126875975	0.140050567231498	0.836922018612369	0.077315
protein_coding	UFC1	ENSG00000143222.11	-0.0061819239402245	0.968870764553287	0.998451422280096	0.00067306
protein_coding	USP21	ENSG00000143258.15	1.25433162326031	0.061343665916363	0.73603166292523	0.133104
protein_coding	PPOX	ENSG00000143224.17	-0.462991830626067	0.514129450846418	0.959851609058621	0.0177959
protein_coding	B4GALT3	ENSG00000158850.14	-0.466383260263076	0.132502956637568	0.835709424251544	0.0779447
protein_coding	ADAMTS4	ENSG00000158859.9	-0.216545981995409	0.595442897158417	0.969496084989292	0.0134539
protein_coding	NDUFS2	ENSG00000158864.12	-0.160232673898483	0.271454224405386	0.901324934795075	0.0451186
protein_coding	TOMM40L	ENSG00000158882.14	-0.118202580432088	0.854979500305013	0.994559322315142	0.00236931
protein_coding	SDHC	ENSG00000143252.14	-0.09268928104052	0.505809612089721	0.959851609058621	0.0177959
protein_coding	FCRLA	ENSG00000132185.16	-0.214059182191315	0.741727518658274	0.986486590425442	0.00590881
protein_coding	FCRLB	ENSG00000162746.14	-0.468123615729578	0.495946054482846	0.959851609058621	0.0177959
protein_coding	DUSP12	ENSG00000081721.11	0.364899369338468	0.435386421310645	0.947222849966854	0.0235478
protein_coding	ATF6	ENSG00000118217.5	0.0463981292170678	0.822490818949467	0.994536875816943	0.00237911
protein_coding	OLFML2B	ENSG00000162745.10	0.63536287537193	0.0972150257611729	0.791695330756796	0.101442
protein_coding	UHMK1	ENSG00000152332.15	-0.0567949413276562	0.811931559155448	0.994132361609536	0.00255579
protein_coding	UAP1	ENSG00000117143.13	0.121038698994918	0.543652436140516	0.959851609058621	0.0177959
protein_coding	DDR2	ENSG00000162733.17	-0.0187410000563129	0.874094692171989	0.995959837057226	0.00175817
protein_coding	RGS4	ENSG00000117152.13	0.263961867810119	0.60620321647191	0.970685066193876	0.0129217
protein_coding	NUF2	ENSG00000143228.12	-0.104318349326966	0.704614471372343	0.984672312950364	0.00670827
protein_coding	PBX1	ENSG00000185630.18	0.0437664864705911	0.74609417462302	0.987994238360333	0.00524559
protein_coding	MGST3	ENSG00000143198.12	0.103568332314	0.322039140999418	0.921138996706348	0.0356748
protein_coding	ALDH9A1	ENSG00000143149.12	-0.133889505080579	0.511642122187163	0.959851609058621	0.0177959
protein_coding	TMCO1	ENSG00000143183.16	-0.0235997199235955	0.865978640020453	0.995642417377785	0.00189661
protein_coding	UCK2	ENSG00000143179.15	0.812170379522035	0.0105740171024466	0.440138690220973	0.35641
protein_coding	POGK	ENSG00000143157.11	0.41177564242106	0.193156021698256	0.874707982053183	0.0581369
protein_coding	TADA1	ENSG00000152382.5	0.0956833766112472	0.875628524430054	0.995959837057226	0.00175817
protein_coding	POU2F1	ENSG00000143190.22	0.452167789951407	0.144348928349393	0.841375943175988	0.0750099
protein_coding	CREG1	ENSG00000143162.8	0.0690383618809371	0.837394205041486	0.994559322315142	0.00236931
protein_coding	MPZL1	ENSG00000197965.11	0.0888959422189016	0.545950092433453	0.959851609058621	0.0177959
protein_coding	MPC2	ENSG00000143158.10	-0.225881861287042	0.211057090624126	0.889107875373101	0.0510455
protein_coding	DCAF6	ENSG00000143164.15	0.0636855041450693	0.676701819861313	0.980586411707413	0.00851413
protein_coding	GPR161	ENSG00000143147.14	0.359123253229147	0.0621613842695271	0.738155245261837	0.131852
protein_coding	TIPRL	ENSG00000143155.12	-0.0250619027178953	0.869760366991817	0.995642417377785	0.00189661
protein_coding	SFT2D2	ENSG00000213064.9	-0.32476574372259	0.0944299741630844	0.791695330756796	0.101442
protein_coding	DPT	ENSG00000143196.4	0.341773598664121	0.493698864331791	0.959851609058621	0.0177959
protein_coding	ATP1B1	ENSG00000143153.12	0.310231547805872	0.146771871765395	0.844029766311722	0.0736422
protein_coding	NME7	ENSG00000143156.13	-0.120205175447007	0.801788409380141	0.993344377982393	0.00290016
protein_coding	BLZF1	ENSG00000117475.13	0.0303749079996882	0.938407708055227	0.998251987155698	0.000759817
protein_coding	SLC19A2	ENSG00000117479.13	1.64562066054917	0.0534310254145456	0.714460698684075	0.146022
protein_coding	C1orf112	ENSG00000000460.16	0.0882374426433443	0.890765485875506	0.996169562280667	0.00166673
protein_coding	METTL18	ENSG00000171806.11	0.0861110416487877	0.923443162807336	0.996673407349656	0.00144713
protein_coding	SCYL3	ENSG00000000457.13	-0.164772159412336	0.788537601720612	0.993344377982393	0.00290016
protein_coding	KIFAP3	ENSG00000075945.12	-0.177954692187738	0.487254134914879	0.959851609058621	0.0177959
protein_coding	GORAB	ENSG00000120370.12	-0.00380441027315472	0.992636106315797	0.999048036471818	0.000413629
protein_coding	PRRX1	ENSG00000116132.11	0.0990860264273498	0.261654609254487	0.899640791324899	0.0459309
protein_coding	PRRC2C	ENSG00000117523.16	-0.123029812093617	0.337410360138634	0.92457704354113	0.0340569
protein_coding	VAMP4	ENSG00000117533.14	-0.542239339976423	0.0892962022802864	0.780658073920542	0.107539
protein_coding	METTL13	ENSG00000010165.19	-0.0848335114502818	0.739929925741842	0.986146227007718	0.00605868
protein_coding	PIGC	ENSG00000135845.9	-0.148479527743447	0.608468008341761	0.970685066193876	0.0129217
protein_coding	SUCO	ENSG00000094975.13	0.46568706322652	0.0308915303822861	0.604673164607717	0.218479
protein_coding	PRDX6	ENSG00000117592.8	-0.280108632539977	0.0132087573055156	0.465739974717415	0.331856
protein_coding	KLHL20	ENSG00000076321.10	0.367514149422252	0.0951709003385464	0.791695330756796	0.101442
protein_coding	CENPL	ENSG00000120334.15	0.045223204973893	0.933399902242971	0.997670635404798	0.00101281
protein_coding	DARS2	ENSG00000117593.10	0.352005559688885	0.498281119119676	0.959851609058621	0.0177959
protein_coding	ZBTB37	ENSG00000185278.15	-0.667528090883988	0.386156666494812	0.937738202081398	0.0279184
protein_coding	RC3H1	ENSG00000135870.11	-0.333089644675401	0.124939107636666	0.828842556784718	0.081528
protein_coding	RABGAP1L	ENSG00000152061.23	-0.0984618998808316	0.753255400092049	0.990278081664833	0.00424283
protein_coding	CACYBP	ENSG00000116161.17	-0.0819199996479308	0.641068001346198	0.976096173159853	0.0105074
protein_coding	MRPS14	ENSG00000120333.4	-0.322123317185267	0.2245570454401	0.897939923243502	0.0467527
protein_coding	COP1	ENSG00000143207.20	0.256197691435365	0.377846885942149	0.936459820429697	0.0285109
protein_coding	RASAL2	ENSG00000075391.16	0.0633412711692398	0.819348800062877	0.994132361609536	0.00255579
protein_coding	RALGPS2	ENSG00000116191.17	-0.0144960190914321	0.925652556755111	0.996673407349656	0.00144713
protein_coding	FAM20B	ENSG00000116199.11	0.225560069420105	0.308153925491504	0.914748880034904	0.0386981
protein_coding	TOR3A	ENSG00000186283.13	0.186610789654188	0.725118655547986	0.985078480770769	0.00652917
protein_coding	ABL2	ENSG00000143322.19	0.184545283328217	0.223108482996779	0.897939923243502	0.0467527
protein_coding	SOAT1	ENSG00000057252.12	0.325496169191571	0.175762898528391	0.860026448482543	0.0654882
protein_coding	TOR1AIP2	ENSG00000169905.12	0.00888458721665198	0.954960095375582	0.9984102676707	0.000690961
protein_coding	TOR1AIP1	ENSG00000143337.18	0.18117061926558	0.337434535925505	0.92457704354113	0.0340569
protein_coding	CEP350	ENSG00000135837.15	0.075803958242823	0.692592121242975	0.980783948096032	0.00842665
protein_coding	QSOX1	ENSG00000116260.16	-0.0758140737402677	0.408002756616057	0.943202983892901	0.0253948
protein_coding	ACBD6	ENSG00000230124.7	-0.18453684840543	0.417651609421789	0.944872748420789	0.0246267
protein_coding	XPR1	ENSG00000143324.13	-0.355589795805802	0.326294999527625	0.923625134509292	0.0345043
protein_coding	KIAA1614	ENSG00000135835.11	-0.0148733882285673	0.970709067334365	0.998451422280096	0.00067306
protein_coding	STX6	ENSG00000135823.13	0.412405706396479	0.130300798449325	0.834734455514738	0.0784517
protein_coding	MR1	ENSG00000153029.14	0.455876413502663	0.134831308371251	0.835709424251544	0.0779447
protein_coding	IER5	ENSG00000162783.10	0.084060090117128	0.597089543696067	0.970049660253016	0.013206
protein_coding	GLUL	ENSG00000135821.18	-0.0945030227490114	0.485459367587501	0.959607161484049	0.0179065
protein_coding	RNASEL	ENSG00000135828.11	-0.460104303737965	0.267669579138072	0.899640791324899	0.0459309
protein_coding	DHX9	ENSG00000135829.16	-0.209162995032698	0.134546598117793	0.835709424251544	0.0779447
protein_coding	LAMC1	ENSG00000135862.5	-0.0578910554241681	0.551927687667805	0.960700615965369	0.0174119
protein_coding	LAMC2	ENSG00000058085.14	-0.302930294876096	0.692003789145845	0.980742939967426	0.00844481
protein_coding	SMG7	ENSG00000116698.21	-0.105853068233144	0.690098929822007	0.980586411707413	0.00851413
protein_coding	ARPC5	ENSG00000162704.15	0.0405899408280047	0.722491567004343	0.984672312950364	0.00670827
protein_coding	RGL1	ENSG00000143344.15	0.0574901209996856	0.849529853782832	0.994559322315142	0.00236931
protein_coding	TSEN15	ENSG00000198860.12	0.296655419555908	0.247036397366845	0.899640791324899	0.0459309
protein_coding	C1orf21	ENSG00000116667.13	-0.0376979935513706	0.814590702426736	0.994132361609536	0.00255579
protein_coding	EDEM3	ENSG00000116406.18	0.339307110987664	0.141959255405135	0.838090227763037	0.0767092
protein_coding	FAM129A	ENSG00000135842.16	-0.0221526548135823	0.845410743682177	0.994559322315142	0.00236931
protein_coding	RNF2	ENSG00000121481.10	-0.272375401635159	0.476752042613465	0.957990772278364	0.0186387
protein_coding	TRMT1L	ENSG00000121486.11	-0.46123870245041	0.115677634678328	0.810485438094791	0.0912548
protein_coding	SWT1	ENSG00000116668.12	0.294191048851894	0.700935674134108	0.98386357024757	0.00706512
protein_coding	IVNS1ABP	ENSG00000116679.15	-0.19046308656889	0.497503302037994	0.959851609058621	0.0177959
protein_coding	HMCN1	ENSG00000143341.11	0.285874444757517	0.633558130091853	0.974618079140619	0.0111655
protein_coding	PRG4	ENSG00000116690.12	-1.20225698173438	0.38501921178359	0.937738202081398	0.0279184
protein_coding	TPR	ENSG00000047410.13	-0.0667737276281743	0.651461897798654	0.978090896994759	0.00962078
protein_coding	ODR4	ENSG00000157181.15	-0.198684825324606	0.535907127304429	0.959851609058621	0.0177959
protein_coding	PTGS2	ENSG00000073756.11	1.75831480894202	3.07840096957532e-07	0.000405619405953669	3.39188
protein_coding	PLA2G4A	ENSG00000116711.9	0.624455791975775	0.145832450490241	0.842846391938261	0.0742516
protein_coding	RGS2	ENSG00000116741.7	0.483208392434427	0.0748908445509602	0.752413280758259	0.123544
protein_coding	UCHL5	ENSG00000116750.13	-0.16537138938398	0.555192229856722	0.96090086615208	0.0173214
protein_coding	TROVE2	ENSG00000116747.12	-0.271757269084883	0.0893541645715495	0.780658073920542	0.107539
protein_coding	GLRX2	ENSG00000023572.9	-0.200013322854838	0.495813039918512	0.959851609058621	0.0177959
protein_coding	CDC73	ENSG00000134371.12	0.091279802277795	0.586881366198431	0.966314168508102	0.0148817
protein_coding	CFH	ENSG00000000971.15	0.46071107135133	0.0686085342520642	0.748615470382003	0.125741
protein_coding	ASPM	ENSG00000066279.17	-0.0779971908374923	0.6046431172276	0.970685066193876	0.0129217
protein_coding	ZBTB41	ENSG00000177888.7	-0.200881930583577	0.407664633317451	0.943202983892901	0.0253948
protein_coding	DENND1B	ENSG00000213047.12	-0.573261193893956	0.247236771145934	0.899640791324899	0.0459309
protein_coding	C1orf53	ENSG00000203724.10	0.381100269465689	0.59045833200512	0.96761992534893	0.0142952
protein_coding	NEK7	ENSG00000151414.14	0.018187720782699	0.922462076725386	0.996673407349656	0.00144713
protein_coding	NR5A2	ENSG00000116833.13	-0.0900366016821673	0.859968422768472	0.994559322315142	0.00236931
protein_coding	ZNF281	ENSG00000162702.7	0.348441984784774	0.0800581647725819	0.764058020825586	0.116874
protein_coding	KIF14	ENSG00000118193.11	-0.236913643564699	0.331459888409412	0.923763952310189	0.034439
protein_coding	DDX59	ENSG00000118197.13	-0.139104749925182	0.752615397771492	0.99003485867716	0.00434951
protein_coding	CAMSAP2	ENSG00000118200.14	0.0752109009358702	0.613977067319852	0.971442335115856	0.012583
protein_coding	TMEM9	ENSG00000116857.16	-0.108744033060056	0.577095984305404	0.96592008914729	0.0150588
protein_coding	PKP1	ENSG00000081277.12	0.300663634293889	0.715457723933289	0.984672312950364	0.00670827
protein_coding	PHLDA3	ENSG00000174307.6	0.203951528187679	0.230387897658637	0.898593456104997	0.0464367
protein_coding	CSRP1	ENSG00000159176.13	-0.162631037543022	0.246137005896244	0.899640791324899	0.0459309
protein_coding	NAV1	ENSG00000134369.15	0.0780208339536193	0.560253986986097	0.962168560709323	0.0167488
protein_coding	IPO9	ENSG00000198700.9	0.236091037468623	0.183278015907816	0.866418828789307	0.0622721
protein_coding	SHISA4	ENSG00000198892.6	-0.43218167567226	0.0623231049709184	0.738240707086536	0.131802
protein_coding	LMOD1	ENSG00000163431.12	-0.544175560602905	0.0389132403204296	0.658810722039035	0.181239
protein_coding	TIMM17A	ENSG00000134375.10	0.0200475721555918	0.93181092455246	0.997380241374848	0.00113924
protein_coding	RNPEP	ENSG00000176393.10	0.0372482300887586	0.838331694943787	0.994559322315142	0.00236931
protein_coding	ARL8A	ENSG00000143862.7	0.0809873535073923	0.590143680400468	0.967352379160847	0.0144153
protein_coding	UBE2T	ENSG00000077152.10	0.134053199048579	0.656404135238952	0.978867532696744	0.00927608
protein_coding	PPP1R12B	ENSG00000077157.21	0.278999101311149	0.650778436944355	0.978090896994759	0.00962078
protein_coding	KDM5B	ENSG00000117139.17	0.171306980451032	0.267222120375782	0.899640791324899	0.0459309
protein_coding	RABIF	ENSG00000183155.4	0.049758349324997	0.903033264912715	0.996169562280667	0.00166673
protein_coding	KLHL12	ENSG00000117153.15	0.0648963240445831	0.825906026230548	0.994536875816943	0.00237911
protein_coding	ADIPOR1	ENSG00000159346.12	0.371933360083651	0.243854818406786	0.899640791324899	0.0459309
protein_coding	CYB5R1	ENSG00000159348.12	0.0910145108503028	0.694001246874459	0.981390175458134	0.00815829
protein_coding	TMEM183A	ENSG00000163444.11	0.16610475765187	0.475913326509614	0.957306464524748	0.018949
protein_coding	BTG2	ENSG00000159388.5	-1.16997010693306	0.025767156821539	0.578006455549308	0.238067
protein_coding	FMOD	ENSG00000122176.11	0.146472647650245	0.680616230672693	0.980586411707413	0.00851413
protein_coding	PRELP	ENSG00000188783.5	-0.312750329798868	0.174877067555822	0.859406669551101	0.0658013
protein_coding	ATP2B4	ENSG00000058668.14	0.0320987976166112	0.763090774982445	0.991355044519259	0.00377078
protein_coding	SNRPE	ENSG00000182004.12	-0.27198985445537	0.0667182650037607	0.747890638912953	0.126162
protein_coding	SOX13	ENSG00000143842.14	-0.451851453038161	0.382050543017582	0.937738202081398	0.0279184
protein_coding	ETNK2	ENSG00000143845.14	-0.702130515443864	0.28296471832839	0.906767145081291	0.0425042
protein_coding	PLEKHA6	ENSG00000143850.14	0.0685450787657017	0.893981921020979	0.996169562280667	0.00166673
protein_coding	PPP1R15B	ENSG00000158615.8	0.108013255344098	0.735369148042159	0.985563905257014	0.00631521
protein_coding	MDM4	ENSG00000198625.12	0.465871118697194	0.103465353898375	0.793413755200851	0.1005
protein_coding	NFASC	ENSG00000163531.15	-0.147481837588368	0.54656896806967	0.959851609058621	0.0177959
protein_coding	TMEM81	ENSG00000174529.7	-0.529625540323867	0.506136888037275	0.959851609058621	0.0177959
protein_coding	RBBP5	ENSG00000117222.13	0.321798157720955	0.138396780871484	0.836439868479954	0.0775653
protein_coding	DSTYK	ENSG00000133059.16	0.0449299774522785	0.804083219499532	0.993411192475931	0.00287095
protein_coding	TMCC2	ENSG00000133069.16	0.144914861685085	0.890999297029881	0.996169562280667	0.00166673
protein_coding	ELK4	ENSG00000158711.13	-0.0826206797413974	0.746606110534342	0.988213850462004	0.00514906
protein_coding	NUCKS1	ENSG00000069275.12	-0.123596320221002	0.19174285403273	0.874707982053183	0.0581369
protein_coding	RAB29	ENSG00000117280.12	0.459409335580027	0.0692231753012786	0.748615470382003	0.125741
protein_coding	SLC41A1	ENSG00000133065.10	-0.315752967726403	0.226818392958771	0.897939923243502	0.0467527
protein_coding	RAB7B	ENSG00000276600.4	-0.208554385031672	0.393075700477711	0.940383715334374	0.0266949
protein_coding	SRGAP2	ENSG00000266028.7	-0.101537290008754	0.725169099906452	0.985078480770769	0.00652917
protein_coding	IKBKE	ENSG00000263528.7	0.267018844446766	0.587947622673078	0.966669870856955	0.0147218
protein_coding	RASSF5	ENSG00000266094.7	-0.129128590662205	0.836778289113895	0.994559322315142	0.00236931
protein_coding	EIF2D	ENSG00000143486.15	-0.249592169460644	0.286406298032413	0.90816755211225	0.041834
protein_coding	DYRK3	ENSG00000143479.16	-0.189117932249279	0.728528897747184	0.985337231609503	0.00641511
protein_coding	MAPKAPK2	ENSG00000162889.10	0.108350739384192	0.49864654769399	0.959851609058621	0.0177959
protein_coding	FCMR	ENSG00000162894.11	0.439887889358663	0.673422027798406	0.980586411707413	0.00851413
protein_coding	PFKFB2	ENSG00000123836.14	-1.43599992902447	0.0999478686283556	0.792151431520167	0.101192
protein_coding	YOD1	ENSG00000180667.10	-0.0947879143454003	0.891672362397405	0.996169562280667	0.00166673
protein_coding	CD55	ENSG00000196352.15	0.0309303167152726	0.884962066732076	0.996169562280667	0.00166673
protein_coding	CD46	ENSG00000117335.19	0.267473114052254	0.24452371409265	0.899640791324899	0.0459309
protein_coding	PLXNA2	ENSG00000076356.6	-1.73727547316099	2.26855230944094e-05	0.0118892764217518	1.92484
protein_coding	LAMB3	ENSG00000196878.14	-0.19595264066903	0.714393836989999	0.984672312950364	0.00670827
protein_coding	G0S2	ENSG00000123689.5	0.0782459215814734	0.872551625676276	0.995816174562134	0.00182082
protein_coding	C1orf74	ENSG00000162757.4	-0.109232117136755	0.84777723629354	0.994559322315142	0.00236931
protein_coding	IRF6	ENSG00000117595.11	0.591436801827876	0.25884705052995	0.899640791324899	0.0459309
protein_coding	UTP25	ENSG00000117597.17	0.102915302806806	0.690226828152557	0.980586411707413	0.00851413
protein_coding	SYT14	ENSG00000143469.18	-0.143339815784465	0.521125435611697	0.959851609058621	0.0177959
protein_coding	SERTAD4	ENSG00000082497.11	0.410602227417535	0.232555837898685	0.898763723375827	0.0463545
protein_coding	HHAT	ENSG00000054392.12	-0.42947590952481	0.39291254984469	0.940383715334374	0.0266949
protein_coding	RCOR3	ENSG00000117625.13	-0.261393386356753	0.347114795797041	0.929023582994403	0.0319733
protein_coding	TRAF5	ENSG00000082512.14	0.267421663762585	0.65054193602426	0.978090896994759	0.00962078
protein_coding	SLC30A1	ENSG00000170385.9	0.383304733825508	0.167609096846892	0.852065652592428	0.0695269
protein_coding	NEK2	ENSG00000117650.12	-0.165094659972342	0.697956935639415	0.982932192461189	0.00747644
protein_coding	LPGAT1	ENSG00000123684.12	0.144637234965181	0.519366890950751	0.959851609058621	0.0177959
protein_coding	INTS7	ENSG00000143493.12	-0.806144659117809	0.0578657926725049	0.722639561452552	0.141078
protein_coding	DTL	ENSG00000143476.17	-0.395424935018449	0.319716634304495	0.921138996706348	0.0356748
protein_coding	PPP2R5A	ENSG00000066027.11	0.0760345960314027	0.764302184020406	0.991355044519259	0.00377078
protein_coding	TMEM206	ENSG00000065600.12	-0.232963969406824	0.751734152484592	0.989779008581403	0.00446176
protein_coding	NENF	ENSG00000117691.9	0.0329043970743009	0.820894198329544	0.994132361609536	0.00255579
protein_coding	ATF3	ENSG00000162772.16	1.43423819265064	0.0955512653526669	0.791695330756796	0.101442
protein_coding	NSL1	ENSG00000117697.14	0.177455177968099	0.577566957729063	0.96592008914729	0.0150588
protein_coding	TATDN3	ENSG00000203705.10	-0.0461798824785791	0.948511029317311	0.998318606629585	0.000730834
protein_coding	FLVCR1	ENSG00000162769.12	-1.2481232602834	0.113393932851122	0.807056818378665	0.0930959
protein_coding	ANGEL2	ENSG00000174606.13	0.198037329712189	0.42715124080968	0.946218403594104	0.0240086
protein_coding	RPS6KC1	ENSG00000136643.11	0.218202187668144	0.436347573982085	0.94727502746485	0.0235239
protein_coding	SMYD2	ENSG00000143499.13	0.0274715636406857	0.936236989162273	0.998251987155698	0.000759817
protein_coding	PTPN14	ENSG00000152104.11	0.133857140252805	0.37463834327095	0.935870173050276	0.0287844
protein_coding	CENPF	ENSG00000117724.12	-0.265791718585407	0.0702071440159764	0.750370216414439	0.124724
protein_coding	KCNK2	ENSG00000082482.13	0.611003602262586	0.00838404782634485	0.413111416400667	0.383933
protein_coding	KCTD3	ENSG00000136636.12	0.130200127592813	0.472667993911715	0.957306464524748	0.018949
protein_coding	GPATCH2	ENSG00000092978.10	-0.325419447117605	0.21527247811557	0.894125242317192	0.0486016
protein_coding	RRP15	ENSG00000067533.5	-0.378393511125233	0.108977728186198	0.803569600204503	0.0949765
protein_coding	TGFB2	ENSG00000092969.11	-0.028810355622017	0.936157630050849	0.998251987155698	0.000759817
protein_coding	LYPLAL1	ENSG00000143353.11	0.0489054998520063	0.918068792233735	0.996673407349656	0.00144713
protein_coding	EPRS	ENSG00000136628.17	-0.0209045693415309	0.842128725640871	0.994559322315142	0.00236931
protein_coding	BPNT1	ENSG00000162813.17	-0.438855630196253	0.256071476879761	0.899640791324899	0.0459309
protein_coding	IARS2	ENSG00000067704.9	-0.180365092838575	0.321204097644301	0.921138996706348	0.0356748
protein_coding	RAB3GAP2	ENSG00000118873.15	0.105124884460918	0.62741408844795	0.974618079140619	0.0111655
protein_coding	MARC2	ENSG00000117791.15	0.955985836255909	0.156584603189509	0.847922568842089	0.0716438
protein_coding	HLX	ENSG00000136630.12	0.0811037549563887	0.843954397138942	0.994559322315142	0.00236931
protein_coding	DUSP10	ENSG00000143507.17	0.398229320722719	0.324310330705431	0.922727828433027	0.0349264
protein_coding	TAF1A	ENSG00000143498.17	0.0670162033421599	0.93807340677162	0.998251987155698	0.000759817
protein_coding	MIA3	ENSG00000154305.16	-0.0588187172111857	0.747034981416199	0.988358637279782	0.00508544
protein_coding	AIDA	ENSG00000186063.12	0.235143513215553	0.567418711698375	0.96436652208144	0.0157579
protein_coding	BROX	ENSG00000162819.11	0.111123380521338	0.548472207018293	0.960301194596913	0.0175925
protein_coding	DISP1	ENSG00000154309.8	-0.540707762396195	0.144600143790682	0.841375943175988	0.0750099
protein_coding	CAPN2	ENSG00000162909.17	-0.0831325622835556	0.472405106867779	0.957306464524748	0.018949
protein_coding	TP53BP2	ENSG00000143514.16	0.385051640948198	0.128293617599423	0.83126152606646	0.0802623
protein_coding	FBXO28	ENSG00000143756.11	-0.0551241607408628	0.849071270521531	0.994559322315142	0.00236931
protein_coding	DEGS1	ENSG00000143753.12	0.252454646376629	0.234183406953086	0.898763723375827	0.0463545
protein_coding	NVL	ENSG00000143748.17	0.110381467694077	0.786463632287094	0.993344377982393	0.00290016
protein_coding	CNIH4	ENSG00000143771.11	0.393053649389666	0.0119145260521051	0.455756421879891	0.341267
protein_coding	WDR26	ENSG00000162923.15	0.0937153283309883	0.545641508749267	0.959851609058621	0.0177959
protein_coding	CNIH3	ENSG00000143786.7	0.279930830288912	0.445831982867645	0.952878206867927	0.0209626
protein_coding	DNAH14	ENSG00000185842.15	0.589034391253402	0.389354299381382	0.938949556065986	0.0273577
protein_coding	LBR	ENSG00000143815.14	-0.179467411683275	0.472191417885247	0.957306464524748	0.018949
protein_coding	ENAH	ENSG00000154380.17	-0.108506987251018	0.149017034695403	0.845138745639963	0.073072
protein_coding	SRP9	ENSG00000143742.12	-0.316236265699641	0.0527705459816545	0.714460698684075	0.146022
protein_coding	EPHX1	ENSG00000143819.12	-0.592458617730572	0.0118054669164185	0.455240914870585	0.341759
protein_coding	TMEM63A	ENSG00000196187.11	0.570172704551064	0.185951733465165	0.867651751072437	0.0616546
protein_coding	PYCR2	ENSG00000143811.18	-0.299395638321221	0.234407897259333	0.898763723375827	0.0463545
protein_coding	SDE2	ENSG00000143751.9	0.410600605416534	0.246189509110087	0.899640791324899	0.0459309
protein_coding	H3F3A	ENSG00000163041.9	0.124015744412948	0.810092614184434	0.994132361609536	0.00255579
protein_coding	ACBD3	ENSG00000182827.8	0.0393432841658108	0.735348105285011	0.985563905257014	0.00631521
protein_coding	LIN9	ENSG00000183814.15	0.147435106658864	0.770408334035336	0.992276676591501	0.00336722
protein_coding	PARP1	ENSG00000143799.12	-0.27471124425083	0.139146251182033	0.836439868479954	0.0775653
protein_coding	ITPKB	ENSG00000143772.9	-0.27511610160529	0.744516056208149	0.987265109612417	0.00556621
protein_coding	PSEN2	ENSG00000143801.16	-0.107375547451188	0.767574440027514	0.992020362187702	0.00347941
protein_coding	COQ8A	ENSG00000163050.16	-0.334268964207366	0.506066591191592	0.959851609058621	0.0177959
protein_coding	CDC42BPA	ENSG00000143776.18	-0.33509365815766	0.077244255543523	0.760793503899583	0.118733
protein_coding	ZNF678	ENSG00000181450.17	-0.550140702391719	0.452367816937273	0.955458257191705	0.0197883
protein_coding	SNAP47	ENSG00000143740.14	0.173290430185466	0.533817273268244	0.959851609058621	0.0177959
protein_coding	JMJD4	ENSG00000081692.12	0.427619423545319	0.41505276719853	0.944605676525585	0.0247494
protein_coding	WNT9A	ENSG00000143816.7	-0.193486573475313	0.51000610438576	0.959851609058621	0.0177959
protein_coding	ARF1	ENSG00000143761.15	-0.0340118312860264	0.74412993490986	0.987153274601885	0.00561541
protein_coding	C1orf35	ENSG00000143793.12	0.535027076739047	0.0862653369171121	0.77267772754635	0.112002
protein_coding	MRPL55	ENSG00000162910.18	-0.169751513517847	0.570811266497821	0.964947886546435	0.0154961
protein_coding	GUK1	ENSG00000143774.16	-0.00418339044827064	0.978131876181118	0.998451422280096	0.00067306
protein_coding	GJC2	ENSG00000198835.3	0.905228346183604	0.217044169684993	0.894395738551813	0.0484703
protein_coding	IBA57	ENSG00000181873.12	0.293078761591873	0.533542548833302	0.959851609058621	0.0177959
protein_coding	TRIM11	ENSG00000154370.15	0.212331813677376	0.341647309757295	0.926433085959927	0.0331859
protein_coding	HIST3H2A	ENSG00000181218.5	1.380356456943	0.0454536187198354	0.683442422311438	0.165298
protein_coding	RNF187	ENSG00000168159.11	-0.233585701932295	0.152736160377046	0.845138745639963	0.073072
protein_coding	RHOU	ENSG00000116574.5	0.351537340681716	0.434962371002567	0.947222849966854	0.0235478
protein_coding	RAB4A	ENSG00000168118.11	-0.320433058876571	0.154901916368253	0.847847390123605	0.0716823
protein_coding	CCSAP	ENSG00000154429.10	0.126336047451924	0.711455028226273	0.984672312950364	0.00670827
protein_coding	NUP133	ENSG00000069248.11	-0.445623099930409	0.0701689720936014	0.750370216414439	0.124724
protein_coding	ABCB10	ENSG00000135776.4	-0.363618650397017	0.534729214122079	0.959851609058621	0.0177959
protein_coding	TAF5L	ENSG00000135801.9	0.478188702013241	0.198671946974161	0.876650420440902	0.0571736
protein_coding	URB2	ENSG00000135763.9	2.07157717727657	0.0027673150093053	0.290064927793546	0.537505
protein_coding	GALNT2	ENSG00000143641.9	-0.0643093189179624	0.608687714500455	0.970685066193876	0.0129217
protein_coding	PGBD5	ENSG00000177614.10	-0.119273716688492	0.917462751054078	0.996673407349656	0.00144713
protein_coding	COG2	ENSG00000135775.13	0.0947493779016221	0.849343920126434	0.994559322315142	0.00236931
protein_coding	C1orf198	ENSG00000119280.16	-0.0420031035893983	0.824654288443472	0.994536875816943	0.00237911
protein_coding	TTC13	ENSG00000143643.12	0.261273158988255	0.730872458855192	0.985563905257014	0.00631521
protein_coding	ARV1	ENSG00000173409.13	0.297372135919559	0.521114021835362	0.959851609058621	0.0177959
protein_coding	FAM89A	ENSG00000182118.7	-0.28651288676839	0.583638285392311	0.96592008914729	0.0150588
protein_coding	C1orf131	ENSG00000143633.12	-0.58822942450075	0.0536877679846038	0.714460698684075	0.146022
protein_coding	GNPAT	ENSG00000116906.12	-0.283139097014789	0.377544307874379	0.936459820429697	0.0285109
protein_coding	EXOC8	ENSG00000116903.7	-0.0779821094036823	0.846032648793045	0.994559322315142	0.00236931
protein_coding	SPRTN	ENSG00000010072.15	-0.226681942845317	0.570004860368728	0.96479096301401	0.0155668
protein_coding	EGLN1	ENSG00000135766.8	0.398250744547416	0.128332328064498	0.83126152606646	0.0802623
protein_coding	TSNAX	ENSG00000116918.13	0.122365238740762	0.544555316068805	0.959851609058621	0.0177959
protein_coding	SIPA1L2	ENSG00000116991.10	0.0355552652638398	0.888002242929798	0.996169562280667	0.00166673
protein_coding	NTPCR	ENSG00000135778.11	0.202308212513177	0.496001534233731	0.959851609058621	0.0177959
protein_coding	PCNX2	ENSG00000135749.18	0.140332936781563	0.612838291343671	0.971442335115856	0.012583
protein_coding	KCNK1	ENSG00000135750.14	0.459567876662035	0.289278783092924	0.909409689177262	0.0412404
protein_coding	COA6	ENSG00000168275.14	-0.441994946384426	0.195997847907876	0.874707982053183	0.0581369
protein_coding	TARBP1	ENSG00000059588.9	1.28420295787438	0.138828890797154	0.836439868479954	0.0775653
protein_coding	IRF2BP2	ENSG00000168264.10	0.594744706773306	2.60555373340194e-05	0.0125175143942185	1.90248
protein_coding	TOMM20	ENSG00000173726.10	-0.14929119425971	0.400865367096599	0.941264098179661	0.0262885
protein_coding	ARID4B	ENSG00000054267.21	-0.0349450877787199	0.819096760644287	0.994132361609536	0.00255579
protein_coding	GGPS1	ENSG00000152904.11	-0.374033808448664	0.166547929988026	0.852065652592428	0.0695269
protein_coding	B3GALNT2	ENSG00000162885.12	0.0176261198222756	0.977650344700147	0.998451422280096	0.00067306
protein_coding	LYST	ENSG00000143669.13	0.271833706959343	0.331250921203835	0.923763952310189	0.034439
protein_coding	NID1	ENSG00000116962.14	-0.0347028973470045	0.860543649643035	0.994559322315142	0.00236931
protein_coding	GPR137B	ENSG00000077585.13	-0.0325891495676543	0.946237770390684	0.998318606629585	0.000730834
protein_coding	ERO1B	ENSG00000086619.13	0.474788339607922	0.331877182846989	0.923763952310189	0.034439
protein_coding	LGALS8	ENSG00000116977.18	0.166716677929994	0.479523995981372	0.958015881032814	0.0186273
protein_coding	HEATR1	ENSG00000119285.10	-0.425428171705855	0.050388008315564	0.708631964741085	0.149579
protein_coding	MTR	ENSG00000116984.12	0.129657329289835	0.544842160292439	0.959851609058621	0.0177959
protein_coding	FMN2	ENSG00000155816.19	0.0589123988384116	0.787103304907989	0.993344377982393	0.00290016
protein_coding	GREM2	ENSG00000180875.4	0.297728707210437	0.0331219840641785	0.625035149361667	0.204096
protein_coding	RGS7	ENSG00000182901.16	0.313568198325709	0.655332104810677	0.978850998481728	0.00928341
protein_coding	FH	ENSG00000091483.6	-0.14434574156296	0.451210201524162	0.955324775858592	0.019849
protein_coding	OPN3	ENSG00000054277.13	-0.276095568680734	0.588913383260249	0.967146414929075	0.0145078
protein_coding	CHML	ENSG00000203668.2	-0.439976099816251	0.184743518583313	0.86679716970611	0.0620825
protein_coding	EXO1	ENSG00000174371.16	-1.2318864825204	0.0171420690876893	0.513521763027057	0.289441
protein_coding	CEP170	ENSG00000143702.15	-0.00296581393566083	0.989806968351191	0.998451422280096	0.00067306
protein_coding	SDCCAG8	ENSG00000054282.15	0.0188094188841995	0.926555776391909	0.996673407349656	0.00144713
protein_coding	AKT3	ENSG00000117020.16	-0.223278778915142	0.2730516905281	0.901324934795075	0.0451186
protein_coding	ZBTB18	ENSG00000179456.10	-1.34632723388768	0.0606414078923807	0.73522127549858	0.133582
protein_coding	ADSS	ENSG00000035687.9	0.138605611245539	0.407179965604146	0.943202983892901	0.0253948
protein_coding	DESI2	ENSG00000121644.18	0.320830420910263	0.116798135165463	0.813214069117023	0.0897951
protein_coding	COX20	ENSG00000203667.9	-0.204540133709353	0.272289226257747	0.901324934795075	0.0451186
protein_coding	HNRNPU	ENSG00000153187.19	-0.190928264897263	0.0592013931617255	0.728486726952716	0.137578
protein_coding	EFCAB2	ENSG00000203666.12	0.0477374772923206	0.907541490322228	0.996169562280667	0.00166673
protein_coding	KIF26B	ENSG00000162849.15	-0.898487066573214	0.294063287998862	0.91033062461339	0.0408008
protein_coding	SMYD3	ENSG00000185420.18	0.0690320315446752	0.840363712293375	0.994559322315142	0.00236931
protein_coding	TFB2M	ENSG00000162851.7	0.365071433795784	0.411859196240826	0.943444917210774	0.0252835
protein_coding	CNST	ENSG00000162852.13	-0.00874580561129641	0.980058295317419	0.998451422280096	0.00067306
protein_coding	SCCPDH	ENSG00000143653.9	-0.0407037734451966	0.796647845214799	0.993344377982393	0.00290016
protein_coding	AHCTF1	ENSG00000153207.15	-0.167428042741193	0.528707800283126	0.959851609058621	0.0177959
protein_coding	ZNF670	ENSG00000277462.1	-0.498227465409382	0.46886872436617	0.957306464524748	0.018949
protein_coding	ZNF669	ENSG00000188295.14	0.525680504742517	0.401804671940643	0.941264098179661	0.0262885
protein_coding	ZNF496	ENSG00000162714.12	-0.490120719943022	0.267606924961385	0.899640791324899	0.0459309
protein_coding	SH3BP5L	ENSG00000175137.10	0.703148344611284	0.0478910540710358	0.698336810741643	0.155935
protein_coding	ZNF672	ENSG00000171161.12	-0.304739333269968	0.472887455087202	0.957306464524748	0.018949
protein_coding	PGBD2	ENSG00000185220.11	-0.493123375424816	0.627154712625906	0.974618079140619	0.0111655
protein_coding	SH3YL1	ENSG00000035115.21	0.467000826299605	0.176296196834198	0.860946696102626	0.0650237
protein_coding	ACP1	ENSG00000143727.15	-0.186361876363462	0.283960099690956	0.906767145081291	0.0425042
protein_coding	TMEM18	ENSG00000151353.14	0.00942365520620812	0.963804350787908	0.998451422280096	0.00067306
protein_coding	PXDN	ENSG00000130508.10	0.0320572016740024	0.714634410912469	0.984672312950364	0.00670827
protein_coding	EIPR1	ENSG00000032389.12	-0.249179977772143	0.576333581474845	0.96592008914729	0.0150588
protein_coding	TRAPPC12	ENSG00000171853.15	0.242231144590116	0.392468702875582	0.940383715334374	0.0266949
protein_coding	ADI1	ENSG00000182551.13	0.0941495110449494	0.475746017909362	0.957306464524748	0.018949
protein_coding	RNASEH1	ENSG00000171865.9	0.290020049157132	0.155337232227027	0.847847390123605	0.0716823
protein_coding	RPS7	ENSG00000171863.14	-0.243125832601818	0.0167196724718408	0.50978686059349	0.292611
protein_coding	RNF144A	ENSG00000151692.14	0.166117315299179	0.726514336903528	0.985337231609503	0.00641511
protein_coding	ID2	ENSG00000115738.9	-0.40917404780243	0.00430257191688026	0.324165095429194	0.489234
protein_coding	KIDINS220	ENSG00000134313.15	0.220552658260081	0.199683022538316	0.877311647055824	0.0568461
protein_coding	MBOAT2	ENSG00000143797.11	-0.880297005323529	0.00289870607725007	0.291433331199228	0.535461
protein_coding	ASAP2	ENSG00000151693.10	-0.197014633007784	0.230414765012449	0.898593456104997	0.0464367
protein_coding	ITGB1BP1	ENSG00000119185.12	0.0384598276355446	0.811974059447876	0.994132361609536	0.00255579
protein_coding	CPSF3	ENSG00000119203.13	-0.394552152572944	0.152755346566668	0.845138745639963	0.073072
protein_coding	IAH1	ENSG00000134330.18	0.161124659420921	0.452617545525737	0.955458257191705	0.0197883
protein_coding	ADAM17	ENSG00000151694.13	0.132997922343795	0.458134531992965	0.956003247207494	0.0195406
protein_coding	YWHAQ	ENSG00000134308.13	-0.0538072974980998	0.688386550797531	0.980586411707413	0.00851413
protein_coding	TAF1B	ENSG00000115750.16	0.0349981799956253	0.905231150422281	0.996169562280667	0.00166673
protein_coding	KLF11	ENSG00000172059.10	-0.288238994395926	0.569007440805585	0.96436652208144	0.0157579
protein_coding	CYS1	ENSG00000205795.4	0.353422087319892	0.606508426058192	0.970685066193876	0.0129217
protein_coding	RRM2	ENSG00000171848.14	-0.0350837839339997	0.84526584190087	0.994559322315142	0.00236931
protein_coding	HPCAL1	ENSG00000115756.12	0.0142427740138016	0.936576796767252	0.998251987155698	0.000759817
protein_coding	ODC1	ENSG00000115758.12	-0.109240732090864	0.570858611797078	0.964947886546435	0.0154961
protein_coding	NOL10	ENSG00000115761.15	-0.515887466470637	0.00788072577766018	0.411152797359375	0.385997
protein_coding	PDIA6	ENSG00000143870.12	0.00729767626311875	0.931235105154276	0.997134506373294	0.00124625
protein_coding	PQLC3	ENSG00000162976.12	-0.285693923496909	0.222122668585742	0.897939923243502	0.0467527
protein_coding	ROCK2	ENSG00000134318.13	-0.0543911655393567	0.659001255822732	0.979172057929628	0.00914099
protein_coding	E2F6	ENSG00000169016.16	0.541345409792921	0.252110920104749	0.899640791324899	0.0459309
protein_coding	LPIN1	ENSG00000134324.11	0.266094124066866	0.207217376600808	0.885390992265174	0.0528649
protein_coding	TRIB2	ENSG00000071575.11	0.873195950411342	0.0227969993413831	0.554169182731535	0.256358
protein_coding	FAM84A	ENSG00000162981.13	0.272755636506166	0.684573589852142	0.980586411707413	0.00851413
protein_coding	NBAS	ENSG00000151779.12	-0.217231269885631	0.268093944989208	0.899640791324899	0.0459309
protein_coding	DDX1	ENSG00000079785.14	0.0522819584274234	0.61513805187117	0.971442335115856	0.012583
protein_coding	FAM49A	ENSG00000197872.11	-0.464351691201769	0.578735387927477	0.96592008914729	0.0150588
protein_coding	SMC6	ENSG00000163029.15	-0.554298647562462	0.0024543225568725	0.274741156123688	0.561076
protein_coding	GEN1	ENSG00000178295.14	0.302414128724666	0.598718815055402	0.970372215011075	0.0130616
protein_coding	KCNS3	ENSG00000170745.11	0.134905826412324	0.745405102089679	0.987762421226755	0.0053475
protein_coding	RDH14	ENSG00000240857.1	-0.0165637397794803	0.953509611392625	0.9984102676707	0.000690961
protein_coding	OSR1	ENSG00000143867.6	-0.581699902084992	0.226369461981738	0.897939923243502	0.0467527
protein_coding	WDR35	ENSG00000118965.14	-0.27668323848403	0.708577337150529	0.984672312950364	0.00670827
protein_coding	LAPTM4A	ENSG00000068697.6	-0.0779928240782594	0.42740732428129	0.946218403594104	0.0240086
protein_coding	SDC1	ENSG00000115884.10	0.200223281256537	0.307955388675456	0.914748880034904	0.0386981
protein_coding	PUM2	ENSG00000055917.15	0.136810058617572	0.532038087479792	0.959851609058621	0.0177959
protein_coding	RHOB	ENSG00000143878.9	0.65406110269903	0.0112065556200107	0.447444810675887	0.349261
protein_coding	HS1BP3	ENSG00000118960.12	-0.129301540079279	0.723589911917037	0.985078480770769	0.00652917
protein_coding	LDAH	ENSG00000118961.14	0.375659702035553	0.477382147418485	0.958015881032814	0.0186273
protein_coding	KLHL29	ENSG00000119771.14	-0.152664661662298	0.768277070525867	0.992185777684055	0.003407
protein_coding	ATAD2B	ENSG00000119778.14	2.16586972143419	8.08147614163063e-06	0.00621196132753341	2.20677
protein_coding	UBXN2A	ENSG00000173960.13	0.0711953843249078	0.798593412847435	0.993344377982393	0.00290016
protein_coding	WDCP	ENSG00000163026.11	-0.0129916996938648	0.983365541480119	0.998451422280096	0.00067306
protein_coding	FKBP1B	ENSG00000119782.13	0.684763941084401	0.44512915466121	0.952878206867927	0.0209626
protein_coding	SF3B6	ENSG00000115128.6	-0.131426955559204	0.4280680688876	0.946218403594104	0.0240086
protein_coding	FAM228B	ENSG00000219626.8	-0.102780386508108	0.828489279388594	0.994536875816943	0.00237911
protein_coding	TP53I3	ENSG00000115129.13	-0.243624464153154	0.287516422505553	0.908983918697294	0.0414438
protein_coding	ITSN2	ENSG00000198399.14	-0.242347023496858	0.27285258083595	0.901324934795075	0.0451186
protein_coding	NCOA1	ENSG00000084676.15	0.0150781094954307	0.943070012249345	0.998251987155698	0.000759817
protein_coding	PTRHD1	ENSG00000184924.5	0.0628729314278589	0.801603006128437	0.993344377982393	0.00290016
protein_coding	CENPO	ENSG00000138092.10	0.084791917427405	0.815861868346653	0.994132361609536	0.00255579
protein_coding	ADCY3	ENSG00000138031.14	-0.155624026240737	0.493125351653002	0.959851609058621	0.0177959
protein_coding	DNAJC27	ENSG00000115137.11	-1.85699656554791	0.00125115246565645	0.187347895182063	0.727351
protein_coding	EFR3B	ENSG00000084710.13	-0.441446660530159	0.640831370832884	0.976096173159853	0.0105074
protein_coding	DNMT3A	ENSG00000119772.16	0.420559630204805	0.325185922936976	0.923495983119048	0.034565
protein_coding	DTNB	ENSG00000138101.18	0.456965361089102	0.452278442592556	0.955458257191705	0.0197883
protein_coding	ASXL2	ENSG00000143970.16	0.000881336790836251	0.995846767805438	0.999487572492749	0.000222601
protein_coding	KIF3C	ENSG00000084731.14	-0.119948275603341	0.743378824832761	0.987153274601885	0.00561541
protein_coding	RAB10	ENSG00000084733.10	0.16612258528554	0.180659038798695	0.866195501728317	0.0623841
protein_coding	GAREM2	ENSG00000157833.12	-0.589601598151806	0.197292802217937	0.875254332271185	0.0578657
protein_coding	HADHA	ENSG00000084754.11	-0.207119540285156	0.132031557809217	0.835709424251544	0.0779447
protein_coding	HADHB	ENSG00000138029.13	-0.0973895217499634	0.556836675335367	0.96127067923593	0.0171543
protein_coding	SELENOI	ENSG00000138018.17	-0.416487385756342	0.303013366662983	0.914147298159268	0.0389838
protein_coding	SLC35F6	ENSG00000213699.8	-0.286090190293675	0.149266154580043	0.845138745639963	0.073072
protein_coding	CENPA	ENSG00000115163.14	0.472480040973037	0.231331956502233	0.898593456104997	0.0464367
protein_coding	MAPRE3	ENSG00000084764.11	-0.0239137895632127	0.966112799666334	0.998451422280096	0.00067306
protein_coding	TMEM214	ENSG00000119777.19	-0.16882352449197	0.350459712378409	0.930079957573254	0.0314797
protein_coding	AGBL5	ENSG00000084693.15	-0.302417626540683	0.455252503217733	0.956003247207494	0.0195406
protein_coding	OST4	ENSG00000228474.5	0.0269302467389696	0.772318393743214	0.992956186424984	0.00306991
protein_coding	EMILIN1	ENSG00000138080.13	-0.507302593921349	0.0227126971604957	0.554169182731535	0.256358
protein_coding	CGREF1	ENSG00000138028.15	0.915777459550441	0.149103002584636	0.845138745639963	0.073072
protein_coding	PREB	ENSG00000138073.13	-0.273805958632795	0.409353282349977	0.943202983892901	0.0253948
protein_coding	SLC5A6	ENSG00000138074.14	0.557137918882195	0.195512232722085	0.874707982053183	0.0581369
protein_coding	ATRAID	ENSG00000138085.16	-0.123426490254447	0.37116544609037	0.935709222027587	0.0288591
protein_coding	CAD	ENSG00000084774.13	0.540844826392873	0.0520747745773684	0.712244544338146	0.147371
protein_coding	MPV17	ENSG00000115204.14	-0.252210580385052	0.192951336089095	0.874707982053183	0.0581369
protein_coding	GTF3C2	ENSG00000115207.13	-0.00446848962793678	0.987126722703808	0.998451422280096	0.00067306
protein_coding	EIF2B4	ENSG00000115211.15	0.0371470619810067	0.884223941906316	0.996169562280667	0.00166673
protein_coding	SNX17	ENSG00000115234.10	-0.0248609256729536	0.856248789827412	0.994559322315142	0.00236931
protein_coding	ZNF513	ENSG00000163795.13	-0.446058594795638	0.380018284349734	0.936570479061087	0.0284595
protein_coding	PPM1G	ENSG00000115241.10	-0.125396743861131	0.413743739866306	0.944011152821868	0.0250229
protein_coding	NRBP1	ENSG00000115216.13	-0.232088663805978	0.112821073732119	0.806561122661526	0.0933627
protein_coding	IFT172	ENSG00000138002.14	0.0904401665182612	0.892145880700564	0.996169562280667	0.00166673
protein_coding	FNDC4	ENSG00000115226.9	0.104157717384404	0.683374087483435	0.980586411707413	0.00851413
protein_coding	ZNF512	ENSG00000243943.9	0.152523618755268	0.767306132427103	0.991931798058582	0.00351819
protein_coding	GPN1	ENSG00000198522.13	0.031979951517169	0.88823774320545	0.996169562280667	0.00166673
protein_coding	SUPT7L	ENSG00000119760.15	0.472356639896435	0.169829031004395	0.853751891881238	0.0686683
protein_coding	SLC4A1AP	ENSG00000163798.13	-0.00491633659443619	0.980494174052111	0.998451422280096	0.00067306
protein_coding	MRPL33	ENSG00000243147.7	0.136795745814395	0.383641169806446	0.937738202081398	0.0279184
protein_coding	RBKS	ENSG00000171174.14	-1.28674473063937	0.0278938523122492	0.590121315890336	0.229059
protein_coding	BABAM2	ENSG00000158019.20	-0.0228227508437373	0.935294465923606	0.998251987155698	0.000759817
protein_coding	FOSL2	ENSG00000075426.11	0.0110207553629195	0.960209691561217	0.998451422280096	0.00067306
protein_coding	PPP1CB	ENSG00000213639.9	-0.0546433405582367	0.736048169640363	0.985798046693932	0.00621205
protein_coding	TRMT61B	ENSG00000171103.10	-0.2343750094348	0.681306530897065	0.980586411707413	0.00851413
protein_coding	WDR43	ENSG00000163811.11	-0.191164063287455	0.360515670312745	0.934957328638899	0.0292082
protein_coding	CLIP4	ENSG00000115295.19	0.0308327675688989	0.89470940885177	0.996169562280667	0.00166673
protein_coding	YPEL5	ENSG00000119801.12	-0.0475933290012861	0.78428220339107	0.993344377982393	0.00290016
protein_coding	LBH	ENSG00000213626.12	-0.392604441714928	0.236616408259982	0.899640791324899	0.0459309
protein_coding	LCLAT1	ENSG00000172954.13	-0.331276603899271	0.452827142192949	0.955458257191705	0.0197883
protein_coding	GALNT14	ENSG00000158089.14	0.181408033292898	0.591352470634539	0.967811158636045	0.0142094
protein_coding	EHD3	ENSG00000013016.15	-0.264773810035981	0.225493557995411	0.897939923243502	0.0467527
protein_coding	MEMO1	ENSG00000162959.13	1.73146892101537	0.108341001652688	0.803569600204503	0.0949765
protein_coding	DPY30	ENSG00000162961.13	0.408409234475978	0.146207802421427	0.842846391938261	0.0742516
protein_coding	SPAST	ENSG00000021574.12	0.111307902904062	0.723750568102796	0.985078480770769	0.00652917
protein_coding	SLC30A6	ENSG00000152683.14	0.304634334116574	0.486492082868898	0.959742797713487	0.0178451
protein_coding	YIPF4	ENSG00000119820.10	-0.137871253558472	0.421754817373101	0.945785142524856	0.0242075
protein_coding	BIRC6	ENSG00000115760.14	-0.181300886907636	0.332163336645542	0.923763952310189	0.034439
protein_coding	TTC27	ENSG00000018699.12	-0.694436797617255	0.10977643547843	0.803607174358416	0.0949562
protein_coding	LTBP1	ENSG00000049323.15	-0.0929691332974267	0.346677300320956	0.928499250336962	0.0322184
protein_coding	RASGRP3	ENSG00000152689.17	0.314314937098088	0.605479791756284	0.970685066193876	0.0129217
protein_coding	FAM98A	ENSG00000119812.18	0.0517346586108205	0.795064395383684	0.993344377982393	0.00290016
protein_coding	CRIM1	ENSG00000150938.9	0.0128273470048607	0.906811715767323	0.996169562280667	0.00166673
protein_coding	FEZ2	ENSG00000171055.14	0.0373137250252532	0.82674803181267	0.994536875816943	0.00237911
protein_coding	VIT	ENSG00000205221.12	0.0805543413320698	0.674938337670945	0.980586411707413	0.00851413
protein_coding	STRN	ENSG00000115808.11	0.332414471889506	0.147388488096367	0.844631703190076	0.0733326
protein_coding	HEATR5B	ENSG00000008869.11	0.544317123215424	0.301599851342009	0.914147298159268	0.0389838
protein_coding	GPATCH11	ENSG00000152133.14	-0.0580075267515885	0.804378741800112	0.993411192475931	0.00287095
protein_coding	EIF2AK2	ENSG00000055332.17	0.00195258635051789	0.98639605752977	0.998451422280096	0.00067306
protein_coding	CEBPZOS	ENSG00000218739.9	-0.0878511639633799	0.663335191507609	0.980586411707413	0.00851413
protein_coding	CEBPZ	ENSG00000115816.14	-0.0837483580277794	0.594854058537941	0.969496084989292	0.0134539
protein_coding	NDUFAF7	ENSG00000003509.15	0.676446812232869	0.261489127046622	0.899640791324899	0.0459309
protein_coding	PRKD3	ENSG00000115825.9	-0.330577730897662	0.180660098476007	0.866195501728317	0.0623841
protein_coding	QPCT	ENSG00000115828.16	0.0461137450821538	0.894965337674149	0.996169562280667	0.00166673
protein_coding	CDC42EP3	ENSG00000163171.7	-0.16471882161336	0.648898333335691	0.978090896994759	0.00962078
protein_coding	RMDN2	ENSG00000115841.19	0.578228116665056	0.348287794405864	0.92957367349528	0.0317162
protein_coding	CYP1B1	ENSG00000138061.11	0.754309591600607	0.00334220504432611	0.298725768690543	0.524727
protein_coding	ATL2	ENSG00000119787.13	-0.339789067292629	0.361160174404652	0.934957328638899	0.0292082
protein_coding	HNRNPLL	ENSG00000143889.15	-0.0357171697272376	0.895884617226904	0.996169562280667	0.00166673
protein_coding	GALM	ENSG00000143891.16	-0.00644358683742316	0.982060369067427	0.998451422280096	0.00067306
protein_coding	SRSF7	ENSG00000115875.18	0.210278642313689	0.260971960224738	0.899640791324899	0.0459309
protein_coding	GEMIN6	ENSG00000152147.10	-0.92254359416642	0.0148826197343927	0.493093694073413	0.307071
protein_coding	DHX57	ENSG00000163214.20	0.0523737838156755	0.9185899972699	0.996673407349656	0.00144713
protein_coding	MORN2	ENSG00000188010.13	0.0762904428018533	0.818744503947259	0.994132361609536	0.00255579
protein_coding	SOS1	ENSG00000115904.12	0.13092168724487	0.516893460592031	0.959851609058621	0.0177959
protein_coding	MAP4K3	ENSG00000011566.14	0.30730809126916	0.357277420119892	0.933687420670402	0.0297985
protein_coding	THUMPD2	ENSG00000138050.14	-0.0816884853559408	0.874217006797242	0.995959837057226	0.00175817
protein_coding	SLC8A1	ENSG00000183023.18	0.172941009864838	0.363732347375103	0.934957328638899	0.0292082
protein_coding	PKDCC	ENSG00000162878.12	0.0910137777031412	0.837145897403735	0.994559322315142	0.00236931
protein_coding	EML4	ENSG00000143924.18	0.0353587307442138	0.86038361416	0.994559322315142	0.00236931
protein_coding	COX7A2L	ENSG00000115944.14	-0.0760042853310667	0.572684527501402	0.965428740619942	0.0152798
protein_coding	MTA3	ENSG00000057935.13	-0.535639967888328	0.112447059080122	0.806561122661526	0.0933627
protein_coding	ZFP36L2	ENSG00000152518.7	0.400462359402636	0.00631309917299111	0.375393929848382	0.425513
protein_coding	THADA	ENSG00000115970.18	0.382926903076657	0.193982103369229	0.874707982053183	0.0581369
protein_coding	DYNC2LI1	ENSG00000138036.18	0.782787731262916	0.0605494701210621	0.73487935841668	0.133784
protein_coding	LRPPRC	ENSG00000138095.18	-0.0855454343890222	0.653166099778032	0.978206642476847	0.00956939
protein_coding	PPM1B	ENSG00000138032.20	0.0194608387962128	0.947018366974795	0.998318606629585	0.000730834
protein_coding	PREPL	ENSG00000138078.15	0.166043909386253	0.505224887157402	0.959851609058621	0.0177959
protein_coding	CAMKMT	ENSG00000143919.14	-0.665665950887372	0.282277781715856	0.906338853573886	0.0427094
protein_coding	SIX2	ENSG00000170577.7	0.0547468471170322	0.707143977724549	0.984672312950364	0.00670827
protein_coding	SRBD1	ENSG00000068784.12	-0.0294245740649609	0.935139807793101	0.998251987155698	0.000759817
protein_coding	PRKCE	ENSG00000171132.13	0.14648644714938	0.701951042629755	0.984011613558793	0.00699978
protein_coding	EPAS1	ENSG00000116016.13	-0.0902442938595966	0.430893171999043	0.946218403594104	0.0240086
protein_coding	ATP6V1E2	ENSG00000250565.6	0.519177362475737	0.335073077173512	0.923874379154291	0.0343871
protein_coding	RHOQ	ENSG00000119729.11	0.115046171241331	0.368328736478741	0.934957328638899	0.0292082
protein_coding	PIGF	ENSG00000151665.12	-0.69596465879821	0.0839116906564646	0.764781893140007	0.116462
protein_coding	CRIPT	ENSG00000119878.5	0.108020504884545	0.635860371214965	0.974618079140619	0.0111655
protein_coding	SOCS5	ENSG00000171150.8	0.764677059470837	0.000932559219844706	0.160397921665161	0.794801
protein_coding	MCFD2	ENSG00000180398.12	0.112622175313706	0.420724796790643	0.945655019699152	0.0242673
protein_coding	TTC7A	ENSG00000068724.15	0.501442944508192	0.0940820614884855	0.791695330756796	0.101442
protein_coding	CALM2	ENSG00000143933.16	0.0358319849157639	0.648916258821075	0.978090896994759	0.00962078
protein_coding	MSH2	ENSG00000095002.14	0.698882008160933	0.0427235488841764	0.675718646166305	0.170234
protein_coding	MSH6	ENSG00000116062.14	-0.255613593983617	0.209126303255774	0.887459063871577	0.0518517
protein_coding	FBXO11	ENSG00000138081.20	0.0515534124020578	0.812960074214264	0.994132361609536	0.00255579
protein_coding	FOXN2	ENSG00000170802.15	0.0432638200632929	0.92339085631258	0.996673407349656	0.00144713
protein_coding	PPP1R21	ENSG00000162869.15	-0.0513537065460842	0.871044150424437	0.995642417377785	0.00189661
protein_coding	STON1	ENSG00000243244.6	-0.0154289216425201	0.961381820598572	0.998451422280096	0.00067306
protein_coding	ASB3	ENSG00000115239.21	-0.2150821022855	0.738366186462776	0.986094415517197	0.0060815
protein_coding	ERLEC1	ENSG00000068912.13	-0.0229253759268183	0.883943954142625	0.996169562280667	0.00166673
protein_coding	PSME4	ENSG00000068878.14	0.189025977878858	0.216115637727734	0.894395738551813	0.0484703
protein_coding	ACYP2	ENSG00000170634.12	-0.0258741841931368	0.949091960805122	0.998318606629585	0.000730834
protein_coding	SPTBN1	ENSG00000115306.15	0.119174000210643	0.228506459612259	0.898593456104997	0.0464367
protein_coding	RTN4	ENSG00000115310.17	0.0865519239165372	0.343827705790155	0.927245497561423	0.0328053
protein_coding	RPS27A	ENSG00000143947.13	-0.0921821709955901	0.305284520866868	0.914748880034904	0.0386981
protein_coding	MTIF2	ENSG00000085760.14	0.041223713135111	0.866501694782956	0.995642417377785	0.00189661
protein_coding	CCDC88A	ENSG00000115355.16	-0.0139452184960694	0.932482909297741	0.997609765490656	0.00103931
protein_coding	CFAP36	ENSG00000163001.11	0.10660265507484	0.608316153809769	0.970685066193876	0.0129217
protein_coding	PPP4R3B	ENSG00000275052.4	-0.0117832598372027	0.950708563493083	0.9984102676707	0.000690961
protein_coding	PNPT1	ENSG00000138035.14	0.816068245238664	0.0356459971902249	0.641183069583921	0.193018
protein_coding	EFEMP1	ENSG00000115380.19	0.17229701335738	0.423888486954105	0.945799221403484	0.024201
protein_coding	VRK2	ENSG00000028116.17	-0.120752049026821	0.711645134854264	0.984672312950364	0.00670827
protein_coding	FANCL	ENSG00000115392.11	-0.771992451757851	0.24681612459887	0.899640791324899	0.0459309
protein_coding	PAPOLG	ENSG00000115421.12	-0.580848376324964	0.256332248624509	0.899640791324899	0.0459309
protein_coding	REL	ENSG00000162924.14	-0.351851555970983	0.44684834157526	0.952878206867927	0.0209626
protein_coding	PEX13	ENSG00000162928.8	0.695150516699235	0.0505839830411432	0.70941826475281	0.149098
protein_coding	KIAA1841	ENSG00000162929.13	-0.675564935725325	0.163369548389413	0.852065652592428	0.0695269
protein_coding	USP34	ENSG00000115464.14	0.0764540849622529	0.528104632069061	0.959851609058621	0.0177959
protein_coding	XPO1	ENSG00000082898.16	0.225030143548798	0.236971316900288	0.899640791324899	0.0459309
protein_coding	FAM161A	ENSG00000170264.12	-0.24624468937578	0.585347635516505	0.96592008914729	0.0150588
protein_coding	CCT4	ENSG00000115484.14	-0.171191171066128	0.148253407905729	0.844631703190076	0.0733326
protein_coding	COMMD1	ENSG00000173163.10	-0.441814037982617	0.0855229968510258	0.770977446201976	0.112958
protein_coding	B3GNT2	ENSG00000170340.10	0.0567749380437825	0.88122138338451	0.996169562280667	0.00166673
protein_coding	TMEM17	ENSG00000186889.9	-0.342756877725196	0.668241313801054	0.980586411707413	0.00851413
protein_coding	EHBP1	ENSG00000115504.14	-0.153559198137258	0.361383131147049	0.934957328638899	0.0292082
protein_coding	WDPCP	ENSG00000143951.15	-0.908147783440418	0.207271560075542	0.885390992265174	0.0528649
protein_coding	MDH1	ENSG00000014641.17	-0.271073468336977	0.103277939799835	0.793413755200851	0.1005
protein_coding	UGP2	ENSG00000169764.15	-0.00635078127616702	0.974605102643769	0.998451422280096	0.00067306
protein_coding	VPS54	ENSG00000143952.19	0.0284346910387466	0.942709631398435	0.998251987155698	0.000759817
protein_coding	PELI1	ENSG00000197329.11	-0.617616215516775	0.400386199087585	0.941264098179661	0.0262885
protein_coding	LGALSL	ENSG00000119862.12	-0.184488702733606	0.792925692023015	0.993344377982393	0.00290016
protein_coding	AFTPH	ENSG00000119844.15	0.172261470433016	0.428276808163331	0.946218403594104	0.0240086
protein_coding	SERTAD2	ENSG00000179833.4	0.714660408080042	3.44337014692037e-05	0.0147044658496266	1.83255
protein_coding	SLC1A4	ENSG00000115902.10	-0.313082194369496	0.26866157052957	0.899961623534556	0.045776
protein_coding	CEP68	ENSG00000011523.13	-0.34668632439095	0.236646160185989	0.899640791324899	0.0459309
protein_coding	RAB1A	ENSG00000138069.17	0.199471956739251	0.134558993201845	0.835709424251544	0.0779447
protein_coding	ACTR2	ENSG00000138071.13	0.0339077653637691	0.737127606213874	0.985952467757101	0.00614402
protein_coding	SPRED2	ENSG00000198369.9	0.0823691547022285	0.819550578990257	0.994132361609536	0.00255579
protein_coding	MEIS1	ENSG00000143995.19	0.3607103495856	0.67769854005723	0.980586411707413	0.00851413
protein_coding	ETAA1	ENSG00000143971.8	-0.236705054225631	0.581188876910053	0.96592008914729	0.0150588
protein_coding	C1D	ENSG00000197223.11	0.00439857745508411	0.990499659172346	0.998451422280096	0.00067306
protein_coding	WDR92	ENSG00000243667.6	-0.293515995207817	0.392535711090278	0.940383715334374	0.0266949
protein_coding	PNO1	ENSG00000115946.7	-0.519288992935314	0.157214161708386	0.848873693216366	0.0711569
protein_coding	PPP3R1	ENSG00000221823.10	0.128313229086973	0.410959935832771	0.943444917210774	0.0252835
protein_coding	CNRIP1	ENSG00000119865.8	0.307074277941834	0.17124449966401	0.854997571272412	0.0680351
protein_coding	FBXO48	ENSG00000204923.3	0.0198459697281557	0.981618306148538	0.998451422280096	0.00067306
protein_coding	APLF	ENSG00000169621.9	-0.162584206266257	0.700709236982502	0.98386357024757	0.00706512
protein_coding	ANTXR1	ENSG00000169604.19	-0.153757058069538	0.416491399826308	0.944605676525585	0.0247494
protein_coding	GFPT1	ENSG00000198380.12	0.144741437166078	0.334579527056215	0.923874379154291	0.0343871
protein_coding	NFU1	ENSG00000169599.12	-0.244476657053428	0.290735529043016	0.909682672962272	0.0411101
protein_coding	AAK1	ENSG00000115977.18	0.122716877514864	0.471786467644196	0.957306464524748	0.018949
protein_coding	ANXA4	ENSG00000196975.15	-0.0613988620686299	0.717922378094116	0.984672312950364	0.00670827
protein_coding	GMCL1	ENSG00000087338.4	0.117349906393726	0.684303381742947	0.980586411707413	0.00851413
protein_coding	SNRNP27	ENSG00000124380.10	0.185853986867939	0.203191949397724	0.881471555263633	0.0547917
protein_coding	MXD1	ENSG00000059728.10	0.398413322010859	0.397225377119968	0.941264098179661	0.0262885
protein_coding	PCBP1	ENSG00000169564.6	-0.136958139397307	0.146273688661618	0.842846391938261	0.0742516
protein_coding	C2orf42	ENSG00000115998.7	-0.501471813734107	0.477883813243981	0.958015881032814	0.0186273
protein_coding	TIA1	ENSG00000116001.15	0.344944345526252	0.356366098550387	0.933687420670402	0.0297985
protein_coding	PCYOX1	ENSG00000116005.11	0.126971114513811	0.249677289158876	0.899640791324899	0.0459309
protein_coding	SNRPG	ENSG00000143977.13	-0.146001373107217	0.463223895915508	0.957306464524748	0.018949
protein_coding	FAM136A	ENSG00000035141.7	0.088323679177071	0.70664732801589	0.984672312950364	0.00670827
protein_coding	TEX261	ENSG00000144043.11	-0.0284070708646615	0.856564635328852	0.994559322315142	0.00236931
protein_coding	NAGK	ENSG00000124357.12	-0.18373638841155	0.349287164325043	0.929986867439247	0.0315232
protein_coding	MCEE	ENSG00000124370.10	0.315521078759929	0.55036477102004	0.960700615965369	0.0174119
protein_coding	MPHOSPH10	ENSG00000124383.8	-0.297067178844336	0.116960487929448	0.813518573629087	0.0896325
protein_coding	ZNF638	ENSG00000075292.18	0.216047825484195	0.258727039649382	0.899640791324899	0.0459309
protein_coding	CYP26B1	ENSG00000003137.8	0.0481902046224934	0.925358883817993	0.996673407349656	0.00144713
protein_coding	EXOC6B	ENSG00000144036.15	-0.272605259509305	0.234726933253598	0.898763723375827	0.0463545
protein_coding	SPR	ENSG00000116096.5	-0.217066247935673	0.493247196890229	0.959851609058621	0.0177959
protein_coding	SFXN5	ENSG00000144040.12	0.116544282759578	0.85186977956671	0.994559322315142	0.00236931
protein_coding	RAB11FIP5	ENSG00000135631.16	0.11417621370663	0.378888557008199	0.936459820429697	0.0285109
protein_coding	SMYD5	ENSG00000135632.11	0.682999946664651	0.12246919339866	0.821448400166693	0.0854197
protein_coding	PRADC1	ENSG00000135617.3	0.0759782611279902	0.876530865065258	0.995959837057226	0.00175817
protein_coding	CCT7	ENSG00000135624.15	-0.0250602997672174	0.874428290633147	0.995959837057226	0.00175817
protein_coding	ALMS1	ENSG00000116127.17	0.337809257786727	0.509253493263848	0.959851609058621	0.0177959
protein_coding	TPRKB	ENSG00000144034.14	-0.394726488124485	0.0857354346740556	0.771083901553714	0.112898
protein_coding	DUSP11	ENSG00000144048.10	-0.139465716343353	0.699022086606841	0.983408677668394	0.00726596
protein_coding	STAMBP	ENSG00000124356.15	-0.101595703086878	0.633116935950358	0.974618079140619	0.0111655
protein_coding	ACTG2	ENSG00000163017.13	0.239819455434131	0.494288678091858	0.959851609058621	0.0177959
protein_coding	DGUOK	ENSG00000114956.19	-0.0786700382215077	0.697015742020521	0.982696681426518	0.00758051
protein_coding	TET3	ENSG00000187605.15	0.711278843045255	0.0945565751618793	0.791695330756796	0.101442
protein_coding	BOLA3	ENSG00000163170.11	-0.185924610988297	0.42161888655292	0.945785142524856	0.0242075
protein_coding	MOB1A	ENSG00000114978.17	-0.0953412306681336	0.602179627978539	0.970685066193876	0.0129217
protein_coding	MTHFD2	ENSG00000065911.11	-0.0682503508938313	0.757971089515802	0.990862394962585	0.00398665
protein_coding	DCTN1	ENSG00000204843.12	0.0259632274209447	0.874622755332853	0.995959837057226	0.00175817
protein_coding	C2orf81	ENSG00000284308.1	0.51223685985837	0.562307316955061	0.962566682005685	0.0165692
protein_coding	WDR54	ENSG00000005448.16	-0.0536024839173639	0.848583444933307	0.994559322315142	0.00236931
protein_coding	RTKN	ENSG00000114993.16	0.159358394422125	0.715723956303053	0.984672312950364	0.00670827
protein_coding	MOGS	ENSG00000115275.12	0.187178902967923	0.449795341772941	0.955203070469677	0.0199043
protein_coding	CCDC142	ENSG00000135637.13	0.423815402175039	0.477453548558818	0.958015881032814	0.0186273
protein_coding	TTC31	ENSG00000115282.19	0.316499416048603	0.502705517872147	0.959851609058621	0.0177959
protein_coding	PCGF1	ENSG00000115289.13	0.159411567424596	0.83053200468275	0.994536875816943	0.00237911
protein_coding	AUP1	ENSG00000115307.16	-0.118858788955085	0.525166405030311	0.959851609058621	0.0177959
protein_coding	HTRA2	ENSG00000115317.11	-0.338918002854762	0.321313836840651	0.921138996706348	0.0356748
protein_coding	LOXL3	ENSG00000115318.11	-0.235741310606571	0.323050713422958	0.921512178842364	0.0354989
protein_coding	DOK1	ENSG00000115325.13	-0.132744260136821	0.482247213771745	0.95881036026718	0.0182673
protein_coding	SEMA4F	ENSG00000135622.12	0.030431170265908	0.953830644959243	0.9984102676707	0.000690961
protein_coding	HK2	ENSG00000159399.9	-0.0973693156579145	0.796474239668336	0.993344377982393	0.00290016
protein_coding	POLE4	ENSG00000115350.11	-0.0317824070214547	0.879842262164095	0.996169562280667	0.00166673
protein_coding	EVA1A	ENSG00000115363.13	0.0484096426744029	0.878260465947799	0.996169562280667	0.00166673
protein_coding	MRPL19	ENSG00000115364.13	-0.267542232398035	0.404257827437051	0.941473843773679	0.0261917
protein_coding	GCFC2	ENSG00000005436.13	-0.626816210317682	0.238296649233944	0.899640791324899	0.0459309
protein_coding	SUCLG1	ENSG00000163541.11	-0.0524698320550549	0.740113253116288	0.986146227007718	0.00605868
protein_coding	TRABD2A	ENSG00000186854.10	-0.442843388881253	0.190619119810311	0.87312372291037	0.0589242
protein_coding	TMSB10	ENSG00000034510.5	-0.19902966907944	0.0581287597034219	0.723003882826812	0.140859
protein_coding	KCMF1	ENSG00000176407.17	-0.111855846779617	0.478891009747326	0.958015881032814	0.0186273
protein_coding	TCF7L1	ENSG00000152284.4	0.131587351544169	0.524740183885099	0.959851609058621	0.0177959
protein_coding	TGOLN2	ENSG00000152291.13	0.189876030541006	0.0428398843319235	0.675718646166305	0.170234
protein_coding	RETSAT	ENSG00000042445.13	-0.0788539039718341	0.623299494774819	0.973140578842743	0.0118244
protein_coding	ELMOD3	ENSG00000115459.17	0.0496005006129978	0.939810548346238	0.998251987155698	0.000759817
protein_coding	CAPG	ENSG00000042493.15	-0.38450354153947	0.0143975744219447	0.482569863619252	0.31644
protein_coding	MAT2A	ENSG00000168906.12	0.341080399132866	0.214142290913235	0.892646642888504	0.0493204
protein_coding	GGCX	ENSG00000115486.11	-0.23109998514185	0.335268720395345	0.923874379154291	0.0343871
protein_coding	VAMP5	ENSG00000168899.4	-0.0527839783567324	0.747055119158136	0.988358637279782	0.00508544
protein_coding	RNF181	ENSG00000168894.9	0.035933716793069	0.805063594905279	0.993724788487086	0.00273388
protein_coding	TMEM150A	ENSG00000168890.13	0.0510712410228808	0.897941157902915	0.996169562280667	0.00166673
protein_coding	USP39	ENSG00000168883.19	-0.0283595023130418	0.908148621058108	0.996169562280667	0.00166673
protein_coding	C2orf68	ENSG00000168887.10	-0.117126347960683	0.768613033771787	0.992276676591501	0.00336722
protein_coding	ATOH8	ENSG00000168874.12	-0.42610187774986	0.221802385613066	0.897641806289455	0.0468969
protein_coding	ST3GAL5	ENSG00000115525.17	0.353520153904497	0.283164448413557	0.906767145081291	0.0425042
protein_coding	POLR1A	ENSG00000068654.15	-0.164252807298405	0.596849428174062	0.969796210096805	0.0133195
protein_coding	PTCD3	ENSG00000132300.18	-0.36121031244887	0.114490643934634	0.809366722603513	0.0918547
protein_coding	IMMT	ENSG00000132305.20	0.112850158677228	0.533958772663013	0.959851609058621	0.0177959
protein_coding	MRPL35	ENSG00000132313.14	-0.0382081438430535	0.887257871056518	0.996169562280667	0.00166673
protein_coding	KDM3A	ENSG00000115548.16	0.130628120051295	0.674397236122001	0.980586411707413	0.00851413
protein_coding	CHMP3	ENSG00000115561.15	-0.0726130121009429	0.545985445835247	0.959851609058621	0.0177959
protein_coding	RNF103	ENSG00000239305.6	0.348508540523734	0.195243863610584	0.874707982053183	0.0581369
protein_coding	RMND5A	ENSG00000153561.12	0.369242165157071	0.247435665051564	0.899640791324899	0.0459309
protein_coding	KRCC1	ENSG00000172086.7	-0.270758205016064	0.146226985715459	0.842846391938261	0.0742516
protein_coding	THNSL2	ENSG00000144115.16	-0.105067276800385	0.755427323924024	0.99077850008688	0.00402343
protein_coding	EIF2AK3	ENSG00000172071.11	0.423049075607814	0.147970367295401	0.844631703190076	0.0733326
protein_coding	RPIA	ENSG00000153574.8	0.00591606865344248	0.98881030498551	0.998451422280096	0.00067306
protein_coding	MRPS5	ENSG00000144029.11	-0.0293165055140825	0.855978543162203	0.994559322315142	0.00236931
protein_coding	ZNF514	ENSG00000144026.11	0.728430783685791	0.294496599128323	0.91033062461339	0.0408008
protein_coding	ZNF2	ENSG00000275111.4	-0.582046166250876	0.346952757517125	0.928805501317031	0.0320752
protein_coding	KCNIP3	ENSG00000115041.12	-0.476521464506995	0.486400647908846	0.959742797713487	0.0178451
protein_coding	FAHD2A	ENSG00000115042.9	0.374512775214331	0.519222487405432	0.959851609058621	0.0177959
protein_coding	ANKRD36C	ENSG00000174501.14	-0.404019765520643	0.301168606283775	0.914147298159268	0.0389838
protein_coding	GPAT2	ENSG00000186281.12	-0.466074678147841	0.525459813189645	0.959851609058621	0.0177959
protein_coding	STARD7	ENSG00000084090.13	0.0544500825178517	0.651622646959528	0.978090896994759	0.00962078
protein_coding	TMEM127	ENSG00000135956.8	0.226799912879445	0.232169115848811	0.898593456104997	0.0464367
protein_coding	CIAO1	ENSG00000144021.2	0.0391627719566357	0.895202541519652	0.996169562280667	0.00166673
protein_coding	SNRNP200	ENSG00000144028.14	-0.0802258252041959	0.635293075114558	0.974618079140619	0.0111655
protein_coding	ITPRIPL1	ENSG00000198885.9	-0.985913637046799	0.272024420795614	0.901324934795075	0.0451186
protein_coding	NCAPH	ENSG00000121152.9	0.201229084468865	0.479274821370923	0.958015881032814	0.0186273
protein_coding	ARID5A	ENSG00000196843.15	0.294342347467798	0.45397496988477	0.955790486981095	0.0196373
protein_coding	KANSL3	ENSG00000114982.17	0.0729591151537523	0.72729042617681	0.985337231609503	0.00641511
protein_coding	LMAN2L	ENSG00000114988.11	-0.120538398499927	0.697680175663483	0.982932192461189	0.00747644
protein_coding	CNNM4	ENSG00000158158.11	0.121025652693487	0.82378143028771	0.994536875816943	0.00237911
protein_coding	CNNM3	ENSG00000168763.15	0.460993309364728	0.522734691844468	0.959851609058621	0.0177959
protein_coding	ANKRD39	ENSG00000213337.8	0.258346744892845	0.532004934579142	0.959851609058621	0.0177959
protein_coding	SEMA4C	ENSG00000168758.10	0.457798156346384	0.191017287870963	0.87312372291037	0.0589242
protein_coding	COX5B	ENSG00000135940.6	-0.109158436462596	0.344509399665066	0.92786577391689	0.0325148
protein_coding	ACTR1B	ENSG00000115073.7	0.0832576681930082	0.695613729643995	0.98220628605338	0.00779729
protein_coding	TMEM131	ENSG00000075568.16	-0.0659718595716602	0.733181111610861	0.985563905257014	0.00631521
protein_coding	INPP4A	ENSG00000040933.15	-0.184112663830877	0.577547054021017	0.96592008914729	0.0150588
protein_coding	COA5	ENSG00000183513.8	-0.182586380005342	0.644626099341908	0.977581527871359	0.00984701
protein_coding	UNC50	ENSG00000115446.11	0.554947596337599	0.148736161533514	0.845138745639963	0.073072
protein_coding	MITD1	ENSG00000158411.11	0.0117057779499101	0.967696712505282	0.998451422280096	0.00067306
protein_coding	MRPL30	ENSG00000185414.19	0.129129503504796	0.617685068233477	0.972035426261183	0.0123179
protein_coding	TXNDC9	ENSG00000115514.11	-0.208525700124959	0.56499806166931	0.964062209769411	0.0158949
protein_coding	EIF5B	ENSG00000158417.10	-0.232415742497273	0.0398909319915899	0.66138628354114	0.179545
protein_coding	REV1	ENSG00000135945.9	0.516024787536804	0.107404910363992	0.802058689440954	0.0957939
protein_coding	AFF3	ENSG00000144218.18	-0.087413602902254	0.827105052584829	0.994536875816943	0.00237911
protein_coding	CHST10	ENSG00000115526.10	0.777782746715601	0.245603538374055	0.899640791324899	0.0459309
protein_coding	PDCL3	ENSG00000115539.13	-0.488972406137871	0.255348273783292	0.899640791324899	0.0459309
protein_coding	NPAS2	ENSG00000170485.16	-0.60848946929826	0.195037942822807	0.874707982053183	0.0581369
protein_coding	RPL31	ENSG00000071082.10	-0.221123021855037	0.0214686243663332	0.544964253121872	0.263632
protein_coding	TBC1D8	ENSG00000204634.12	0.966135505768078	0.0885992632896404	0.780658073920542	0.107539
protein_coding	CNOT11	ENSG00000158435.7	0.561140693937535	0.0300575200978097	0.596543168794393	0.224358
protein_coding	RNF149	ENSG00000163162.8	0.518403208845998	0.0271647097944798	0.584744842556598	0.233034
protein_coding	MAP4K4	ENSG00000071054.16	-0.0352124489559064	0.750050490147401	0.98917542614304	0.00472668
protein_coding	IL1R1	ENSG00000115594.11	0.495082888422271	0.034163055088131	0.629701909281647	0.200865
protein_coding	MFSD9	ENSG00000135953.10	-0.112417789504513	0.881540016471078	0.996169562280667	0.00166673
protein_coding	MRPS9	ENSG00000135972.8	-0.0309640228204521	0.915250007557638	0.996673407349656	0.00144713
protein_coding	TGFBRAP1	ENSG00000135966.12	-0.195183337290073	0.464559010954536	0.957306464524748	0.018949
protein_coding	C2orf49	ENSG00000135974.9	0.0807015222597783	0.784810477237574	0.993344377982393	0.00290016
protein_coding	FHL2	ENSG00000115641.18	0.25582056152539	0.0599941659713377	0.732552936563048	0.135161
protein_coding	NCK2	ENSG00000071051.13	0.0514883210642868	0.834129291750213	0.994559322315142	0.00236931
protein_coding	UXS1	ENSG00000115652.14	-0.0600729714352229	0.721992604290603	0.984672312950364	0.00670827
protein_coding	GCC2	ENSG00000135968.20	0.213130034272122	0.251177811889405	0.899640791324899	0.0459309
protein_coding	LIMS1	ENSG00000169756.16	0.038191227813169	0.769514639701878	0.992276676591501	0.00336722
protein_coding	RANBP2	ENSG00000153201.15	0.0950112573713351	0.519408588859215	0.959851609058621	0.0177959
protein_coding	SH3RF3	ENSG00000172985.10	0.225268578321916	0.38694166838183	0.937738202081398	0.0279184
protein_coding	SEPT10	ENSG00000186522.14	-0.158710144784304	0.416757075150533	0.944605676525585	0.0247494
protein_coding	SOWAHC	ENSG00000198142.4	0.571891815985894	0.0270238854632457	0.584744842556598	0.233034
protein_coding	NPHP1	ENSG00000144061.12	-1.00751000932066	0.0691931796849956	0.748615470382003	0.125741
protein_coding	MTLN	ENSG00000175701.10	-0.111533148892335	0.686538933870872	0.980586411707413	0.00851413
protein_coding	BUB1	ENSG00000169679.14	-0.603906794638916	0.0548402899882009	0.714460698684075	0.146022
protein_coding	BCL2L11	ENSG00000153094.22	-0.0410619746563265	0.94409762070159	0.998251987155698	0.000759817
protein_coding	ANAPC1	ENSG00000153107.12	0.105000771293435	0.856355938631366	0.994559322315142	0.00236931
protein_coding	TMEM87B	ENSG00000153214.10	0.281681511582713	0.147394096147682	0.844631703190076	0.0733326
protein_coding	FBLN7	ENSG00000144152.12	-0.28984314751215	0.507469107862909	0.959851609058621	0.0177959
protein_coding	ZC3H8	ENSG00000144161.12	0.153308936811763	0.717836170134517	0.984672312950364	0.00670827
protein_coding	ZC3H6	ENSG00000188177.13	-0.531650296310134	0.0635264592062282	0.741219684482162	0.130053
protein_coding	TTL	ENSG00000114999.7	-0.116485101704766	0.48639179675723	0.959742797713487	0.0178451
protein_coding	POLR1B	ENSG00000125630.15	0.0514664652980767	0.927691538491169	0.996673407349656	0.00144713
protein_coding	CHCHD5	ENSG00000125611.15	-0.157622525232535	0.703653655113729	0.984488902347894	0.00678918
protein_coding	SLC20A1	ENSG00000144136.10	1.35307027161308	5.87164079008753e-10	3.38500091548546e-06	5.47044
protein_coding	CKAP2L	ENSG00000169607.12	-0.554457625655901	0.00127155755851499	0.187962290380485	0.725929
protein_coding	IL1RN	ENSG00000136689.18	-0.34051385924741	0.757951786117963	0.990862394962585	0.00398665
protein_coding	PSD4	ENSG00000125637.15	0.205879745030401	0.656783237301684	0.978867532696744	0.00927608
protein_coding	CBWD2	ENSG00000136682.14	1.24262592074103	0.131690621517492	0.835709424251544	0.0779447
protein_coding	RABL2A	ENSG00000144134.18	0.365062037462342	0.602568613983473	0.970685066193876	0.0129217
protein_coding	SLC35F5	ENSG00000115084.13	0.0670521922865179	0.834014826023359	0.994559322315142	0.00236931
protein_coding	ACTR3	ENSG00000115091.11	-0.0262077577452521	0.837400345796468	0.994559322315142	0.00236931
protein_coding	DDX18	ENSG00000088205.12	0.0363279796879893	0.827728689450372	0.994536875816943	0.00237911
protein_coding	CCDC93	ENSG00000125633.10	0.00658799685213717	0.977334798022688	0.998451422280096	0.00067306
protein_coding	INSIG2	ENSG00000125629.14	-0.147058199898167	0.717824081497268	0.984672312950364	0.00670827
protein_coding	EN1	ENSG00000163064.6	0.624026993548351	0.27354465032072	0.901324934795075	0.0451186
protein_coding	STEAP3	ENSG00000115107.19	0.0970735737895745	0.764931750504905	0.991355044519259	0.00377078
protein_coding	C2orf76	ENSG00000186132.14	-0.265539820320107	0.621085453744521	0.972501369147147	0.0121098
protein_coding	DBI	ENSG00000155368.16	-0.0475143413551472	0.682212421429826	0.980586411707413	0.00851413
protein_coding	TMEM177	ENSG00000144120.12	0.0488468131193321	0.941086087178498	0.998251987155698	0.000759817
protein_coding	PTPN4	ENSG00000088179.8	0.12190689510462	0.775701718922911	0.993344377982393	0.00290016
protein_coding	EPB41L5	ENSG00000115109.13	0.29397643912684	0.50439499004057	0.959851609058621	0.0177959
protein_coding	TMEM185B	ENSG00000226479.3	0.761239471841948	0.0230168603364587	0.554169182731535	0.256358
protein_coding	RALB	ENSG00000144118.13	-0.242323851410892	0.172264019138696	0.855966630724729	0.0675432
protein_coding	INHBB	ENSG00000163083.5	0.366213956082104	0.566404493619154	0.96436652208144	0.0157579
protein_coding	GLI2	ENSG00000074047.21	0.427752807933175	0.230710501730728	0.898593456104997	0.0464367
protein_coding	CLASP1	ENSG00000074054.18	0.0753287242957191	0.795799272348358	0.993344377982393	0.00290016
protein_coding	NIFK	ENSG00000155438.11	-0.267302248528389	0.199058539440591	0.876809075059209	0.057095
protein_coding	TSN	ENSG00000211460.11	-0.238904899593798	0.13652863003284	0.836439868479954	0.0775653
protein_coding	GYPC	ENSG00000136732.15	-0.0120067890806218	0.955965741842693	0.998451422280096	0.00067306
protein_coding	BIN1	ENSG00000136717.14	-0.169712182063621	0.475846562360887	0.957306464524748	0.018949
protein_coding	CYP27C1	ENSG00000186684.12	0.0702413045329298	0.912350294430169	0.996673407349656	0.00144713
protein_coding	ERCC3	ENSG00000163161.13	0.406275620887603	0.0958581383278383	0.791695330756796	0.101442
protein_coding	MAP3K2	ENSG00000169967.16	-0.01529948316073	0.925012900137956	0.996673407349656	0.00144713
protein_coding	IWS1	ENSG00000163166.14	-0.0794351861958478	0.662765747700718	0.980586411707413	0.00851413
protein_coding	LIMS2	ENSG00000072163.19	0.108893269177342	0.783543558418773	0.993344377982393	0.00290016
protein_coding	WDR33	ENSG00000136709.11	-0.00751559797226909	0.97637331221837	0.998451422280096	0.00067306
protein_coding	SFT2D3	ENSG00000173349.5	-0.949638727144503	0.137473498539471	0.836439868479954	0.0775653
protein_coding	POLR2D	ENSG00000144231.10	0.00614131114203382	0.981800644792221	0.998451422280096	0.00067306
protein_coding	AMMECR1L	ENSG00000144233.9	0.58918132139354	0.0339663892779552	0.629701909281647	0.200865
protein_coding	SAP130	ENSG00000136715.18	-0.0535418200946677	0.865715952972649	0.995642417377785	0.00189661
protein_coding	UGGT1	ENSG00000136731.12	-0.172338758501169	0.246192415065465	0.899640791324899	0.0459309
protein_coding	HS6ST1	ENSG00000136720.6	0.0388575172416173	0.903561278024578	0.996169562280667	0.00166673
protein_coding	SMPD4	ENSG00000136699.19	-0.215753588504491	0.419400617031213	0.945655019699152	0.0242673
protein_coding	MZT2B	ENSG00000152082.13	-0.319387106747483	0.0227107127197871	0.554169182731535	0.256358
protein_coding	CCDC115	ENSG00000136710.9	0.166169858937761	0.503719525166711	0.959851609058621	0.0177959
protein_coding	IMP4	ENSG00000136718.9	0.0552395399712456	0.81960858524493	0.994132361609536	0.00255579
protein_coding	PTPN18	ENSG00000072135.12	-1.16443108037105	0.00488816716357812	0.333494481633466	0.476911
protein_coding	FAM168B	ENSG00000152102.17	0.0676743581534084	0.682690700791051	0.980586411707413	0.00851413
protein_coding	PLEKHB2	ENSG00000115762.16	-0.146680813649891	0.284802909109509	0.906767145081291	0.0425042
protein_coding	MZT2A	ENSG00000173272.15	-0.332210829415294	0.171076861487023	0.854997571272412	0.0680351
protein_coding	CCDC74A	ENSG00000163040.14	0.301675721439756	0.710550128149832	0.984672312950364	0.00670827
protein_coding	LYPD1	ENSG00000150551.10	-1.52020838489848	0.0297589593775837	0.596543168794393	0.224358
protein_coding	MGAT5	ENSG00000152127.8	0.0240150664359056	0.902087595267954	0.996169562280667	0.00166673
protein_coding	CCNT2	ENSG00000082258.12	0.153913306845144	0.679334752404829	0.980586411707413	0.00851413
protein_coding	RAB3GAP1	ENSG00000115839.17	-0.0715870691378767	0.682872134438008	0.980586411707413	0.00851413
protein_coding	ZRANB3	ENSG00000121988.17	0.33444035592725	0.614724294209165	0.971442335115856	0.012583
protein_coding	R3HDM1	ENSG00000048991.16	-0.0156258741796812	0.941250482848901	0.998251987155698	0.000759817
protein_coding	UBXN4	ENSG00000144224.16	0.102354228153414	0.390810818349016	0.939739048084287	0.0269927
protein_coding	MCM6	ENSG00000076003.4	-0.155370123977974	0.54025253038807	0.959851609058621	0.0177959
protein_coding	DARS	ENSG00000115866.10	0.183398223235215	0.214807450077779	0.893794753413738	0.0487622
protein_coding	HNMT	ENSG00000150540.13	0.0170937061366896	0.96546897279202	0.998451422280096	0.00067306
protein_coding	SPOPL	ENSG00000144228.8	-0.00726069725653369	0.984397584209748	0.998451422280096	0.00067306
protein_coding	KYNU	ENSG00000115919.14	0.418256190683577	0.284017934564109	0.906767145081291	0.0425042
protein_coding	GTDC1	ENSG00000121964.14	0.377098132087312	0.359663555978291	0.934957328638899	0.0292082
protein_coding	ZEB2	ENSG00000169554.19	-0.173901702650958	0.292862225377023	0.91033062461339	0.0408008
protein_coding	ACVR2A	ENSG00000121989.14	-0.277661016484687	0.465872440454129	0.957306464524748	0.018949
protein_coding	ORC4	ENSG00000115947.13	-0.150751898700573	0.655778729772589	0.978867532696744	0.00927608
protein_coding	MBD5	ENSG00000204406.13	0.038656241219678	0.892584010296923	0.996169562280667	0.00166673
protein_coding	EPC2	ENSG00000135999.11	-0.0216114823469053	0.938858561290855	0.998251987155698	0.000759817
protein_coding	MMADHC	ENSG00000168288.12	0.172658424192219	0.256409747276028	0.899640791324899	0.0459309
protein_coding	RND3	ENSG00000115963.13	0.393564085514181	0.00061980367987295	0.138608294573273	0.858211
protein_coding	RBM43	ENSG00000184898.6	-0.169073104253659	0.560756179778755	0.962176264973164	0.0167454
protein_coding	NMI	ENSG00000123609.10	-0.393249205756284	0.278703637478829	0.904818201102366	0.0434387
protein_coding	TNFAIP6	ENSG00000123610.4	0.424533074697116	0.120423555247206	0.819239772844117	0.086589
protein_coding	RIF1	ENSG00000080345.17	-0.189976730162113	0.153131816339168	0.845193797219058	0.0730437
protein_coding	ARL5A	ENSG00000162980.16	0.0888646989006742	0.846100492530291	0.994559322315142	0.00236931
protein_coding	STAM2	ENSG00000115145.9	0.272762095179702	0.179838680659695	0.866195501728317	0.0623841
protein_coding	FMNL2	ENSG00000157827.19	0.0868281250588872	0.800548316265372	0.993344377982393	0.00290016
protein_coding	PRPF40A	ENSG00000196504.16	0.172887784744391	0.182310641208933	0.866418828789307	0.0622721
protein_coding	ARL6IP6	ENSG00000177917.10	0.274314687048466	0.539670461234498	0.959851609058621	0.0177959
protein_coding	NR4A2	ENSG00000153234.13	0.900261007796001	0.0749619554100753	0.752413280758259	0.123544
protein_coding	GPD2	ENSG00000115159.15	0.17509384845952	0.426691901956778	0.946218403594104	0.0240086
protein_coding	GALNT5	ENSG00000136542.8	0.0785098646241333	0.599299833724088	0.970576173574083	0.0129704
protein_coding	ACVR1	ENSG00000115170.13	0.141859883543231	0.404453348828736	0.941473843773679	0.0261917
protein_coding	PKP4	ENSG00000144283.21	0.225008817557078	0.242541694831334	0.899640791324899	0.0459309
protein_coding	TANC1	ENSG00000115183.14	0.140775636923028	0.635203592132385	0.974618079140619	0.0111655
protein_coding	WDSUB1	ENSG00000196151.10	-0.0164679707269114	0.981492627321259	0.998451422280096	0.00067306
protein_coding	BAZ2B	ENSG00000123636.17	-0.00106121637847425	0.995613186443065	0.999427132133775	0.000248865
protein_coding	MARCH7	ENSG00000136536.14	0.379474291293441	0.0738437724111231	0.750804889588544	0.124473
protein_coding	CD302	ENSG00000241399.6	-0.358308431975721	0.382611902399184	0.937738202081398	0.0279184
protein_coding	PLA2R1	ENSG00000153246.12	0.641815719346315	0.133257419370203	0.835709424251544	0.0779447
protein_coding	RBMS1	ENSG00000153250.19	0.410139245805356	0.000406290797227335	0.101837671565895	0.992092
protein_coding	TANK	ENSG00000136560.13	0.0161010196174458	0.95878347265064	0.998451422280096	0.00067306
protein_coding	PSMD14	ENSG00000115233.11	-0.0734191879578816	0.652228352504139	0.978090896994759	0.00962078
protein_coding	DPP4	ENSG00000197635.9	-0.252549896150721	0.388517192001583	0.938590747240161	0.0275237
protein_coding	FAP	ENSG00000078098.13	-0.321448832757879	0.0450753929658495	0.683404830328982	0.165322
protein_coding	IFIH1	ENSG00000115267.6	-1.66233458352661	0.00752437623687282	0.408410757539701	0.388903
protein_coding	GCA	ENSG00000115271.10	-0.926916251593705	0.273195979814867	0.901324934795075	0.0451186
protein_coding	FIGN	ENSG00000182263.13	-0.0945022477944765	0.821757650784172	0.994214660392602	0.00251984
protein_coding	GRB14	ENSG00000115290.9	0.779158836894139	0.497372457050835	0.959851609058621	0.0177959
protein_coding	COBLL1	ENSG00000082438.15	-1.28410060701592	0.00933698806310776	0.431958643750681	0.364558
protein_coding	SCN3A	ENSG00000153253.16	0.456316942062794	0.537829453764536	0.959851609058621	0.0177959
protein_coding	SCN2A	ENSG00000136531.15	0.442939969232196	0.544356914878294	0.959851609058621	0.0177959
protein_coding	TTC21B	ENSG00000123607.14	-0.0233332016903456	0.964369555403029	0.998451422280096	0.00067306
protein_coding	SCN9A	ENSG00000169432.15	-0.156356483610109	0.467228596677095	0.957306464524748	0.018949
protein_coding	STK39	ENSG00000198648.10	-0.0422922437800081	0.856957398831069	0.994559322315142	0.00236931
protein_coding	CERS6	ENSG00000172292.14	0.041368899162965	0.861602547251713	0.994576692903269	0.00236172
protein_coding	SPC25	ENSG00000152253.8	-0.21459004374074	0.579327258423563	0.96592008914729	0.0150588
protein_coding	BBS5	ENSG00000163093.11	0.817745507686001	0.277596789934948	0.904818201102366	0.0434387
protein_coding	KLHL41	ENSG00000239474.6	-1.33363232458559	0.13827205811788	0.836439868479954	0.0775653
protein_coding	FASTKD1	ENSG00000138399.17	-0.397251774072853	0.408888060212312	0.943202983892901	0.0253948
protein_coding	PPIG	ENSG00000138398.15	-0.234955892931508	0.179741323372168	0.866195501728317	0.0623841
protein_coding	SSB	ENSG00000138385.15	-0.193318645306797	0.1635865854759	0.852065652592428	0.0695269
protein_coding	METTL5	ENSG00000138382.14	-0.317992149305849	0.232966860579429	0.898763723375827	0.0463545
protein_coding	UBR3	ENSG00000144357.16	0.176780979912187	0.505932989395881	0.959851609058621	0.0177959
protein_coding	GORASP2	ENSG00000115806.12	0.0922656733683484	0.505670634343552	0.959851609058621	0.0177959
protein_coding	TLK1	ENSG00000198586.13	-0.116345466113003	0.558142413714331	0.961574831762232	0.0170169
protein_coding	METTL8	ENSG00000123600.19	-0.209412903086522	0.433141214840689	0.946218403594104	0.0240086
protein_coding	DCAF17	ENSG00000115827.13	0.591578021290043	0.184199143164282	0.86679716970611	0.0620825
protein_coding	CYBRD1	ENSG00000071967.11	0.063118176110198	0.677802862109275	0.980586411707413	0.00851413
protein_coding	DYNC1I2	ENSG00000077380.15	-0.0487051557712747	0.728606189432612	0.985337231609503	0.00641511
protein_coding	SLC25A12	ENSG00000115840.13	0.00848487018373953	0.984969375983177	0.998451422280096	0.00067306
protein_coding	HAT1	ENSG00000128708.12	-0.179383929539635	0.488796999389385	0.959851609058621	0.0177959
protein_coding	DLX1	ENSG00000144355.14	-0.147845893056204	0.605007399465249	0.970685066193876	0.0129217
protein_coding	DLX2	ENSG00000115844.10	0.201588145630212	0.392280093367175	0.940383715334374	0.0266949
protein_coding	ITGA6	ENSG00000091409.14	-0.623773099092683	0.112090703581166	0.806561122661526	0.0933627
protein_coding	PDK1	ENSG00000152256.13	0.00552500123424917	0.987273096322986	0.998451422280096	0.00067306
protein_coding	MAP3K20	ENSG00000091436.16	0.0667067048362133	0.604701662202397	0.970685066193876	0.0129217
protein_coding	CDCA7	ENSG00000144354.13	-1.07432100822804	0.149218194460763	0.845138745639963	0.073072
protein_coding	SP3	ENSG00000172845.14	-0.0839299225415617	0.767694436359525	0.992020362187702	0.00347941
protein_coding	OLA1	ENSG00000138430.15	0.18042916229489	0.361464163581039	0.934957328638899	0.0292082
protein_coding	SP9	ENSG00000217236.1	-0.0263154582545077	0.963867432026436	0.998451422280096	0.00067306
protein_coding	CIR1	ENSG00000138433.15	-0.0459143404988056	0.776104190544747	0.993344377982393	0.00290016
protein_coding	SCRN3	ENSG00000144306.14	-0.640674422223213	0.184224652565073	0.86679716970611	0.0620825
protein_coding	GPR155	ENSG00000163328.13	0.2774510394091	0.730599589634053	0.985563905257014	0.00631521
protein_coding	WIPF1	ENSG00000115935.17	0.209963552340461	0.236808119383901	0.899640791324899	0.0459309
protein_coding	CHN1	ENSG00000128656.13	0.0633274443897016	0.786053776275205	0.993344377982393	0.00290016
protein_coding	ATF2	ENSG00000115966.16	-0.215690739110992	0.483371966765599	0.95881036026718	0.0182673
protein_coding	ATP5MC3	ENSG00000154518.9	-0.152242202110145	0.206543945451075	0.88507109692845	0.0530218
protein_coding	LNPK	ENSG00000144320.13	-0.0489943441536793	0.798993493374783	0.993344377982393	0.00290016
protein_coding	MTX2	ENSG00000128654.13	0.0485846577001765	0.878259464907814	0.996169562280667	0.00166673
protein_coding	HNRNPA3	ENSG00000170144.20	-0.134452625206757	0.456524663503576	0.956003247207494	0.0195406
protein_coding	NFE2L2	ENSG00000116044.15	0.0690858300559022	0.677415713619554	0.980586411707413	0.00851413
protein_coding	AGPS	ENSG00000018510.14	0.0079126372511666	0.974094895310495	0.998451422280096	0.00067306
protein_coding	TTC30B	ENSG00000196659.9	-0.25613129173767	0.739063905223289	0.986146227007718	0.00605868
protein_coding	TTC30A	ENSG00000197557.6	-0.834920619200612	0.151789450253003	0.845138745639963	0.073072
protein_coding	RBM45	ENSG00000155636.14	-0.0646876321406459	0.912801735212989	0.996673407349656	0.00144713
protein_coding	OSBPL6	ENSG00000079156.16	-0.609333474228093	0.196350355886856	0.874707982053183	0.0581369
protein_coding	PRKRA	ENSG00000180228.12	-0.116023503847545	0.635115095688029	0.974618079140619	0.0111655
protein_coding	FKBP7	ENSG00000079150.17	-0.0589593374915677	0.830431847133652	0.994536875816943	0.00237911
protein_coding	PLEKHA3	ENSG00000116095.10	0.531512084863679	0.0212960699365708	0.544964253121872	0.263632
protein_coding	SESTD1	ENSG00000187231.13	0.282522912924602	0.158200423107314	0.850274732133307	0.0704407
protein_coding	CWC22	ENSG00000163510.13	0.139467174192642	0.524556590314467	0.959851609058621	0.0177959
protein_coding	UBE2E3	ENSG00000170035.15	-0.0661850426559231	0.630054523761778	0.974618079140619	0.0111655
protein_coding	ITGA4	ENSG00000115232.13	-0.10937859849317	0.74998424262939	0.98917542614304	0.00472668
protein_coding	ITPRID2	ENSG00000138434.16	0.0491670721796952	0.738218108508816	0.986094415517197	0.0060815
protein_coding	DNAJC10	ENSG00000077232.17	0.0525170975482167	0.723544423623497	0.985078480770769	0.00652917
protein_coding	NCKAP1	ENSG00000061676.14	0.323945041206564	0.0461066130542799	0.687722184367202	0.162587
protein_coding	DUSP19	ENSG00000162999.12	-0.650395560404515	0.41024114814075	0.943202983892901	0.0253948
protein_coding	NUP35	ENSG00000163002.12	0.577478133430945	0.270561333717505	0.901324934795075	0.0451186
protein_coding	ZNF804A	ENSG00000170396.7	0.807775273042394	0.111562511900158	0.806561122661526	0.0933627
protein_coding	ZC3H15	ENSG00000065548.17	0.0873226257040838	0.521321108160158	0.959851609058621	0.0177959
protein_coding	ITGAV	ENSG00000138448.11	0.0429930268812569	0.756107625450987	0.99077850008688	0.00402343
protein_coding	FAM171B	ENSG00000144369.12	0.0147005468121263	0.958463498881322	0.998451422280096	0.00067306
protein_coding	TFPI	ENSG00000003436.15	0.174163240104865	0.160668926013707	0.851417328515398	0.0698575
protein_coding	GULP1	ENSG00000144366.15	0.420509477531139	0.0125515376268406	0.464188138915722	0.333306
protein_coding	COL3A1	ENSG00000168542.14	0.0027000542956903	0.981569277368796	0.998451422280096	0.00067306
protein_coding	COL5A2	ENSG00000204262.12	-0.030768854445904	0.766594707294187	0.991545425898701	0.00368738
protein_coding	WDR75	ENSG00000115368.9	0.00120758049929595	0.996541624567371	0.999836837039836	7.08666e-05
protein_coding	SLC40A1	ENSG00000138449.10	-1.54862563220958	0.00768333995942155	0.411152797359375	0.385997
protein_coding	ASNSD1	ENSG00000138381.9	0.221202162498711	0.339821519013908	0.925724938986652	0.033518
protein_coding	OSGEPL1	ENSG00000128694.11	1.38619972899234	0.024192180343264	0.568097432500681	0.245577
protein_coding	ORMDL1	ENSG00000128699.13	0.739040865269786	0.0649817874087638	0.745607235683236	0.12749
protein_coding	PMS1	ENSG00000064933.17	0.248619745428984	0.589302788264255	0.967146414929075	0.0145078
protein_coding	HIBCH	ENSG00000198130.15	-0.199977601548189	0.584972203449075	0.96592008914729	0.0150588
protein_coding	INPP1	ENSG00000151689.12	0.0825444600657134	0.738671762203357	0.986146227007718	0.00605868
protein_coding	MFSD6	ENSG00000151690.14	0.035536794576033	0.902251607271287	0.996169562280667	0.00166673
protein_coding	NAB1	ENSG00000138386.16	0.546025331314026	0.163352206766654	0.852065652592428	0.0695269
protein_coding	GLS	ENSG00000115419.12	0.0924063756075498	0.578189927363091	0.96592008914729	0.0150588
protein_coding	STAT1	ENSG00000115415.18	-0.0815747191104384	0.506114884512573	0.959851609058621	0.0177959
protein_coding	MYO1B	ENSG00000128641.18	0.00463342884201593	0.972074249055351	0.998451422280096	0.00067306
protein_coding	NABP1	ENSG00000173559.12	0.260662152311247	0.511925340736808	0.959851609058621	0.0177959
protein_coding	CAVIN2	ENSG00000168497.4	-0.0109161979300228	0.986635358071242	0.998451422280096	0.00067306
protein_coding	SLC39A10	ENSG00000196950.13	-0.310995954069153	0.185493545319973	0.86679716970611	0.0620825
protein_coding	STK17B	ENSG00000081320.10	0.0812201200362106	0.634086995949823	0.974618079140619	0.0111655
protein_coding	HECW2	ENSG00000138411.12	0.124771024165259	0.593312464762368	0.968978592657274	0.0136858
protein_coding	GTF3C3	ENSG00000119041.10	0.56182179171821	0.0796206777076829	0.764058020825586	0.116874
protein_coding	PGAP1	ENSG00000197121.14	-0.55455236390614	0.243823538572304	0.899640791324899	0.0459309
protein_coding	ANKRD44	ENSG00000065413.19	0.757679918589965	0.50211536915133	0.959851609058621	0.0177959
protein_coding	SF3B1	ENSG00000115524.15	0.244674213015034	0.108861361259412	0.803569600204503	0.0949765
protein_coding	COQ10B	ENSG00000115520.8	0.371682877858759	0.108167171092232	0.803569600204503	0.0949765
protein_coding	HSPD1	ENSG00000144381.16	-0.140261596460388	0.31105913468185	0.916027527309595	0.0380915
protein_coding	HSPE1	ENSG00000115541.10	-0.154782161788672	0.385658298897877	0.937738202081398	0.0279184
protein_coding	MOB4	ENSG00000115540.14	-0.0680045923394556	0.785644788607268	0.993344377982393	0.00290016
protein_coding	RFTN2	ENSG00000162944.10	-0.408551115146311	0.5910643159426	0.967811158636045	0.0142094
protein_coding	SATB2	ENSG00000119042.16	-0.483178934776652	0.162140136623065	0.852065652592428	0.0695269
protein_coding	C2orf69	ENSG00000178074.5	0.142387338508223	0.468995027024521	0.957306464524748	0.018949
protein_coding	TYW5	ENSG00000162971.10	1.4718340862007	0.096767973664208	0.791695330756796	0.101442
protein_coding	MAIP1	ENSG00000162972.10	-0.812599091703582	0.0298218673168325	0.596543168794393	0.224358
protein_coding	SPATS2L	ENSG00000196141.13	-0.0341612128551647	0.737763906892454	0.986094415517197	0.0060815
protein_coding	KCTD18	ENSG00000155729.12	0.329105716862803	0.486578586749462	0.959742797713487	0.0178451
protein_coding	SGO2	ENSG00000163535.17	-0.110833086090043	0.634535974564435	0.974618079140619	0.0111655
protein_coding	AOX1	ENSG00000138356.13	0.243440959943	0.512790229777013	0.959851609058621	0.0177959
protein_coding	BZW1	ENSG00000082153.17	-0.0490322294326299	0.713379047143797	0.984672312950364	0.00670827
protein_coding	CLK1	ENSG00000013441.15	0.222737581751402	0.514070717103593	0.959851609058621	0.0177959
protein_coding	PPIL3	ENSG00000240344.8	-0.028131385719352	0.929764529031028	0.996673407349656	0.00144713
protein_coding	NIF3L1	ENSG00000196290.14	0.203701104848948	0.5918128355493	0.967811158636045	0.0142094
protein_coding	ORC2	ENSG00000115942.8	0.247947565202428	0.501819059769058	0.959851609058621	0.0177959
protein_coding	FAM126B	ENSG00000155744.9	0.244985454838713	0.496672911309165	0.959851609058621	0.0177959
protein_coding	NDUFB3	ENSG00000119013.8	-0.318761194252551	0.0735594731086442	0.750804889588544	0.124473
protein_coding	CFLAR	ENSG00000003402.19	0.324883463321175	0.0172125147524999	0.514145842218456	0.288914
protein_coding	CASP10	ENSG00000003400.14	-0.731816811225261	0.38032507411201	0.936597203013985	0.0284471
protein_coding	CASP8	ENSG00000064012.21	0.244691725555749	0.559059900891979	0.961796576735978	0.0169168
protein_coding	TRAK2	ENSG00000115993.12	-0.0174643775591822	0.91955616425215	0.996673407349656	0.00144713
protein_coding	STRADB	ENSG00000082146.12	-0.142933621753761	0.763472868405199	0.991355044519259	0.00377078
protein_coding	C2CD6	ENSG00000155754.14	-0.228475305604483	0.796867093336934	0.993344377982393	0.00290016
protein_coding	TMEM237	ENSG00000155755.18	0.0367130565811931	0.8941204279382	0.996169562280667	0.00166673
protein_coding	ALS2	ENSG00000003393.14	-0.0131091472433322	0.973411570497363	0.998451422280096	0.00067306
protein_coding	FZD7	ENSG00000155760.2	0.179901252392872	0.322570333280544	0.921512178842364	0.0354989
protein_coding	SUMO1	ENSG00000116030.16	0.161307739582306	0.391715170263497	0.940383715334374	0.0266949
protein_coding	NOP58	ENSG00000055044.10	-0.0671158411817212	0.71255718428267	0.984672312950364	0.00670827
protein_coding	BMPR2	ENSG00000204217.13	0.039556897662806	0.77638987011386	0.993344377982393	0.00290016
protein_coding	FAM117B	ENSG00000138439.11	-0.430830166565717	0.543770722779505	0.959851609058621	0.0177959
protein_coding	ICA1L	ENSG00000163596.16	-0.471310528026879	0.503793253787711	0.959851609058621	0.0177959
protein_coding	WDR12	ENSG00000138442.9	0.228115959324943	0.457877845443626	0.956003247207494	0.0195406
protein_coding	CARF	ENSG00000138380.17	2.32324027675101	0.00932599482474512	0.431958643750681	0.364558
protein_coding	NBEAL1	ENSG00000144426.18	0.731911297169757	0.0445858291655154	0.68291776084613	0.165632
protein_coding	CYP20A1	ENSG00000119004.15	0.149181533788484	0.568889468440152	0.96436652208144	0.0157579
protein_coding	ABI2	ENSG00000138443.15	-0.158976385571928	0.414517253558317	0.944605676525585	0.0247494
protein_coding	RAPH1	ENSG00000173166.17	0.653389541467063	0.0161862356720905	0.505704149027499	0.296103
protein_coding	PARD3B	ENSG00000116117.17	-0.171115729780592	0.281486020277311	0.906110913022084	0.0428186
protein_coding	NRP2	ENSG00000118257.16	-0.0789328190046371	0.722040336724693	0.984672312950364	0.00670827
protein_coding	INO80D	ENSG00000114933.15	-0.0848996534549275	0.816162977405703	0.994132361609536	0.00255579
protein_coding	NDUFS1	ENSG00000023228.13	-0.0836427324830575	0.642393788211584	0.97676386365285	0.0102104
protein_coding	EEF1B2	ENSG00000114942.13	-0.139515224940116	0.212996217838453	0.891908512156348	0.0496797
protein_coding	GPR1	ENSG00000183671.12	0.0322492412505417	0.922610305261365	0.996673407349656	0.00144713
protein_coding	ZDBF2	ENSG00000204186.8	0.133831259187741	0.759778851898289	0.991221955656153	0.00382909
protein_coding	ADAM23	ENSG00000114948.12	0.118040313403422	0.773349599319184	0.993214023683167	0.00295716
protein_coding	FASTKD2	ENSG00000118246.13	0.0219728522344726	0.948826683136514	0.998318606629585	0.000730834
protein_coding	KLF7	ENSG00000118263.14	0.565954155709095	0.0649356302489386	0.745607235683236	0.12749
protein_coding	CREB1	ENSG00000118260.14	0.0292104590018686	0.879865837486392	0.996169562280667	0.00166673
protein_coding	METTL21A	ENSG00000144401.14	0.229645737049284	0.707314881478193	0.984672312950364	0.00670827
protein_coding	CCNYL1	ENSG00000163249.11	-0.0871678890389908	0.718095595918946	0.984672312950364	0.00670827
protein_coding	FZD5	ENSG00000163251.3	0.00849418028514543	0.989845422015508	0.998451422280096	0.00067306
protein_coding	PLEKHM3	ENSG00000178385.14	-0.332556760949933	0.264084268643759	0.899640791324899	0.0459309
protein_coding	IDH1	ENSG00000138413.13	-0.257407417852047	0.220033830314475	0.895687563416	0.0478435
protein_coding	PIKFYVE	ENSG00000115020.16	0.521979209067932	0.0680881026786252	0.748615470382003	0.125741
protein_coding	MAP2	ENSG00000078018.19	0.943709197927568	0.161229428096675	0.852065652592428	0.0695269
protein_coding	RPE	ENSG00000197713.14	0.337567018965509	0.22375502603634	0.897939923243502	0.0467527
protein_coding	KANSL1L	ENSG00000144445.16	0.742154494720284	0.24082169047028	0.899640791324899	0.0459309
protein_coding	LANCL1	ENSG00000115365.11	0.197579950296863	0.410920552931725	0.943444917210774	0.0252835
protein_coding	CPS1	ENSG00000021826.15	-0.599562792779085	0.290674495035451	0.909682672962272	0.0411101
protein_coding	IKZF2	ENSG00000030419.16	0.0697289589257565	0.898783903675485	0.996169562280667	0.00166673
protein_coding	SPAG16	ENSG00000144451.18	-0.0406037481388803	0.863562898569002	0.995331883398628	0.00203208
protein_coding	BARD1	ENSG00000138376.10	-0.212516164536126	0.3980025884589	0.941264098179661	0.0262885
protein_coding	ATIC	ENSG00000138363.14	0.26256771762756	0.140529156662389	0.837364949001213	0.0770852
protein_coding	FN1	ENSG00000115414.18	0.126710855234611	0.328976628646593	0.923763952310189	0.034439
protein_coding	MREG	ENSG00000118242.15	0.194188130371549	0.799698848805697	0.993344377982393	0.00290016
protein_coding	PECR	ENSG00000115425.13	0.298881167010837	0.671934881402497	0.980586411707413	0.00851413
protein_coding	XRCC5	ENSG00000079246.15	-0.162954062834715	0.187448979984398	0.869586274064941	0.0606873
protein_coding	MARCH4	ENSG00000144583.4	0.0349742551318807	0.943321799983696	0.998251987155698	0.000759817
protein_coding	SMARCAL1	ENSG00000138375.12	-0.113638294587399	0.796854930536816	0.993344377982393	0.00290016
protein_coding	RPL37A	ENSG00000197756.9	-0.0544971611017392	0.425931963049013	0.946218403594104	0.0240086
protein_coding	IGFBP2	ENSG00000115457.9	0.275175632692413	0.162555111043503	0.852065652592428	0.0695269
protein_coding	IGFBP5	ENSG00000115461.4	-0.136241572170421	0.242002799035015	0.899640791324899	0.0459309
protein_coding	TNS1	ENSG00000079308.18	-0.201812401987681	0.225557606225124	0.897939923243502	0.0467527
protein_coding	ARPC2	ENSG00000163466.15	0.0426648427870029	0.657862139756221	0.979169520680539	0.00914211
protein_coding	AAMP	ENSG00000127837.9	0.104924937552537	0.449646398821391	0.955203070469677	0.0199043
protein_coding	PNKD	ENSG00000127838.13	0.110118074943705	0.584957899815867	0.96592008914729	0.0150588
protein_coding	TMBIM1	ENSG00000135926.14	-0.196689961900737	0.159229680578955	0.850274732133307	0.0704407
protein_coding	CTDSP1	ENSG00000144579.7	-0.0383193521778401	0.834006040909684	0.994559322315142	0.00236931
protein_coding	USP37	ENSG00000135913.10	0.590144555238772	0.10306236903212	0.793413755200851	0.1005
protein_coding	CNOT9	ENSG00000144580.13	0.333650862992428	0.0957478355180487	0.791695330756796	0.101442
protein_coding	ZNF142	ENSG00000115568.15	0.0155231075638013	0.98012730791409	0.998451422280096	0.00067306
protein_coding	BCS1L	ENSG00000074582.13	0.542699221043724	0.228165197839557	0.898593456104997	0.0464367
protein_coding	STK36	ENSG00000163482.11	0.0534360980411464	0.915730996874293	0.996673407349656	0.00144713
protein_coding	TTLL4	ENSG00000135912.10	-0.289252050088195	0.610845658541257	0.971283021811555	0.0126542
protein_coding	CYP27A1	ENSG00000135929.8	0.122854586391185	0.684294418194079	0.980586411707413	0.00851413
protein_coding	CNPPD1	ENSG00000115649.15	-0.176529858484384	0.357376610294057	0.933687420670402	0.0297985
protein_coding	RETREG2	ENSG00000144567.10	-0.140788767336872	0.416060392974839	0.944605676525585	0.0247494
protein_coding	ZFAND2B	ENSG00000158552.12	0.230550938499408	0.462128866809908	0.957306464524748	0.018949
protein_coding	ANKZF1	ENSG00000163516.13	-0.00721704054306504	0.988103607094239	0.998451422280096	0.00067306
protein_coding	GLB1L	ENSG00000163521.15	-0.393501066755044	0.268109444766115	0.899640791324899	0.0459309
protein_coding	STK16	ENSG00000115661.13	-0.134217382577599	0.541657719722716	0.959851609058621	0.0177959
protein_coding	TUBA4A	ENSG00000127824.13	-0.396287522062582	0.115546334248506	0.810485438094791	0.0912548
protein_coding	DNAJB2	ENSG00000135924.15	-0.0173705401111627	0.942984785720427	0.998251987155698	0.000759817
protein_coding	DNPEP	ENSG00000123992.19	-0.076196620633804	0.674319186078918	0.980586411707413	0.00851413
protein_coding	SPEG	ENSG00000072195.14	-0.113104818446343	0.817694515873915	0.994132361609536	0.00255579
protein_coding	GMPPA	ENSG00000144591.18	-0.272720860581938	0.243949353229272	0.899640791324899	0.0459309
protein_coding	CHPF	ENSG00000123989.13	0.0476034858378906	0.761190240991169	0.991355044519259	0.00377078
protein_coding	OBSL1	ENSG00000124006.14	-0.136763954721307	0.60584545444074	0.970685066193876	0.0129217
protein_coding	STK11IP	ENSG00000144589.21	-0.510321951051666	0.266720093614365	0.899640791324899	0.0459309
protein_coding	EPHA4	ENSG00000116106.11	-0.324270058240338	0.166782894711522	0.852065652592428	0.0695269
protein_coding	FARSB	ENSG00000116120.9	-0.364142860806661	0.125584209875314	0.829474122976414	0.0811972
protein_coding	ACSL3	ENSG00000123983.13	0.0151143715133472	0.918028112672412	0.996673407349656	0.00144713
protein_coding	KCNE4	ENSG00000152049.6	0.227398483965068	0.526975449975863	0.959851609058621	0.0177959
protein_coding	AP1S3	ENSG00000152056.16	0.602860688984601	0.413029506407006	0.943444917210774	0.0252835
protein_coding	WDFY1	ENSG00000085449.14	0.264740402031491	0.231922425452662	0.898593456104997	0.0464367
protein_coding	MRPL44	ENSG00000135900.3	-0.197306680640289	0.490297951254115	0.959851609058621	0.0177959
protein_coding	SERPINE2	ENSG00000135919.12	-0.00807668981391685	0.926235575023182	0.996673407349656	0.00144713
protein_coding	CUL3	ENSG00000036257.12	0.0283577909239486	0.894222124348309	0.996169562280667	0.00166673
protein_coding	DOCK10	ENSG00000135905.19	-0.312881645052584	0.264338736262433	0.899640791324899	0.0459309
protein_coding	IRS1	ENSG00000169047.5	0.0763663936247881	0.77854810669024	0.993344377982393	0.00290016
protein_coding	RHBDD1	ENSG00000144468.16	-0.188384794158305	0.565302391081255	0.964062209769411	0.0158949
protein_coding	MFF	ENSG00000168958.19	0.480362332409469	0.0289796177174485	0.592437929578337	0.227357
protein_coding	AGFG1	ENSG00000173744.17	0.103396362238258	0.512784159232483	0.959851609058621	0.0177959
protein_coding	PID1	ENSG00000153823.18	0.201210717416998	0.260809492059853	0.899640791324899	0.0459309
protein_coding	TRIP12	ENSG00000153827.13	0.186948442700639	0.200172130582289	0.877311647055824	0.0568461
protein_coding	FBXO36	ENSG00000153832.11	-0.348005493766036	0.704724461869016	0.984672312950364	0.00670827
protein_coding	SP110	ENSG00000135899.17	-0.272703629512896	0.203074232372631	0.881471555263633	0.0547917
protein_coding	SP140L	ENSG00000185404.16	-0.906635626823304	0.00122707481253851	0.186160165639067	0.730113
protein_coding	SP100	ENSG00000067066.16	-0.00792681349192582	0.965221549855231	0.998451422280096	0.00067306
protein_coding	CAB39	ENSG00000135932.10	0.153435123178495	0.538538947596659	0.959851609058621	0.0177959
protein_coding	ITM2C	ENSG00000135916.15	0.325844811054773	0.0679039860737893	0.748615470382003	0.125741
protein_coding	PSMD1	ENSG00000173692.12	-0.137466600507886	0.200092097441451	0.877311647055824	0.0568461
protein_coding	ARMC9	ENSG00000135931.17	0.305577493990129	0.124200097134243	0.826876284022082	0.0825595
protein_coding	NCL	ENSG00000115053.15	-0.197455477390221	0.0517420842409147	0.710755547831549	0.14828
protein_coding	PTMA	ENSG00000187514.16	-0.370644372885154	0.00448286618045167	0.324165095429194	0.489234
protein_coding	PDE6D	ENSG00000156973.13	0.270647547643288	0.321296867935388	0.921138996706348	0.0356748
protein_coding	COPS7B	ENSG00000144524.17	-0.0675559021271818	0.861921542157558	0.994760906003242	0.00228129
protein_coding	NPPC	ENSG00000163273.3	-1.28003767458115	0.622995383892114	0.973061129655601	0.0118599
protein_coding	DIS3L2	ENSG00000144535.19	-0.129617151710202	0.802264409234054	0.993353590900842	0.00289613
protein_coding	TIGD1	ENSG00000221944.7	-0.569241336990463	0.497296105542604	0.959851609058621	0.0177959
protein_coding	EIF4E2	ENSG00000135930.13	0.0870592140680989	0.523470321374814	0.959851609058621	0.0177959
protein_coding	GIGYF2	ENSG00000204120.14	0.142506443845071	0.299977085855615	0.913116441176323	0.0394738
protein_coding	NGEF	ENSG00000066248.14	-0.302932315079156	0.288834126675332	0.909409689177262	0.0412404
protein_coding	ATG16L1	ENSG00000085978.21	0.547945464617144	0.196611452748066	0.874707982053183	0.0581369
protein_coding	DGKD	ENSG00000077044.10	-0.0819411133741005	0.818211298525466	0.994132361609536	0.00255579
protein_coding	USP40	ENSG00000085982.13	-0.237888718016148	0.259644836754199	0.899640791324899	0.0459309
protein_coding	HJURP	ENSG00000123485.11	0.151059112131949	0.476924587338485	0.958015881032814	0.0186273
protein_coding	ARL4C	ENSG00000188042.7	0.273739536300472	0.164318360274953	0.852065652592428	0.0695269
protein_coding	SH3BP4	ENSG00000130147.15	0.40004299337816	0.0206286794170014	0.542275358450344	0.26578
protein_coding	AGAP1	ENSG00000157985.18	0.0351972160423167	0.892988138051457	0.996169562280667	0.00166673
protein_coding	ACKR3	ENSG00000144476.5	0.554321582838122	0.0690515368903926	0.748615470382003	0.125741
protein_coding	COPS8	ENSG00000198612.10	-0.187584773903365	0.258750780009985	0.899640791324899	0.0459309
protein_coding	COL6A3	ENSG00000163359.15	-0.0613029212851352	0.564335678807024	0.963786961099471	0.016019
protein_coding	MLPH	ENSG00000115648.13	-0.0133045090275324	0.976525238712472	0.998451422280096	0.00067306
protein_coding	LRRFIP1	ENSG00000124831.18	0.102534802831184	0.37788597378279	0.936459820429697	0.0285109
protein_coding	RAMP1	ENSG00000132329.10	0.414827129570534	0.358262519802026	0.934485137654179	0.0294276
protein_coding	UBE2F	ENSG00000184182.18	-0.236835255383366	0.261158914453419	0.899640791324899	0.0459309
protein_coding	ERFE	ENSG00000178752.15	-0.316982528011232	0.528736397224816	0.959851609058621	0.0177959
protein_coding	ILKAP	ENSG00000132323.8	0.0925239961284347	0.784169797938253	0.993344377982393	0.00290016
protein_coding	PER2	ENSG00000132326.11	0.538253636122274	0.121292045201447	0.821196289590536	0.085553
protein_coding	TRAF3IP1	ENSG00000204104.11	-0.0292854401185088	0.872569284125211	0.995816174562134	0.00182082
protein_coding	ASB1	ENSG00000065802.11	0.579801496825373	0.0408055734338633	0.665471374388181	0.176871
protein_coding	TWIST2	ENSG00000233608.3	0.109219577984034	0.335887869097237	0.924022883761791	0.0343173
protein_coding	HDAC4	ENSG00000068024.16	-0.0385695094896388	0.904425851494949	0.996169562280667	0.00166673
protein_coding	NDUFA10	ENSG00000130414.11	-0.119760104578323	0.517443611616803	0.959851609058621	0.0177959
protein_coding	COPS9	ENSG00000172428.10	-0.17633943134606	0.265315661895028	0.899640791324899	0.0459309
protein_coding	GPC1	ENSG00000063660.8	0.094875994237042	0.548629836207761	0.960301194596913	0.0175925
protein_coding	ANKMY1	ENSG00000144504.15	0.188413561224067	0.827349909177186	0.994536875816943	0.00237911
protein_coding	DUSP28	ENSG00000188542.9	0.414634009415718	0.601950442834943	0.970685066193876	0.0129217
protein_coding	RNPEPL1	ENSG00000142327.12	-0.0944485447285523	0.771683074436261	0.992914389939749	0.0030882
protein_coding	CAPN10	ENSG00000142330.19	0.910088537478976	0.219926112136105	0.895687563416	0.0478435
protein_coding	SNED1	ENSG00000162804.13	0.0941423905430553	0.650149335428763	0.978090896994759	0.00962078
protein_coding	MTERF4	ENSG00000122085.16	0.14845853740835	0.700399960714707	0.98386357024757	0.00706512
protein_coding	PPP1R7	ENSG00000115685.14	0.139632577290174	0.433430029178117	0.946218403594104	0.0240086
protein_coding	HDLBP	ENSG00000115677.16	0.0297924901561955	0.802574143899295	0.993411192475931	0.00287095
protein_coding	SEPT2	ENSG00000168385.17	-0.056146956682676	0.621201227611596	0.972501369147147	0.0121098
protein_coding	FARP2	ENSG00000006607.13	0.325427797522738	0.219904679797844	0.895687563416	0.0478435
protein_coding	STK25	ENSG00000115694.14	-0.0469079470750785	0.775941979880615	0.993344377982393	0.00290016
protein_coding	BOK	ENSG00000176720.5	-0.23299427728286	0.577490918423631	0.96592008914729	0.0150588
protein_coding	THAP4	ENSG00000176946.11	0.519120988778702	0.0127442184356715	0.465002653681305	0.332545
protein_coding	ATG4B	ENSG00000168397.16	-0.11669545288305	0.601815779027753	0.970685066193876	0.0129217
protein_coding	DTYMK	ENSG00000168393.12	0.0616702747175391	0.798621290862825	0.993344377982393	0.00290016
protein_coding	ING5	ENSG00000168395.15	0.591716998855419	0.112849697640587	0.806561122661526	0.0933627
protein_coding	D2HGDH	ENSG00000180902.17	-0.098398563544725	0.805030430137137	0.993724788487086	0.00273388
protein_coding	CHL1	ENSG00000134121.9	0.406120389993421	0.180654623265686	0.866195501728317	0.0623841
protein_coding	TRNT1	ENSG00000072756.16	0.359276126284666	0.386009975496715	0.937738202081398	0.0279184
protein_coding	CRBN	ENSG00000113851.14	-0.197768248763056	0.50464806773899	0.959851609058621	0.0177959
protein_coding	SUMF1	ENSG00000144455.13	-0.154665659268982	0.47337990717931	0.957306464524748	0.018949
protein_coding	SETMAR	ENSG00000170364.12	-0.147618380738176	0.748470701925098	0.988909839838364	0.0048433
protein_coding	ITPR1	ENSG00000150995.19	1.37776169006063	0.0151506050314993	0.497682267843837	0.303048
protein_coding	BHLHE40	ENSG00000134107.4	0.0439265148780772	0.931235417573948	0.997134506373294	0.00124625
protein_coding	ARL8B	ENSG00000134108.12	-0.0520970143882331	0.756960737152651	0.99077850008688	0.00402343
protein_coding	EDEM1	ENSG00000134109.10	0.162042511145539	0.63231060268944	0.974618079140619	0.0111655
protein_coding	LMCD1	ENSG00000071282.11	-0.457420918151294	0.090927332407869	0.783834756287086	0.105775
protein_coding	OXTR	ENSG00000180914.10	-0.386995196548168	0.155009597056835	0.847847390123605	0.0716823
protein_coding	RAD18	ENSG00000070950.9	0.148126412881214	0.751179766309833	0.989588504709906	0.00454536
protein_coding	THUMPD3	ENSG00000134077.15	0.106143538403179	0.732239982964039	0.985563905257014	0.00631521
protein_coding	SETD5	ENSG00000168137.15	0.333920236440369	0.0101299436596635	0.432654630942569	0.363859
protein_coding	MTMR14	ENSG00000163719.19	-0.1582984523799	0.670516762958884	0.980586411707413	0.00851413
protein_coding	BRPF1	ENSG00000156983.15	-0.0131924266167979	0.967763508172444	0.998451422280096	0.00067306
protein_coding	OGG1	ENSG00000114026.21	-0.303929873980553	0.514373190038773	0.959851609058621	0.0177959
protein_coding	CAMK1	ENSG00000134072.10	-0.106921668004989	0.671598223847103	0.980586411707413	0.00851413
protein_coding	TADA3	ENSG00000171148.13	-0.201190821973686	0.334664585584955	0.923874379154291	0.0343871
protein_coding	ARPC4	ENSG00000241553.12	-0.178516502824164	0.290164530763198	0.909409689177262	0.0412404
protein_coding	TTLL3	ENSG00000214021.15	-0.0216323649168425	0.977883649383422	0.998451422280096	0.00067306
protein_coding	RPUSD3	ENSG00000156990.14	0.153571869962522	0.524579438881306	0.959851609058621	0.0177959
protein_coding	JAGN1	ENSG00000171135.14	-0.00320984601364592	0.988700358399247	0.998451422280096	0.00067306
protein_coding	CRELD1	ENSG00000163703.17	-0.486879316186275	0.187310886046698	0.869586274064941	0.0606873
protein_coding	PRRT3	ENSG00000163704.11	-0.433321818101836	0.31484970186451	0.917840634268302	0.0372327
protein_coding	EMC3	ENSG00000125037.12	0.106695270902712	0.503289594520491	0.959851609058621	0.0177959
protein_coding	FANCD2	ENSG00000144554.10	0.0815715463536827	0.822093076620982	0.994307476496373	0.00247929
protein_coding	BRK1	ENSG00000254999.3	-0.049958501865748	0.613708964630787	0.971442335115856	0.012583
protein_coding	VHL	ENSG00000134086.7	0.360859301805398	0.131221442912274	0.835709424251544	0.0779447
protein_coding	IRAK2	ENSG00000134070.4	-0.1244858979412	0.814098514628222	0.994132361609536	0.00255579
protein_coding	TATDN2	ENSG00000157014.10	0.329649237207638	0.158827905263937	0.850274732133307	0.0704407
protein_coding	SEC13	ENSG00000157020.17	0.0781474628990596	0.601386457345382	0.970685066193876	0.0129217
protein_coding	HRH1	ENSG00000196639.6	0.873191720120742	0.00291368810805634	0.291433331199228	0.535461
protein_coding	ATG7	ENSG00000197548.12	-0.297029821601655	0.412256634912045	0.943444917210774	0.0252835
protein_coding	VGLL4	ENSG00000144560.14	0.428330608637944	0.132413333571918	0.835709424251544	0.0779447
protein_coding	TAMM41	ENSG00000144559.10	0.441453870175246	0.246707551673626	0.899640791324899	0.0459309
protein_coding	TIMP4	ENSG00000157150.4	0.352880297816597	0.670097506878226	0.980586411707413	0.00851413
protein_coding	PPARG	ENSG00000132170.20	0.108395164322548	0.831309580345113	0.994536875816943	0.00237911
protein_coding	TSEN2	ENSG00000154743.17	1.22367810071885	0.248424076055475	0.899640791324899	0.0459309
protein_coding	MKRN2	ENSG00000075975.15	-0.117731366050602	0.658337332369245	0.979172057929628	0.00914099
protein_coding	RAF1	ENSG00000132155.11	0.197393336239234	0.307062159424406	0.914748880034904	0.0386981
protein_coding	CAND2	ENSG00000144712.12	0.753128019934656	0.381416679558965	0.936920845776414	0.0282971
protein_coding	RPL32	ENSG00000144713.12	0.0193017212313361	0.876575827168517	0.995959837057226	0.00175817
protein_coding	IQSEC1	ENSG00000144711.15	0.0515331119490113	0.844242334004977	0.994559322315142	0.00236931
protein_coding	HDAC11	ENSG00000163517.14	0.469989798821406	0.399278982924913	0.941264098179661	0.0262885
protein_coding	FBLN2	ENSG00000163520.13	0.160743536416825	0.222452794364303	0.897939923243502	0.0467527
protein_coding	CHCHD4	ENSG00000163528.12	0.112404311670215	0.695140435970775	0.981972981366317	0.00790046
protein_coding	TMEM43	ENSG00000170876.7	-0.01025225245389	0.94146421213302	0.998251987155698	0.000759817
protein_coding	XPC	ENSG00000154767.14	0.0280693865668081	0.896120482656673	0.996169562280667	0.00166673
protein_coding	LSM3	ENSG00000170860.3	-0.186436787162415	0.281596177385994	0.906110913022084	0.0428186
protein_coding	SLC6A6	ENSG00000131389.17	0.509146926867156	0.044130302063585	0.68024382726355	0.167335
protein_coding	CCDC174	ENSG00000154781.15	-0.0173333652395966	0.944772438571683	0.998251987155698	0.000759817
protein_coding	NR2C2	ENSG00000177463.15	0.194328647629602	0.517962795697692	0.959851609058621	0.0177959
protein_coding	MRPS25	ENSG00000131368.7	-0.353198569058689	0.275569976402248	0.901623674210532	0.0449747
protein_coding	RBSN	ENSG00000131381.12	0.154989653524653	0.619959218298031	0.972035426261183	0.0123179
protein_coding	CAPN7	ENSG00000131375.9	0.270057026804942	0.417013859873349	0.944663233438165	0.024723
protein_coding	SH3BP5	ENSG00000131370.15	0.384795331850932	0.0405907348337742	0.664850927059726	0.177276
protein_coding	METTL6	ENSG00000206562.11	0.193028945054898	0.704479162353089	0.984672312950364	0.00670827
protein_coding	EAF1	ENSG00000144597.13	0.182384282749451	0.556557132902815	0.961095104889062	0.0172336
protein_coding	HACL1	ENSG00000131373.14	0.783981345992552	0.0911162105556792	0.783834756287086	0.105775
protein_coding	BTD	ENSG00000169814.13	0.0842526164565341	0.777775001631461	0.993344377982393	0.00290016
protein_coding	ANKRD28	ENSG00000206560.11	0.212005814361166	0.309637046939127	0.916027527309595	0.0380915
protein_coding	GALNT15	ENSG00000131386.18	-0.0636595382423907	0.762024798844223	0.991355044519259	0.00377078
protein_coding	DPH3	ENSG00000154813.9	-0.348272387185033	0.143279562693854	0.840449273840546	0.0754885
protein_coding	OXNAD1	ENSG00000154814.13	0.992042212187191	0.15540384948657	0.847847390123605	0.0716823
protein_coding	RFTN1	ENSG00000131378.13	-0.0293069258944064	0.850064250259736	0.994559322315142	0.00236931
protein_coding	PLCL2	ENSG00000154822.17	-0.216179677304005	0.525933390974907	0.959851609058621	0.0177959
protein_coding	TBC1D5	ENSG00000131374.14	0.140695006256547	0.341137928759941	0.926085090002753	0.0333491
protein_coding	SATB1	ENSG00000182568.16	0.0786431127990743	0.809293672057957	0.994132361609536	0.00255579
protein_coding	RAB5A	ENSG00000144566.10	0.0461432822987858	0.769135561636106	0.992276676591501	0.00336722
protein_coding	KAT2B	ENSG00000114166.7	0.867089471507609	0.0859252081807498	0.771586955081032	0.112615
protein_coding	SGO1	ENSG00000129810.14	-0.319258463825215	0.326281308230398	0.923625134509292	0.0345043
protein_coding	ZNF385D	ENSG00000151789.11	-0.221859620875691	0.470299452764091	0.957306464524748	0.018949
protein_coding	UBE2E2	ENSG00000182247.9	0.00879254297781325	0.973751308834754	0.998451422280096	0.00067306
protein_coding	UBE2E1	ENSG00000170142.11	0.0864713715577343	0.618141856223291	0.972035426261183	0.0123179
protein_coding	NKIRAS1	ENSG00000197885.10	-0.391579991656523	0.274537854333656	0.901324934795075	0.0451186
protein_coding	RPL15	ENSG00000174748.20	-0.106861132002575	0.238944381935906	0.899640791324899	0.0459309
protein_coding	NR1D2	ENSG00000174738.12	0.182186506973497	0.544957089311811	0.959851609058621	0.0177959
protein_coding	THRB	ENSG00000151090.18	0.228075910275476	0.54646511301282	0.959851609058621	0.0177959
protein_coding	TOP2B	ENSG00000077097.15	-0.00059861461763447	0.996673876729775	0.99988251968105	5.10241e-05
protein_coding	NGLY1	ENSG00000151092.16	-0.215590358710384	0.575664331525545	0.965862884529909	0.0150845
protein_coding	OXSM	ENSG00000151093.7	-0.564910087172533	0.462945749159336	0.957306464524748	0.018949
protein_coding	NEK10	ENSG00000163491.16	-0.110353235971552	0.858037425861852	0.994559322315142	0.00236931
protein_coding	SLC4A7	ENSG00000033867.16	0.343724507705467	0.00742153253750615	0.407477476940218	0.389896
protein_coding	CMC1	ENSG00000187118.13	-0.462835125614817	0.118983078275975	0.817307685348306	0.0876144
protein_coding	AZI2	ENSG00000163512.13	0.251693267296368	0.224870749122911	0.897939923243502	0.0467527
protein_coding	RBMS3	ENSG00000144642.21	-0.0657334691328546	0.735523665925916	0.985656423538564	0.00627444
protein_coding	TGFBR2	ENSG00000163513.17	0.0242850929514675	0.902953706650098	0.996169562280667	0.00166673
protein_coding	STT3B	ENSG00000163527.9	-0.235551489089378	0.206279108473993	0.884820729428994	0.0531447
protein_coding	OSBPL10	ENSG00000144645.13	0.393659788327918	0.135366526004678	0.835709424251544	0.0779447
protein_coding	GPD1L	ENSG00000152642.10	-0.143961526002557	0.771930247702264	0.992956186424984	0.00306991
protein_coding	CMTM7	ENSG00000153551.13	0.024739363475357	0.955261604955236	0.998429018158893	0.000682805
protein_coding	CMTM6	ENSG00000091317.7	0.153312851411075	0.192610683054305	0.874707982053183	0.0581369
protein_coding	DYNC1LI1	ENSG00000144635.8	0.0417054407353781	0.80646272201229	0.994132361609536	0.00255579
protein_coding	CNOT10	ENSG00000182973.18	0.187094632490463	0.669778636717614	0.980586411707413	0.00851413
protein_coding	GLB1	ENSG00000170266.15	-0.0291951566065379	0.87617080721014	0.995959837057226	0.00175817
protein_coding	CRTAP	ENSG00000170275.14	-0.144145115048076	0.169126209879864	0.852656405734512	0.0692259
protein_coding	SUSD5	ENSG00000173705.8	-0.642731095213916	0.0536046008670979	0.714460698684075	0.146022
protein_coding	FBXL2	ENSG00000153558.15	0.296354348879465	0.644999269427035	0.977657303160414	0.00981335
protein_coding	UBP1	ENSG00000153560.11	0.0101177367320534	0.960136857824973	0.998451422280096	0.00067306
protein_coding	CLASP2	ENSG00000163539.16	-0.415037912206328	0.158334507386207	0.850274732133307	0.0704407
protein_coding	PDCD6IP	ENSG00000170248.14	0.0590450467871096	0.707613704959305	0.984672312950364	0.00670827
protein_coding	STAC	ENSG00000144681.10	-0.825795235364629	0.111964474641152	0.806561122661526	0.0933627
protein_coding	TRANK1	ENSG00000168016.14	-0.136983857479398	0.67629668381274	0.980586411707413	0.00851413
protein_coding	EPM2AIP1	ENSG00000178567.7	-0.0904700501537302	0.67005833086355	0.980586411707413	0.00851413
protein_coding	MLH1	ENSG00000076242.14	-0.0476806259785817	0.864895182551776	0.995642417377785	0.00189661
protein_coding	LRRFIP2	ENSG00000093167.17	-0.063435589929673	0.673823193185807	0.980586411707413	0.00851413
protein_coding	GOLGA4	ENSG00000144674.16	0.0482097491759696	0.76250498933226	0.991355044519259	0.00377078
protein_coding	CTDSPL	ENSG00000144677.14	-0.156821574499345	0.473322906488184	0.957306464524748	0.018949
protein_coding	PLCD1	ENSG00000187091.13	-0.10984997607813	0.682728972996536	0.980586411707413	0.00851413
protein_coding	ACAA1	ENSG00000060971.17	-0.0579740303770742	0.813296801737806	0.994132361609536	0.00255579
protein_coding	MYD88	ENSG00000172936.13	0.174126193917211	0.458112481439368	0.956003247207494	0.0195406
protein_coding	OXSR1	ENSG00000172939.8	0.41754941080153	0.0718692935074174	0.750804889588544	0.124473
protein_coding	XYLB	ENSG00000093217.10	-0.573475227207769	0.369360852727683	0.934957328638899	0.0292082
protein_coding	ACVR2B	ENSG00000114739.13	0.106545334296818	0.903236301409373	0.996169562280667	0.00166673
protein_coding	EXOG	ENSG00000157036.12	0.488751474748724	0.20982526113296	0.888137026748543	0.05152
protein_coding	SCN11A	ENSG00000168356.11	-0.074429854285754	0.918559239712003	0.996673407349656	0.00144713
protein_coding	WDR48	ENSG00000114742.13	0.0275596966313567	0.905371601490725	0.996169562280667	0.00166673
protein_coding	GORASP1	ENSG00000114745.13	0.611778214064143	0.0945027965611439	0.791695330756796	0.101442
protein_coding	CSRNP1	ENSG00000144655.14	0.747425839101641	0.0755307932236095	0.753529167778589	0.1229
protein_coding	SLC25A38	ENSG00000144659.12	0.360879764372741	0.378716323950268	0.936459820429697	0.0285109
protein_coding	RPSA	ENSG00000168028.13	-0.0992201961742175	0.411426451904485	0.943444917210774	0.0252835
protein_coding	EIF1B	ENSG00000114784.3	0.305185752332722	0.191305775383655	0.873912674395223	0.058532
protein_coding	RPL14	ENSG00000188846.13	-0.247353533015743	0.0340575831619081	0.629701909281647	0.200865
protein_coding	ZNF619	ENSG00000177873.12	-0.452300612835452	0.696708193707156	0.982472683227858	0.00767952
protein_coding	ZNF621	ENSG00000172888.11	0.0787659078645827	0.7985448005069	0.993344377982393	0.00290016
protein_coding	CTNNB1	ENSG00000168036.17	0.117897263469513	0.33188064312487	0.923763952310189	0.034439
protein_coding	ULK4	ENSG00000168038.10	0.0544826620055672	0.9398375045038	0.998251987155698	0.000759817
protein_coding	TRAK1	ENSG00000182606.14	0.0691356474683019	0.731270439437849	0.985563905257014	0.00631521
protein_coding	CCK	ENSG00000187094.11	0.23896522977834	0.738360294759535	0.986094415517197	0.0060815
protein_coding	SEC22C	ENSG00000093183.13	0.560339420303801	0.00574170464450013	0.357837282813912	0.446314
protein_coding	SS18L2	ENSG00000008324.11	0.496451675143284	0.14759746600805	0.844631703190076	0.0733326
protein_coding	NKTR	ENSG00000114857.17	0.100004891598452	0.654855571277059	0.978850998481728	0.00928341
protein_coding	ZBTB47	ENSG00000114853.13	-0.153422609094719	0.781454636683423	0.993344377982393	0.00290016
protein_coding	HIGD1A	ENSG00000181061.13	-0.135825494385668	0.429332163012263	0.946218403594104	0.0240086
protein_coding	KRBOX1	ENSG00000240747.7	-0.581359349644901	0.409653368432082	0.943202983892901	0.0253948
protein_coding	POMGNT2	ENSG00000144647.5	-0.270153915579953	0.431438477560717	0.946218403594104	0.0240086
protein_coding	SNRK	ENSG00000163788.13	0.537231136489155	0.228032175472079	0.898593456104997	0.0464367
protein_coding	ANO10	ENSG00000160746.12	0.127155740266889	0.409424708949338	0.943202983892901	0.0253948
protein_coding	ABHD5	ENSG00000011198.9	-0.477631571202628	0.0274356677703746	0.585400846653823	0.232547
protein_coding	TCAIM	ENSG00000179152.19	-0.392933720324072	0.306499547740108	0.914748880034904	0.0386981
protein_coding	ZNF445	ENSG00000185219.16	0.470265947286199	0.253133337207111	0.899640791324899	0.0459309
protein_coding	ZKSCAN7	ENSG00000196345.12	-0.50558490523275	0.540252539038016	0.959851609058621	0.0177959
protein_coding	ZNF197	ENSG00000186448.14	-0.3631348173349	0.402383681702031	0.941264098179661	0.0262885
protein_coding	ZNF35	ENSG00000169981.10	-0.395746211402892	0.588803420356022	0.967146414929075	0.0145078
protein_coding	ZNF502	ENSG00000196653.11	1.07985660387071	0.1342666006455	0.835709424251544	0.0779447
protein_coding	KIAA1143	ENSG00000163807.5	-0.188337603589002	0.293698656002983	0.91033062461339	0.0408008
protein_coding	KIF15	ENSG00000163808.16	0.0708682100714504	0.854479294438905	0.994559322315142	0.00236931
protein_coding	TMEM42	ENSG00000169964.7	-0.0411513745717539	0.903999597283311	0.996169562280667	0.00166673
protein_coding	ZDHHC3	ENSG00000163812.13	0.212262632331964	0.236792053987581	0.899640791324899	0.0459309
protein_coding	EXOSC7	ENSG00000075914.12	-0.292030029679206	0.26371556969538	0.899640791324899	0.0459309
protein_coding	CLEC3B	ENSG00000163815.5	-0.123005926013926	0.869662979150312	0.995642417377785	0.00189661
protein_coding	CDCP1	ENSG00000163814.7	-0.199935865697477	0.661308648532747	0.980468946350975	0.00856616
protein_coding	TMEM158	ENSG00000249992.1	0.152516072830351	0.652852345470222	0.978090896994759	0.00962078
protein_coding	LARS2	ENSG00000011376.10	0.212011136595601	0.646204389916494	0.977657303160414	0.00981335
[truncated: 8,959 more rows]
