# Supplementary material for: RNA Sequencing Revealed a Weak Response of Gingival Fibroblasts Exposed to Hyaluronic Acid
Source: Bioengineering (Basel). 2024 Dec 23;11(12):1307. doi: 10.3390/bioengineering11121307 (PMC11726844; doi:10.3390/bioengineering11121307)
Supplement: Supplementary file 1 [file bioengineering-11-01307-s001.zip › 2. Volcano/VolcaNoseR - Exploring volcano plots.xlsx]

## Sheet: Sheet1
VolcaNoseR - Exploring volcano plots
Name	Category	Change	Fold change (log2)	Significance	Manhattan distance	Alpha
PLK3	PLK3	Increased	3.73101	6.93052	10.6615
SLC16A6	SLC16A6	Increased	2.62738	3.60791	6.23529
IL6	IL6	Increased	4.77187	1.00457	5.77644
HBEGF	HBEGF	Increased	3.86231	1.90248	5.76479
DGKE	DGKE	Increased	3.30194	1.99524	5.29718
DUSP4	DUSP4	Increased	2.56576	2.68234	5.2481
PTGS2	PTGS2	Increased	1.75831	3.39188	5.15019
MMP24	MMP24	Decreased	-3.61064	1.3847	4.99534
FOXC2	FOXC2	Increased	1.56715	3.20737	4.77452
ATAD2B	ATAD2B	Increased	2.16587	2.20677	4.37264
PLXNA2	PLXNA2	Decreased	-1.73728	1.92484	3.66212
NFATC2	NFATC2	Increased	1.67499	1.27879	2.95378
