# Supplementary material for: RNA Sequencing Revealed a Weak Response of Gingival Fibroblasts Exposed to Hyaluronic Acid
Source: Bioengineering (Basel). 2024 Dec 23;11(12):1307. doi: 10.3390/bioengineering11121307 (PMC11726844; doi:10.3390/bioengineering11121307)
Supplement: Supplementary file 1 [file bioengineering-11-01307-s001.zip › 4. Heat Map/Heat Map Hannes_all_DEGs_HA_WO.xlsx]

## Sheet: Sheet1
	baseMean	log2FoldChange	lfcSE	stat	pvalue	padj
CYP1B1	2384.87	0.751283	0.0997165	7.53419	4.91378e-14	6.42133e-10
SCARNA22	474.613	-1.01066	0.155467	-6.50075	7.9918e-11	5.22184e-07
IER3	413.187	1.14341	0.183323	6.2371	4.45761e-10	1.94173e-06
PLK3	36.0886	3.73233	0.638753	5.84315	5.12217e-09	1.67341e-05
SLC20A1	214.693	1.35256	0.23839	5.67372	1.39729e-08	3.10536e-05
CTGF	1055.03	0.905452	0.160082	5.65618	1.54777e-08	3.10536e-05
PLAU	550.458	1.01008	0.178972	5.6438	1.66342e-08	3.10536e-05
DUSP6	192.457	1.69873	0.320579	5.29896	1.16462e-07	0.000190241
ID3	502.326	-0.841034	0.163877	-5.1321	2.8653e-07	0.000416042
PHLDA1	453.322	1.03911	0.208125	4.99271	5.9538e-07	0.000743736
SLC16A6	42.208	2.62855	0.527503	4.98301	6.26041e-07	0.000743736
FAM43A	468.846	1.01957	0.209885	4.85774	1.18731e-06	0.00129298
SLC38A2	2616.97	0.526952	0.109101	4.82993	1.36582e-06	0.00137297
JUN	272.425	0.952945	0.199177	4.7844	1.71498e-06	0.00160081
HIST1H4C	2008.84	-0.633069	0.133765	-4.7327	2.21553e-06	0.00193017
MAP2K3	547.271	0.72019	0.157652	4.56823	4.91854e-06	0.00401722
TNFRSF12A	286.028	0.88218	0.194736	4.53014	5.89448e-06	0.00453112
MT-RNR2	127776	-0.55647	0.126238	-4.40811	1.04276e-05	0.00757046
FOXC2	75.4538	1.56645	0.364785	4.29417	1.75345e-05	0.01206
EREG	133.212	1.23869	0.29377	4.21652	2.48103e-05	0.0162111
SLC2A3	101.74	1.21097	0.291273	4.1575	3.21756e-05	0.0200224
ADM	589.51	-0.602803	0.149644	-4.02825	5.61937e-05	0.0319635
FOSL1	112.486	1.28766	0.319677	4.02799	5.62566e-05	0.0319635
EMP1	2822.42	0.348534	0.0887048	3.92915	8.52477e-05	0.0464174
PLXNA2	56.9917	-1.74157	0.452553	-3.84832	0.00011893	0.059776
RND3	2412.14	0.391426	0.101483	3.85705	0.000114764	0.059776		1) A positive log2FoldChange value in res_ha_vs_wo indicates that the gene is upregulated in the HA condition relative to the WO condition. 2) A negative log2FoldChange value in res_ha_vs_wo indicates that the gene is upregulated in the WO condition relative to the HA condition.
HMGA2	200.086	0.86367	0.226256	3.81723	0.000134961	0.064628
MMP24	13.7147	-3.61326	0.948143	-3.81088	0.000138474	0.064628
ATAD2B	29.4192	2.16967	0.576794	3.7616	0.000168832	0.0760791
SERTAD2	316.535	0.713298	0.194176	3.67346	0.000239288	0.0998012
IRF1	145.356	0.975998	0.265532	3.67563	0.000237259	0.0998012
NEAT1	1017.1	1.27488	0.34756	3.66807	0.000244386	0.0998012
SNORD13	1868.94	-0.560192	0.153672	-3.64538	0.000266995	0.10573
AC096677.1	5.77336	-6.14028	1.70305	-3.60545	0.000311608	0.117221
B3GNT7	6.19677	5.92835	1.64516	3.60351	0.000313952	0.117221
IRF2BP2	539.043	0.59252	0.165308	3.58435	0.000337921	0.11935
MAFF	112.864	1.01924	0.284358	3.58436	0.000337901	0.11935
TBX2	241.214	0.84861	0.23772	3.56978	0.000357278	0.122866
TNFRSF11B	865.06	0.450033	0.127194	3.53815	0.000402934	0.135014
KCNJ2-AS1	5.57789	-6.09906	1.73665	-3.51197	0.000444806	0.145318
RPS3A	956.201	-0.401801	0.116439	-3.45073	0.000559078	0.170728
EGR3	34.742	2.21573	0.642341	3.44946	0.000561714	0.170728
RNF24	334.711	0.605395	0.175506	3.44943	0.000561776	0.170728
UQCRB	2512.37	-0.363973	0.105785	-3.44068	0.000580253	0.172335
AGO2	255.906	0.703852	0.206057	3.41581	0.000635923	0.180657
AL138756.1	10.8296	-3.7883	1.10872	-3.41682	0.000633582	0.180657
MAFK	269.472	0.656933	0.193029	3.40329	0.000665796	0.18512
HES1	108.822	1.10002	0.32711	3.36283	0.000771468	0.205746
SNX14	176.249	0.932735	0.276928	3.36815	0.000756748	0.205746
DGKE	11.9383	3.29748	0.982906	3.35483	0.00079414	0.207556
METRNL	1132.3	0.367181	0.109779	3.34474	0.000823608	0.211037
SOCS5	215.909	0.763099	0.231419	3.29748	0.000975579	0.24517
RLF	207.757	0.725016	0.221848	3.26808	0.00108279	0.262498
ZFP36L2	1570.19	0.397699	0.121899	3.26253	0.00110422	0.262498
PPIA	1096.22	-0.394431	0.120903	-3.26239	0.00110479	0.262498
SIX1	1468.6	0.33931	0.104181	3.25693	0.00112626	0.26282
FST	3964.3	0.295229	0.0913457	3.232	0.00122929	0.267739
GRAMD2B	350.06	0.550065	0.170007	3.23554	0.00121412	0.267739
DUSP4	18.3358	2.59911	0.801543	3.24264	0.00118429	0.267739
DDX17	920.172	0.408234	0.126241	3.23375	0.00122174	0.267739
FIBIN	300.918	0.611528	0.189932	3.21971	0.0012832	0.274899
DUSP1	76.9749	1.25168	0.389996	3.20946	0.00132985	0.275849
NFIC	3409.47	-0.312933	0.0973672	-3.21395	0.00130922	0.275849
COL27A1	50.2365	1.32408	0.414113	3.19739	0.00138677	0.280949
TMSB4XP4	36.7849	-1.6578	0.518843	-3.19518	0.00139743	0.280949
CYR61	230.668	0.909386	0.285151	3.18913	0.00142701	0.282547
SLC40A1	39.5302	-1.54783	0.487057	-3.17792	0.00148334	0.289318
MTCO1P12	4.62469	-5.81567	1.84678	-3.14908	0.00163784	0.302109
SMAD9	191.842	-0.772276	0.24432	-3.16092	0.00157271	0.302109
PTPN1	584.462	0.43056	0.136753	3.14845	0.0016414	0.302109
SLC38A5	154.239	-0.880102	0.279088	-3.1535	0.00161326	0.302109
AL645568.1	4.82131	-5.88589	1.88246	-3.1267	0.00176778	0.312181
VMO1	4.76536	5.54856	1.77261	3.13016	0.00174708	0.312181
NFATC2	45.7561	1.6715	0.534278	3.12852	0.00175687	0.312181
PTMA	4927.15	-0.373513	0.120443	-3.10118	0.00192754	0.331436
MARCKS	3129.74	-0.327345	0.105553	-3.10124	0.00192712	0.331436
RBMS1	746.107	0.40787	0.131787	3.09491	0.00196872	0.33412
TUBA1B	5826.65	-0.338086	0.109451	-3.08892	0.00200887	0.336563
PPP1R18	959.715	0.38724	0.12575	3.07943	0.00207396	0.34307
DNAJC27	28.6302	-1.85919	0.606094	-3.0675	0.0021586	0.344708
TNPO3	479.769	-0.4887	0.159204	-3.06965	0.00214312	0.344708
MOSMO	64.314	1.29151	0.421114	3.06689	0.002163	0.344708
THBD	107.297	1.15779	0.379005	3.05483	0.00225191	0.354553
AC104695.3	4.52032	5.47117	1.80979	3.02309	0.00250205	0.367379
AC097534.2	22.3991	1.99242	0.657511	3.03025	0.00244353	0.367379
EXOC4	186.105	-0.719497	0.23758	-3.02845	0.00245814	0.367379
DDIT4	356.297	-0.500675	0.165445	-3.02623	0.00247628	0.367379
CHMP4A	10.043	3.38628	1.1165	3.03293	0.00242188	0.367379
ZFP36L1	2076.81	0.396813	0.131147	3.02572	0.00248043	0.367379
PRKACB	130.713	-0.915509	0.304274	-3.00883	0.00262257	0.37029
CKAP2L	307.08	-0.557254	0.184841	-3.01477	0.00257175	0.37029
MSX1	1057.94	0.34536	0.114636	3.01267	0.00258961	0.37029
CNPY2	186.279	-0.710219	0.236415	-3.00411	0.00266355	0.37029
KRTAP1-5	56.9748	1.18388	0.394007	3.00472	0.00265827	0.37029
ARPC1A	296.768	-0.614474	0.206525	-2.9753	0.00292706	0.398445
AC018755.3	4.27832	5.39392	1.81149	2.97761	0.00290503	0.398445
CFAP206	4.30738	5.40638	1.8428	2.93378	0.0033486	0.443631
ZCCHC24	1521.76	0.361168	0.123219	2.93109	0.0033777	0.443631
RPSAP54	3.84717	-5.55466	1.89435	-2.93222	0.00336549	0.443631
DYNC1H1	1755.78	-0.443134	0.151425	-2.92643	0.00342874	0.443631
AL354822.1	4.26531	5.38992	1.84169	2.92661	0.00342673	0.443631
TMUB1	39.5369	-1.55431	0.531812	-2.92267	0.00347049	0.444632
AHRR	247.426	0.620117	0.21308	2.91026	0.00361133	0.446308
RPS24	6067.66	-0.350126	0.120037	-2.91682	0.00353624	0.446308
RPS25	2642.68	-0.255868	0.0880312	-2.90655	0.00365434	0.446308
SPRY2	61.516	1.34617	0.462885	2.90822	0.00363496	0.446308
ZBTB46	4.11237	5.33733	1.83561	2.90765	0.0036415	0.446308
PDE4DIP	371.874	0.500891	0.173692	2.88379	0.00392923	0.46099
HBEGF	8.55142	3.90002	1.35434	2.87965	0.00398113	0.46099
CPED1	104.698	-0.902008	0.313111	-2.88079	0.00396674	0.46099
ARHGAP22	70.3571	-1.10921	0.385243	-2.87925	0.00398622	0.46099
ZC3H13	900.28	-0.387135	0.134103	-2.88685	0.00389114	0.46099
NPLOC4	281.915	0.570015	0.197172	2.89095	0.00384074	0.46099
ID2	1370.69	-0.411333	0.143706	-2.86232	0.00420552	0.465743
SH3BP5	679.494	0.382419	0.133558	2.86332	0.00419231	0.465743
PLCE1	56.6677	-1.13359	0.394724	-2.87187	0.00408051	0.465743
ITPRIPL2	469.166	0.436585	0.152131	2.8698	0.00410727	0.465743
ZNF581	135.27	0.875438	0.305548	2.86514	0.00416829	0.465743
SMC6	245.486	-0.556277	0.195104	-2.85118	0.00435567	0.478319
FAXDC2	64.3638	-1.06329	0.373937	-2.84349	0.00446223	0.485936
AMOTL2	259.345	-0.622673	0.219216	-2.84046	0.00450488	0.486527
RGCC	130.028	0.834608	0.295056	2.82865	0.00467453	0.492636
FOXF1	127.53	0.751917	0.265701	2.82993	0.00465575	0.492636
YWHAE	2332.15	-0.298387	0.10532	-2.83313	0.00460941	0.492636
ABHD17C	91.0805	0.92989	0.329218	2.82454	0.00473486	0.495001
TIPARP	154.182	0.776701	0.275411	2.82015	0.00480013	0.497842
NPM1	2390.72	-0.274312	0.0973593	-2.81752	0.00483954	0.497977
CCNL2	85.3177	0.910667	0.324495	2.80641	0.00500969	0.511458
TBC1D13	90.5876	1.09586	0.392566	2.79153	0.00524592	0.531424
PXDC1	329.343	0.567163	0.203767	2.78339	0.00537949	0.53257
AL590867.2	16.5985	2.27822	0.818178	2.78451	0.00536094	0.53257
MT-ND4L	2120.47	-0.354484	0.127162	-2.78766	0.00530898	0.53257
SPCS1	445.445	-0.458674	0.165111	-2.77796	0.00547005	0.537464
ABL1	462.558	0.477839	0.172233	2.77438	0.00553071	0.539368
PTPN18	72.8205	-1.16745	0.422607	-2.76248	0.00573633	0.544306
SP140L	103.631	-0.908417	0.328524	-2.76515	0.00568972	0.544306
SERPINE1	1680.29	0.318676	0.115681	2.75479	0.0058729	0.544306
AC116533.1	118.332	-0.786997	0.285307	-2.75842	0.00580811	0.544306
SOCS2	90.9681	0.950984	0.344645	2.75932	0.00579222	0.544306
HYKK	17.5241	-2.06467	0.748097	-2.7599	0.00578189	0.544306
UNKL	118.805	0.782382	0.283781	2.757	0.00583351	0.544306
MTMR2	159.111	-0.658472	0.239524	-2.74908	0.00597624	0.549982
ERRFI1	126.17	0.846942	0.309889	2.73304	0.00627519	0.571649
HRH1	90.1718	0.870475	0.318647	2.73179	0.00629916	0.571649
PHGDH	544.341	-0.532372	0.195779	-2.71925	0.00654307	0.5812
CARF	16.5905	2.31842	0.853215	2.71727	0.0065823	0.5812
FADS2	376.639	-0.53811	0.197836	-2.71997	0.00652873	0.5812
DMKN	34.9758	-1.38979	0.51129	-2.71821	0.00656368	0.5812
MIR222HG	8.84635	3.15365	1.16189	2.71425	0.00664256	0.582583
ACOT13	196.502	-0.640504	0.237192	-2.70036	0.0069265	0.5883
DGKH	60.3268	1.18076	0.437311	2.70005	0.00693283	0.5883
MYH10	546.544	-0.409444	0.151514	-2.70235	0.00688515	0.5883
TK1	225.273	-0.589317	0.218243	-2.70027	0.00692826	0.5883
GNAS	4809.07	-0.297609	0.110168	-2.70142	0.00690443	0.5883
COBLL1	38.3312	-1.2862	0.478487	-2.68806	0.00718676	0.594001
DDAH2	352.02	-0.506729	0.188701	-2.68535	0.00724539	0.594001
LYNX1	91.0048	-0.913014	0.339193	-2.69172	0.00710837	0.594001
TPM2	3896.8	-0.264188	0.0984381	-2.6838	0.00727907	0.594001
CCDC183	3.86523	5.24688	1.95135	2.68885	0.00716985	0.594001
PSMD11	680.99	0.371805	0.138358	2.68726	0.00720402	0.594001
PPM1F	114.719	0.745681	0.278031	2.68201	0.00731819	0.594001
TMEM154	14.4079	-2.90593	1.08722	-2.6728	0.007522	0.605575
CXXC5	1344.48	0.314314	0.117659	2.6714	0.00755347	0.605575
WRNIP1	82.2954	1.05202	0.394181	2.66889	0.00761028	0.606409
AURKB	225.014	-0.594935	0.223253	-2.66485	0.00770227	0.606715
EVI2A	15.2182	-2.12426	0.7972	-2.66464	0.00770696	0.606715
KATNAL2	47.3143	-1.26995	0.477028	-2.66221	0.0077629	0.607458
SERINC5	85.4447	0.922322	0.347617	2.65327	0.00797156	0.616405
GIP	6.33858	-4.30102	1.62055	-2.65406	0.00795308	0.616405
COA7	47.0938	1.15583	0.437425	2.64234	0.00823344	0.621934
PTGS2	21.8058	1.75088	0.661283	2.64771	0.00810395	0.621934
RARRES1	12.159	-2.51845	0.952551	-2.6439	0.00819577	0.621934
HELLS	222.697	-0.583055	0.220546	-2.64369	0.00820066	0.621934
MT-ND5	2899.68	-0.304577	0.11568	-2.63293	0.00846519	0.635765
SLC7A11	531.683	0.42021	0.159738	2.63063	0.00852279	0.636433
BIVM	112.169	0.814516	0.311098	2.6182	0.00883954	0.656336
ZNF34	7.88302	3.34684	1.28095	2.61278	0.00898087	0.659337
JUNB	186.632	0.682837	0.26119	2.61433	0.00894039	0.659337
TMEM248	502.775	-0.471479	0.180776	-2.60809	0.0091049	0.664708
SLC9A5	15.2458	-2.60968	1.00172	-2.6052	0.00918195	0.66661
RPS27	4932.42	-0.240847	0.0926709	-2.59895	0.00935098	0.67513
SMC2	671.226	-0.359626	0.138723	-2.59241	0.00953072	0.684326
RGS17	56.5724	1.06432	0.41185	2.58423	0.00975955	0.696928
SNX9	1407.76	0.280133	0.108536	2.581	0.00985135	0.69966
SLC25A37	238.287	0.547784	0.212869	2.57334	0.0100723	0.700492
PLEKHA5	612.744	-0.4276	0.166296	-2.57132	0.0101311	0.700492
IRF2BPL	921.43	0.328736	0.127794	2.57239	0.0100999	0.700492
ATP5PD	909.934	-0.301231	0.117144	-2.57145	0.0101272	0.700492
MIDN	461.85	0.628041	0.243548	2.57872	0.00991675	0.700492
EIF3I	599.168	-0.380549	0.149632	-2.54324	0.0109829	0.722282
AL391069.2	9.74237	-2.66087	1.05283	-2.52734	0.0114929	0.722282
RPL4P3	6.49903	-3.71649	1.46242	-2.54132	0.0110435	0.722282
BTG2	46.7038	-1.17036	0.457519	-2.55805	0.010526	0.722282
MBOAT2	86.2479	-0.8832	0.347001	-2.54524	0.0109203	0.722282
PRKAR2A	875.454	0.372965	0.147363	2.53092	0.0113763	0.722282
NR3C1	1302.04	0.306944	0.120922	2.53836	0.0111374	0.722282
SOX4	3124.72	-0.299437	0.117539	-2.54755	0.0108482	0.722282
DLC1	479.968	0.402803	0.158732	2.53763	0.0111607	0.722282
DCLRE1C	44.0016	1.1197	0.439194	2.54945	0.0107892	0.722282
ARID5B	1772.3	-0.255623	0.100402	-2.546	0.0108966	0.722282
STARD10	20.3825	-1.77269	0.697599	-2.54112	0.0110497	0.722282
BCL2L2	54.818	1.23334	0.487518	2.52983	0.0114118	0.722282
TMED10	1449.17	-0.320224	0.126624	-2.52894	0.0114407	0.722282
LLGL1	301.015	0.520405	0.203555	2.55659	0.0105705	0.722282
TMEM106A	51.4375	-1.06024	0.418985	-2.5305	0.01139	0.722282
RHBDF2	4.51054	4.45434	1.76253	2.52724	0.0114964	0.722282
H1F0	233.042	-0.540168	0.213465	-2.53048	0.0113908	0.722282
TTLL1	37.3742	1.44691	0.570001	2.53843	0.011135	0.722282
ZKSCAN4	24.1605	-1.64933	0.653934	-2.52217	0.0116632	0.729256
UBE4B	254.711	-0.524436	0.210157	-2.49545	0.0125798	0.729855
AHDC1	225.966	0.564938	0.228269	2.47488	0.013328	0.729855
RPS15AP10	4.01308	-4.59508	1.82906	-2.51226	0.0119961	0.729855
LRP8	32.1497	1.53072	0.611402	2.50362	0.012293	0.729855
RPL5	4819	-0.22099	0.0893818	-2.47243	0.0134197	0.729855
EPHX1	206.089	-0.595161	0.238802	-2.49227	0.0126928	0.729855
SEC22C	223.545	0.558885	0.224506	2.4894	0.0127959	0.729855
WWTR1	602.548	0.366772	0.147559	2.4856	0.0129333	0.729855
NDUFAF2	228.138	-0.634094	0.255745	-2.4794	0.0131603	0.729855
AC093535.2	136.72	0.720302	0.290488	2.47962	0.0131521	0.729855
PHF1	111.091	0.728602	0.289667	2.51531	0.0118928	0.729855
NAPEPLD	42.0799	1.1662	0.466722	2.4987	0.0124649	0.729855
CEBPD	269.462	0.522419	0.20795	2.51224	0.0119968	0.729855
ARHGEF39	13.7818	2.00748	0.803736	2.49768	0.0125009	0.729855
KLF4	308.733	0.456276	0.182816	2.49582	0.0125666	0.729855
RPL12	3763.79	-0.246275	0.0995829	-2.47307	0.0133958	0.729855
LRRC8A	287.874	0.516832	0.20842	2.47976	0.0131471	0.729855
HNRNPF	805.859	0.3435	0.137409	2.49983	0.0124254	0.729855
ITPRIP	83.5046	0.861757	0.344109	2.50431	0.0122689	0.729855
PSMC3	449.754	-0.370695	0.148023	-2.5043	0.0122693	0.729855
FRMD8	466.737	0.453888	0.183194	2.47763	0.0132257	0.729855
CLCF1	43.7585	1.12683	0.455313	2.47485	0.0133291	0.729855
POLE	43.4336	1.12705	0.448621	2.51224	0.0119966	0.729855
ZNF605	64.8836	-0.967192	0.388188	-2.49156	0.0127185	0.729855
SKA3	74.6266	-0.850878	0.341375	-2.4925	0.0126847	0.729855
MAPKBP1	33.9654	1.26026	0.509876	2.4717	0.0134473	0.729855
MAP1A	3557.06	-0.235476	0.0937594	-2.51149	0.0120222	0.729855
COPS2	413.688	-0.404824	0.163344	-2.47835	0.0131991	0.729855
CBFB	208.529	0.561529	0.226327	2.48105	0.0130997	0.729855
PPM1D	101.964	-0.736713	0.2981	-2.47136	0.01346	0.729855
ZNF449	12.3711	2.23543	0.891321	2.508	0.0121418	0.729855
MT-ND1	2310.57	-0.362502	0.145631	-2.48918	0.0128039	0.729855
AC007114.1	15.0583	-1.96238	0.794865	-2.46882	0.0135559	0.73202
GOSR1	249.354	0.521648	0.211609	2.46516	0.0136953	0.736505
RPL14	2329.59	-0.24972	0.101721	-2.45496	0.0140901	0.739475
AP1S1	62.0459	-0.943202	0.383901	-2.45689	0.0140146	0.739475
RUNX1T1	442.03	-0.421924	0.171743	-2.45672	0.0140212	0.739475
AL138762.1	7.21059	-3.16439	1.28846	-2.45594	0.0140516	0.739475
TRIM68	28.2459	-1.61857	0.657826	-2.46049	0.0138748	0.739475
RPL26	5531.65	-0.306053	0.124632	-2.45566	0.0140628	0.739475
PHC2	171.096	0.59747	0.243663	2.45204	0.0142051	0.739795
TAF13	209.093	0.570297	0.232618	2.45165	0.0142204	0.739795
CUX1	535.337	0.389922	0.159188	2.44945	0.0143075	0.739795
HAGHL	11.0996	-2.64919	1.08171	-2.44907	0.0143226	0.739795
AMD1	368.038	0.429353	0.176175	2.43708	0.0148065	0.755238
JCAD	155.606	0.614096	0.252209	2.43487	0.0148972	0.755238
SYNE2	149.315	-0.614782	0.252525	-2.43454	0.0149106	0.755238
BRIP1	41.4295	-1.11588	0.457958	-2.43663	0.0148247	0.755238
EIF4A3	368.113	0.451977	0.185579	2.4355	0.0148714	0.755238
RPS7	2384.87	-0.24563	0.101151	-2.42835	0.0151678	0.760954
SETD5	869.587	0.331634	0.136609	2.42762	0.0151981	0.760954
NSMF	30.1717	-1.44405	0.59434	-2.42966	0.0151128	0.760954
CHD4	508.914	-0.364784	0.150794	-2.41909	0.0155594	0.776068
LAMB1	1000.19	-0.363462	0.150445	-2.41591	0.0156959	0.776946
DDX3X	665.209	0.333996	0.138218	2.41644	0.015673	0.776946
KCNK2	167.911	0.608557	0.252331	2.41174	0.0158767	0.782931
TDP2	128.163	-0.652047	0.27069	-2.40883	0.0160036	0.786221
MRPS15	224.23	-0.567273	0.236074	-2.40295	0.0162636	0.792484
ATP13A3	289.107	0.466961	0.194418	2.40184	0.016313	0.792484
AC092117.1	4.53967	-4.7807	1.99007	-2.40227	0.0162937	0.792484
CAMK2N1	1189.24	-0.269987	0.112568	-2.39844	0.0164652	0.793834
BOD1	266.729	0.499948	0.20859	2.3968	0.0165391	0.793834
CPNE3	480.205	-0.355888	0.148369	-2.39868	0.0164544	0.793834
FOXM1	169.937	-0.649411	0.271061	-2.39581	0.0165838	0.793834
AGFG2	26.2707	-1.43039	0.59779	-2.39279	0.0167206	0.797462
CAPG	950.297	-0.387576	0.162651	-2.38287	0.0171783	0.800866
MASP1	1023.63	-0.306391	0.128323	-2.38766	0.016956	0.800866
IGFBP7	5615.66	0.317612	0.133352	2.38176	0.0172303	0.800866
SPRY4	10.0233	2.61481	1.0978	2.38186	0.0172256	0.800866
ABCA1	285.617	0.457804	0.192302	2.38065	0.0172822	0.800866
CRLF3	17.5944	1.92963	0.808994	2.38522	0.017069	0.800866
DDX5	751.239	0.366629	0.153452	2.3892	0.016885	0.800866
LINC00632	314.256	-0.527934	0.22145	-2.38399	0.0171261	0.800866
IFIH1	19.1978	-1.66172	0.701229	-2.36973	0.0178011	0.800959
CEP135	74.8763	0.816429	0.344419	2.37045	0.0177663	0.800959
PPP1R3C	210.617	-0.488938	0.206389	-2.36901	0.0178359	0.800959
LGR5	6.58173	3.54545	1.49138	2.3773	0.0174399	0.800959
KBTBD6	94.188	-0.735566	0.310151	-2.37164	0.0177095	0.800959
GLOD4	174.397	0.614771	0.258929	2.37428	0.017583	0.800959
FSD1	12.5382	-2.08434	0.878035	-2.37387	0.0176029	0.800959
ZNF547	4.01623	4.28019	1.80129	2.37618	0.0174928	0.800959
SLC25A43	66.6687	0.896193	0.377805	2.37211	0.017687	0.800959
SUMF2	358.174	-0.459648	0.194347	-2.36509	0.0180257	0.806711
ESM1	28.6649	-1.37805	0.585127	-2.35513	0.018516	0.816064
C11orf96	17.3441	1.67597	0.711015	2.35715	0.0184159	0.816064
SNRNP35	74.8212	-0.878793	0.373204	-2.35472	0.0185365	0.816064
GAN	46.0386	1.15283	0.4886	2.35947	0.0183013	0.816064
DHX58	27.8258	-1.27173	0.540126	-2.35451	0.0185469	0.816064
WSB1	159.408	0.765576	0.325762	2.35011	0.0187681	0.823026
CDC42SE1	103.21	0.692146	0.295512	2.34219	0.019171	0.837882
FKBP2	368.591	-0.486668	0.20828	-2.33661	0.0194594	0.844837
RELA	299.642	0.48564	0.207807	2.33698	0.0194402	0.844837
LRRC23	27.8349	-1.30106	0.557745	-2.33271	0.0196634	0.850865
AL008721.2	3.92714	4.24916	1.82518	2.32808	0.0199078	0.858599
VOPP1	225.802	-0.516576	0.222673	-2.31989	0.0203469	0.868931
AL450326.1	13.9699	2.24985	0.969256	2.32121	0.0202753	0.868931
ST20	21.5646	1.48061	0.637986	2.32076	0.0203	0.868931
SOS1-IT1	5.75795	-3.56984	1.54179	-2.31539	0.0205916	0.871693
CCNG2	270.74	0.462682	0.20028	2.31017	0.0208785	0.871693
CENPH	56.2691	-0.912922	0.394903	-2.31176	0.0207908	0.871693
BRI3	1706.54	-0.237134	0.102578	-2.31175	0.0207916	0.871693
LY6E	972.165	-0.336461	0.145285	-2.31588	0.0205651	0.871693
AC090409.1	3.84159	4.21415	1.82045	2.3149	0.0206186	0.871693
TRAPPC6A	59.2946	-0.897551	0.388402	-2.31088	0.0208395	0.871693
TENT5C	6.03305	3.37775	1.46291	2.30893	0.0209475	0.871789
ARRDC3	162.118	0.573753	0.248827	2.30584	0.0211198	0.874588
USF2	179.894	0.565389	0.245254	2.30532	0.0211486	0.874588
H1FX	493.522	-0.53536	0.232397	-2.30364	0.0212426	0.874824
RPS6P25	4.46699	-4.76962	2.07119	-2.30283	0.0212882	0.874824
RAP2C-AS1	15.9615	-1.88512	0.819103	-2.30144	0.0213667	0.875298
FER	207.785	-0.482889	0.209936	-2.30017	0.0214388	0.87543
HIST1H2AB	4.05965	-4.61797	2.00867	-2.29902	0.0215039	0.87543
RUBCN	66.939	0.891053	0.388374	2.29432	0.0217724	0.87646
SASH1	671.27	0.296373	0.129192	2.29404	0.0217879	0.87646
CELF1	753.287	0.335487	0.146267	2.29366	0.0218101	0.87646
PCF11	224.9	-0.616503	0.268897	-2.29271	0.0218645	0.87646
PARP4	59.2022	-0.894222	0.389855	-2.29373	0.021806	0.87646
AC134043.2	21.9493	-1.60797	0.702373	-2.28935	0.0220593	0.877371
NUP98	130.509	0.607982	0.265629	2.28884	0.0220887	0.877371
PGAM1P8	7.34605	2.88463	1.2596	2.29011	0.0220147	0.877371
LMOD1	192.397	-0.546684	0.239604	-2.28161	0.0225122	0.884843
TMEM19	86.8094	-0.821583	0.359986	-2.28227	0.0224736	0.884843
CDKN2D	136.834	-0.635329	0.278544	-2.28089	0.0225548	0.884843
CHCHD10	562.817	-0.483614	0.212124	-2.27987	0.0226154	0.884843
XBP1	343.902	0.437349	0.191691	2.28153	0.0225172	0.884843
PSMD4	685.543	-0.358354	0.157486	-2.27547	0.0228779	0.888024
GREM2	2361.29	0.295406	0.129783	2.27616	0.0228366	0.888024
ADAMTS9-AS2	6.77915	-2.97718	1.31354	-2.26653	0.0234191	0.888024
ZNF622	101.794	-0.680704	0.300677	-2.2639	0.0235801	0.888024
ANXA1	2134.91	-0.229071	0.10082	-2.27208	0.0230817	0.888024
NET1	107.304	0.84085	0.37117	2.2654	0.0234879	0.888024
ZNF503.1	2748.74	-0.227474	0.100156	-2.27121	0.0231344	0.888024
DDX10	119.709	-0.642165	0.282971	-2.26936	0.0232462	0.888024
GLDN	159.067	-0.658498	0.290824	-2.26425	0.023559	0.888024
MINDY2	419.21	0.374581	0.165445	2.26408	0.023569	0.888024
ZFHX3	438.089	0.356256	0.156978	2.26946	0.0232405	0.888024
TMEM160	31.4599	-1.30731	0.57619	-2.26889	0.0232753	0.888024
MAP7D3	372.437	-0.43362	0.191394	-2.26558	0.0234769	0.888024
SDHA	306.755	-0.422402	0.186851	-2.26063	0.0237819	0.890121
LY6G5C	16.2106	1.78282	0.788966	2.2597	0.0238401	0.890121
AC040169.1	3.87967	-4.56153	2.01729	-2.26122	0.0237456	0.890121
SELENON	290.066	-0.476354	0.21123	-2.25514	0.0241245	0.890561
E2F3	161.289	0.553546	0.245256	2.25701	0.0240074	0.890561
VIM-AS1	3.91104	4.23592	1.87669	2.25713	0.0240001	0.890561
ETS1	163.27	0.587684	0.260548	2.25557	0.0240978	0.890561
DDOST	258.656	-0.465159	0.2066	-2.2515	0.0243539	0.895864
TRAPPC3	525.788	0.345814	0.154536	2.23776	0.0252368	0.895864
TSGA10	10.3328	2.30306	1.03248	2.2306	0.0257078	0.895864
CPLX1	6.46254	-2.92346	1.30424	-2.2415	0.0249936	0.895864
ZSWIM6	193.527	0.57816	0.257331	2.24675	0.0246557	0.895864
TULP4	184.779	0.517385	0.231806	2.23197	0.025617	0.895864
RBM28	89.5406	0.790739	0.352787	2.2414	0.025	0.895864
FASTK	490.111	-0.342976	0.152797	-2.24466	0.02479	0.895864
ARMC1	173.017	0.542392	0.242649	2.2353	0.0253978	0.895864
AK3	702.575	0.308613	0.138068	2.23523	0.0254022	0.895864
PSIP1	853.616	-0.285792	0.127329	-2.24452	0.0247992	0.895864
CREBZF	39.9127	1.18954	0.529634	2.24598	0.0247056	0.895864
USP5	214.627	-0.515114	0.22907	-2.24871	0.0245308	0.895864
SEC11A	1373.51	-0.317527	0.141672	-2.24128	0.0250078	0.895864
ZNF469	117.329	0.811045	0.363468	2.23141	0.0256541	0.895864
CCDC124	69.1004	-0.828907	0.370576	-2.2368	0.0252991	0.895864
ZNF826P	15.3955	1.78281	0.795281	2.24173	0.0249787	0.895864
ZNF283	19.4702	1.56991	0.703153	2.23267	0.0255708	0.895864
PLTP	143.142	-0.58104	0.260058	-2.23427	0.025465	0.895864
CCT8	535.366	-0.335741	0.149869	-2.24023	0.0250759	0.895864
AP001062.1	11.0755	-2.3517	1.05116	-2.23724	0.0252709	0.895864
MED31	89.5269	0.74235	0.33318	2.22807	0.0258755	0.896926
LGALS9	35.5319	-1.11563	0.500632	-2.22844	0.0258511	0.896926
IL1RAP	18.3667	1.56483	0.703316	2.22493	0.0260858	0.901824
IER5L	139.711	0.592555	0.266796	2.221	0.0263506	0.903806
ZNF276	24.847	1.38734	0.624591	2.2212	0.0263373	0.903806
TXNDC17	411.726	-0.355081	0.159808	-2.22193	0.0262881	0.903806
MT1E	380.665	0.360922	0.162643	2.2191	0.0264801	0.90587
LSM10	84.844	0.77288	0.348911	2.21512	0.0267517	0.910394
GABARAP	15.9761	-1.62155	0.731839	-2.21572	0.0267109	0.910394
AKR7A2	512.33	-0.312997	0.143303	-2.18417	0.0289498	0.913428
AGO3	119.223	0.718532	0.328302	2.18863	0.0286238	0.913428
AKIRIN1	170.041	0.533879	0.244066	2.18744	0.0287104	0.913428
SCMH1	77.412	-0.754425	0.347388	-2.17171	0.0298775	0.913428
RPL7P9	6.48551	-2.6632	1.21282	-2.19588	0.0281008	0.913428
NRAS	216.74	0.499791	0.227494	2.19694	0.0280248	0.913428
PRDX6	726.87	-0.28278	0.13041	-2.16839	0.0301292	0.913428
RGS2	209.378	0.48218	0.220946	2.18234	0.0290843	0.913428
TRIB2	79.7899	0.872583	0.397652	2.19434	0.0282111	0.913428
GULP1	266.442	0.418062	0.189943	2.20099	0.0277367	0.913428
SLC4A7	705.542	0.342793	0.155358	2.20648	0.0273507	0.913428
CMTM8	9.63313	2.36423	1.07493	2.19942	0.0278482	0.913428
NDUFAF3	337.037	-0.46224	0.213185	-2.16825	0.0301393	0.913428
AC092902.2	7.30061	-2.83049	1.30649	-2.16648	0.0302744	0.913428
FGFR3	4.3258	-3.71539	1.70202	-2.18293	0.0290412	0.913428
COQ2	109.434	-0.649126	0.299025	-2.17081	0.0299456	0.913428
DCTD	311.362	-0.42261	0.191324	-2.20888	0.0271832	0.913428
CDK7	123.755	0.648584	0.296648	2.18638	0.0287879	0.913428
CCDC125	16.7396	1.83815	0.83802	2.19345	0.028275	0.913428
PCDHGA2	5.20263	3.66627	1.66872	2.19705	0.0280166	0.913428
DDX39B	5.55898	3.23548	1.49324	2.16676	0.0302533	0.913428
TRIM56	365.906	0.396599	0.182004	2.17907	0.0293265	0.913428
CCDC136	32.1706	-1.38291	0.63242	-2.1867	0.0287643	0.913428
ARHGEF10	11.1135	2.27408	1.04548	2.17515	0.0296192	0.913428
NR4A3	48.9588	0.997029	0.45699	2.18173	0.0291294	0.913428
TMEM38B	50.3837	0.918536	0.418309	2.19583	0.0281042	0.913428
BRINP1	8.42539	-2.57406	1.16471	-2.21004	0.0271026	0.913428
PTGS1	1724.33	-0.23409	0.107355	-2.18053	0.0292183	0.913428
ENG	336.348	-0.411247	0.187875	-2.18894	0.0286013	0.913428
KLF6	553.075	0.343219	0.158521	2.16513	0.0303777	0.913428
PFKFB3	231.893	0.466747	0.21544	2.16648	0.0302749	0.913428
ADIPOR2	216.053	0.481921	0.221419	2.17651	0.0295173	0.913428
CACNA1C	175.301	0.507316	0.230245	2.20337	0.0275685	0.913428
ERP29	759.08	-0.334374	0.153081	-2.1843	0.0289404	0.913428
RBM19	65.9362	-0.907176	0.417021	-2.17537	0.0296022	0.913428
PSME2	183.412	-0.530681	0.24474	-2.16834	0.0301325	0.913428
DACT1	11.1333	1.97512	0.911843	2.16608	0.0303051	0.913428
ERH	773.881	-0.292738	0.134585	-2.17511	0.0296219	0.913428
TMED3	656.884	-0.321324	0.146343	-2.1957	0.0281136	0.913428
ZNF48	26.636	1.53903	0.704826	2.18355	0.0289951	0.913428
SEPHS2	202.802	-0.467005	0.212513	-2.19754	0.027982	0.913428
MIR22HG	130.557	0.617795	0.282911	2.1837	0.028984	0.913428
SEH1L	132.154	0.569063	0.262875	2.16477	0.0304056	0.913428
SERTAD1	150.524	0.6146	0.279396	2.19974	0.0278251	0.913428
PVR	70.9135	0.838632	0.380348	2.20491	0.0274606	0.913428
FOSB	22.4373	1.59891	0.729724	2.19111	0.0284436	0.913428
SNRPD2	990.841	-0.306276	0.140204	-2.18449	0.028926	0.913428
ZNF446	46.1528	-1.02554	0.47291	-2.16858	0.0301144	0.913428
ARVCF	14.4369	1.68927	0.777622	2.17235	0.0298291	0.913428
ZBED4	51.8906	0.918475	0.417672	2.19903	0.0278756	0.913428
FAM199X	42.8538	1.264	0.573285	2.20484	0.0274652	0.913428
SSU72	337.04	-0.417061	0.193684	-2.15331	0.0312941	0.914653
SRGAP2D	7.83853	-2.76689	1.28134	-2.15938	0.0308209	0.914653
URB2	10.7713	2.04866	0.949638	2.1573	0.0309822	0.914653
NOL10	170.153	-0.52061	0.243683	-2.13643	0.0326447	0.914653
CFLAR	505.963	0.322926	0.150173	2.15036	0.0315267	0.914653
SCAP	168.016	-0.558256	0.25888	-2.15643	0.0310501	0.914653
RPL24	2596.79	-0.234086	0.109303	-2.14162	0.032224	0.914653
ECT2	193.645	-0.512251	0.237639	-2.15558	0.0311162	0.914653
AC104825.1	12.8235	2.1107	0.980007	2.15376	0.0312589	0.914653
SEC24D	365.08	0.366853	0.171534	2.13866	0.0324629	0.914653
GRPEL2	58.675	-0.928974	0.434492	-2.13807	0.0325112	0.914653
BAK1	17.3903	1.74272	0.81616	2.13527	0.032739	0.914653
SYNJ2	1097.27	0.30212	0.139844	2.16041	0.0307406	0.914653
HOOK3	868.24	0.276403	0.12834	2.15367	0.0312659	0.914653
MTDH	3304.34	0.240601	0.11206	2.14707	0.0317875	0.914653
MYC	16.1444	1.87434	0.866842	2.16227	0.0305976	0.914653
SH3PXD2A	298.115	0.450013	0.209768	2.14529	0.0319297	0.914653
SLC35C1	99.8793	0.694594	0.321931	2.15758	0.0309601	0.914653
NDUFC2	299.405	-0.452603	0.211969	-2.13523	0.0327424	0.914653
ALG9	17.5468	-1.68216	0.787695	-2.13555	0.0327159	0.914653
CCDC122	82.8302	-0.753236	0.352791	-2.13508	0.0327546	0.914653
LRP10	1521.44	-0.223511	0.104495	-2.13897	0.0324385	0.914653
NID2	354.532	-0.383884	0.179724	-2.13596	0.0326828	0.914653
AL928654.4	7.16696	-2.78987	1.2984	-2.1487	0.0316579	0.914653
SELENOS	503.612	0.362162	0.168464	2.14979	0.0315717	0.914653
NCBP3	201.714	0.53582	0.247756	2.16269	0.0305647	0.914653
MLLT6	241.345	0.542112	0.253236	2.14074	0.032295	0.914653
PNPO	139.287	-0.624092	0.290894	-2.14543	0.0319187	0.914653
AC015909.1	4.01782	-3.64737	1.70026	-2.14518	0.0319384	0.914653
RPL6P27	14.0747	-1.83548	0.857215	-2.14121	0.0322568	0.914653
MED14	56.9517	0.938195	0.437818	2.14289	0.0321222	0.914653
KLF8	8.29409	-2.19732	1.02916	-2.13506	0.0327562	0.914653
MT-RNR1	11284.6	-0.535707	0.24905	-2.151	0.031476	0.914653
CNIH4	311.163	0.39088	0.183346	2.13192	0.0330133	0.919868
KLHL21	290.446	0.477461	0.228304	2.09134	0.0364976	0.919899
RPL11	5109.81	-0.187464	0.0896584	-2.09087	0.03654	0.919899
CDC20	205.398	-0.476057	0.224893	-2.11681	0.0342759	0.919899
USP1	373.232	-0.342788	0.163628	-2.09492	0.036178	0.919899
F3	35.9016	1.03857	0.494073	2.10205	0.0355488	0.919899
AMPD2	229.934	0.443568	0.212371	2.08865	0.0367395	0.919899
GSTM1	4.50355	3.57616	1.68911	2.11719	0.0342437	0.919899
PPM1J	8.04384	2.4793	1.18347	2.09494	0.0361759	0.919899
AL445423.1	13.8923	-1.79362	0.857657	-2.0913	0.0365009	0.919899
RHOB	126.539	0.653674	0.309654	2.11098	0.0347737	0.919899
RBKS	29.3147	-1.29059	0.608006	-2.12266	0.0337822	0.919899
GEMIN6	54.9411	-0.926574	0.442181	-2.09546	0.0361298	0.919899
RPL31	5381.94	-0.223902	0.10665	-2.09942	0.0357801	0.919899
MFF	260.783	0.479226	0.22866	2.0958	0.0361	0.919899
LZTFL1	101.417	0.64137	0.303007	2.11668	0.0342867	0.919899
COL8A1	2937.89	0.252953	0.119681	2.11357	0.0345522	0.919899
TRMT10C	110.369	0.665112	0.314244	2.11654	0.0342985	0.919899
RPL4P4	5.49279	-3.05479	1.45566	-2.09856	0.0358556	0.919899
SMIM20	105.807	-0.695973	0.328124	-2.12107	0.0339163	0.919899
NAA15	214.291	-0.438566	0.207029	-2.11838	0.0341431	0.919899
RAI14	894.847	0.320086	0.150203	2.13102	0.0330879	0.919899
BEND3	5.92286	2.77856	1.3288	2.09103	0.0365253	0.919899
BCLAF1	526.428	-0.318935	0.15135	-2.10727	0.0350944	0.919899
SOD2	197.147	-0.531218	0.250032	-2.1246	0.0336202	0.919899
STK17A	377.389	0.393171	0.187975	2.09161	0.0364732	0.919899
CTSB	7623.82	0.171771	0.0810877	2.11833	0.0341471	0.919899
STC1	135.947	0.705117	0.332853	2.1184	0.034141	0.919899
NDUFB9	838.92	-0.26852	0.127669	-2.10325	0.0354435	0.919899
TG	4.88739	-3.89569	1.85821	-2.09648	0.0360399	0.919899
DPM2	94.8051	-0.635978	0.29985	-2.12099	0.0339231	0.919899
COMMD3	179.442	0.502155	0.240429	2.08858	0.0367453	0.919899
PWWP2B	47.3944	0.898977	0.426042	2.11006	0.0348529	0.919899
LDHA	4230.26	-0.236407	0.112013	-2.11053	0.0348127	0.919899
API5	92.8966	0.856629	0.407042	2.10452	0.035333	0.919899
AP002387.1	9.99716	2.26334	1.06657	2.12206	0.0338323	0.919899
E2F7	54.219	0.850421	0.400368	2.1241	0.0336618	0.919899
CMKLR1	198.232	0.555632	0.263586	2.10797	0.0350336	0.919899
KLF5	40.4161	0.973755	0.462241	2.1066	0.0351526	0.919899
DNAL1	48.9603	1.07745	0.508177	2.12022	0.0339874	0.919899
RORA	85.5153	0.890481	0.426248	2.08912	0.0366972	0.919899
LINC00933	7.77802	2.43976	1.16586	2.09267	0.0363788	0.919899
ASPHD1	29.1784	-1.14958	0.546226	-2.10459	0.0353268	0.919899
DDX19B	90.9941	-0.687788	0.322972	-2.12956	0.0332083	0.919899
AP2B1	1924.24	-0.261817	0.125119	-2.09255	0.0363892	0.919899
SMAD7	40.3626	1.14973	0.540645	2.12659	0.0334543	0.919899
ZNF791	188.045	0.56475	0.267217	2.11345	0.034562	0.919899
AC092069.1	167.381	-0.523037	0.249947	-2.09259	0.0363858	0.919899
CYP2S1	12.7007	1.97979	0.939701	2.10682	0.0351328	0.919899
NAPA	3.85965	-4.52816	2.14564	-2.1104	0.0348242	0.919899
GDF5	28.8524	1.30567	0.619098	2.10899	0.0349453	0.919899
NEFH	14.1546	-1.85929	0.885373	-2.1	0.0357286	0.919899
CDPF1	14.4801	-1.6319	0.77249	-2.11252	0.0346419	0.919899
ZMAT1	4.08799	4.3057	2.02835	2.12276	0.0337743	0.919899
RPL3P2	16.2325	2.03016	0.972947	2.08661	0.0369232	0.921079
BEND6	234.779	-0.455125	0.218128	-2.0865	0.0369334	0.921079
FMNL3	96.0139	-0.771788	0.370359	-2.08389	0.0371698	0.925209
SMG6	161.001	-0.541055	0.259812	-2.08248	0.0372983	0.926643
SLC6A6	149.515	0.507097	0.24376	2.08031	0.0374967	0.927373
UBASH3B	49.31	0.921764	0.443356	2.07906	0.0376115	0.927373
ZNF785	42.0343	1.06925	0.514237	2.07928	0.0375912	0.927373
MBTD1	13.1437	1.91756	0.921734	2.08038	0.0374904	0.927373
IPP	66.9169	0.777761	0.375133	2.0733	0.0381448	0.927797
C1orf52	61.9525	0.868694	0.418889	2.0738	0.0380975	0.927797
MOB1B	52.745	-0.940735	0.453314	-2.07524	0.0379644	0.927797
CBL	224.68	0.535313	0.258359	2.07198	0.0382677	0.927797
STT3A	522.915	-0.3341	0.161246	-2.07199	0.0382666	0.927797
PSME1	868.506	-0.249627	0.120467	-2.07216	0.0382506	0.927797
AC005632.2	8.6859	2.4262	1.16906	2.07535	0.0379541	0.927797
PSMD7	655.603	-0.326022	0.156889	-2.07804	0.037706	0.927797
BIRC5	449.103	-0.341623	0.16485	-2.07232	0.0382354	0.927797
EMILIN1	333.976	-0.511007	0.24676	-2.07087	0.0383713	0.928586
FNDC3B	628.546	0.322766	0.156259	2.06558	0.0388677	0.934722
CCNA2	205.21	-0.465361	0.225468	-2.06398	0.0390196	0.934722
ARL4A	52.3864	-0.994525	0.481933	-2.06362	0.039054	0.934722
FER1L6	20.7028	-1.39588	0.675642	-2.06601	0.0388277	0.934722
IL17D	6.54165	2.66731	1.29171	2.06495	0.0389278	0.934722
PIM2	35.9648	-1.21238	0.587398	-2.06399	0.0390191	0.934722
SEC22A	53.0377	-1.07236	0.520459	-2.06041	0.039359	0.935007
MAP3K13	234.311	0.457427	0.221832	2.06204	0.0392039	0.935007
CWC27	305.257	-0.378111	0.18363	-2.0591	0.0394848	0.935007
MCPH1	51.6003	0.856143	0.415311	2.06145	0.0392602	0.935007
PLEKHG4	98.1118	0.700976	0.340309	2.05982	0.0394154	0.935007
MT-TI	7.58218	-2.39978	1.16551	-2.05899	0.0394952	0.935007
TMSB4X	6135.24	-0.276975	0.13461	-2.05761	0.039628	0.936453
MZT2B	954.952	-0.322528	0.156897	-2.05568	0.0398138	0.939145
TNFRSF1B	77.0179	0.717772	0.349456	2.05397	0.0399787	0.939545
S100A11	3612.32	-0.29947	0.145997	-2.05122	0.0402459	0.939545
TMEM217	7.08561	2.54852	1.24161	2.0526	0.0401114	0.939545
TSC1	164.015	0.570658	0.278253	2.05086	0.0402801	0.939545
KIF1BP	146.866	0.669068	0.326782	2.04744	0.0406145	0.939545
HSPB8	26.8375	1.31234	0.640881	2.04771	0.0405883	0.939545
RPL7AP6	7.02599	3.0388	1.48079	2.05214	0.0401557	0.939545
AXIN1	55.9395	0.915916	0.447419	2.04711	0.0406472	0.939545
ZNF594	9.95266	-1.90525	0.9289	-2.05108	0.0402589	0.939545
NCOR1	750.429	-0.2963	0.144578	-2.04942	0.0404215	0.939545
MRPL54	158.401	-0.556879	0.272094	-2.04664	0.0406935	0.939545
RUNX1	94.1143	0.732843	0.358034	2.04686	0.0406723	0.939545
WDR44	51.5839	0.925757	0.452494	2.0459	0.0407665	0.93957
EIF5B	2346.24	-0.235328	0.115203	-2.04272	0.0410805	0.941825
IGF1R	320.29	0.377494	0.184787	2.04286	0.0410664	0.941825
THAP11	142.177	0.565063	0.276548	2.04327	0.0410255	0.941825
BUB1	108.192	-0.605585	0.297951	-2.0325	0.0421034	0.942369
SEC24A	97.7242	0.690291	0.339727	2.0319	0.0421638	0.942369
MFAP3	24.2276	-1.2909	0.634818	-2.0335	0.0420022	0.942369
NKAPL	26.8517	-1.22474	0.604086	-2.02743	0.0426186	0.942369
GNA12	253.439	0.490092	0.241095	2.03278	0.0420751	0.942369
ANLN	570.756	-0.328555	0.162011	-2.02797	0.0425629	0.942369
ZNF706	229.538	0.448849	0.221271	2.02851	0.0425085	0.942369
MASTL	43.203	-0.957909	0.469702	-2.0394	0.0414106	0.942369
TET1	51.3611	-0.880563	0.433648	-2.0306	0.042296	0.942369
DUSP5	25.8523	1.61202	0.792638	2.03374	0.0419777	0.942369
POLR2L	2675.8	-0.224457	0.109973	-2.04102	0.0412485	0.942369
C12orf10	117.307	-0.617994	0.30355	-2.03589	0.0417612	0.942369
ZMYM5	53.018	-1.07449	0.52872	-2.03225	0.0421286	0.942369
KLHDC2	206.495	-0.528695	0.259492	-2.03742	0.0416079	0.942369
SYNE3	274.471	0.382065	0.188402	2.02793	0.0425678	0.942369
RPL38	4566.77	-0.197839	0.0969132	-2.0414	0.0412108	0.942369
ZNF433-AS1	14.4414	-1.54539	0.761786	-2.02865	0.0424944	0.942369
JUND	772.223	0.305197	0.150147	2.03265	0.0420878	0.942369
PIGU	29.1638	1.25263	0.616868	2.03063	0.0422921	0.942369
APP	2221.56	-0.215997	0.106217	-2.03355	0.0419967	0.942369
MRTFA	35.3267	-1.0834	0.53276	-2.03357	0.0419952	0.942369
RUNDC1	69.2733	0.760634	0.375513	2.02559	0.0428072	0.944939
SURF1	104.206	-0.697235	0.344462	-2.02413	0.0429572	0.945808
SLC5A3	419.988	0.355764	0.175791	2.02379	0.0429913	0.945808
ARID1B	304.503	-0.368644	0.182359	-2.02153	0.0432251	0.946174
SUGCT	59.3486	0.795095	0.393206	2.02208	0.0431676	0.946174
GPATCH1	53.8692	0.863687	0.427045	2.02247	0.0431275	0.946174
KLF16	82.0395	0.638032	0.315781	2.02049	0.0433326	0.94694
PNRC2	194.64	-0.430018	0.212963	-2.01921	0.043465	0.948247
OSGEPL1	23.1279	1.38528	0.68716	2.01595	0.0438057	0.949604
ITPR1	24.6617	1.37982	0.684407	2.01608	0.0437916	0.949604
GNB4	249.107	0.398653	0.197774	2.0157	0.0438316	0.949604
WNT2	6.13104	2.96215	1.47147	2.01306	0.0441085	0.949604
FAS	93.0157	0.623647	0.30962	2.01423	0.043985	0.949604
LOXL4	71.2147	-0.778394	0.386503	-2.01394	0.0440158	0.949604
PRIM1	13.6336	-1.80662	0.897161	-2.01371	0.0440402	0.949604
AHNAK2	973.722	-0.253356	0.125722	-2.0152	0.0438834	0.949604
CNOT11	187.062	0.560134	0.278486	2.01135	0.044288	0.951901
AC090498.1	1170.1	-0.229139	0.114051	-2.00909	0.0445277	0.955028
XIAP	267.254	0.443891	0.220995	2.0086	0.0445797	0.955028
THAP4	142.774	0.516811	0.2574	2.00781	0.0446631	0.955249
RBBP6	797.671	-0.293724	0.14639	-2.00645	0.044808	0.956783
SH3BP5L	133.731	0.700805	0.349577	2.00472	0.0449929	0.957602
AF131215.6	11.9301	1.91238	0.953656	2.00531	0.0449295	0.957602
CLSPN	175.976	-0.527877	0.265557	-1.98781	0.0468327	0.958093
RABGGTB	102.436	0.711377	0.358194	1.98601	0.0470324	0.958093
HIPK1	163.506	0.492045	0.248231	1.98221	0.0474559	0.958093
SHC1	861.928	0.300381	0.151545	1.98212	0.0474655	0.958093
CCDC138	5.79771	2.84699	1.43778	1.98014	0.0476883	0.958093
EEFSEC	27.0996	-1.07614	0.541156	-1.9886	0.0467457	0.958093
DZIP1L	25.7325	1.25453	0.630832	1.98869	0.0467351	0.958093
AC098487.1	5.3333	-3.52535	1.76694	-1.99516	0.0460249	0.958093
RPL34	5840.67	-0.212147	0.106932	-1.98395	0.0472618	0.958093
BRD8	277.018	-0.410489	0.205667	-1.99589	0.0459461	0.958093
MXD3	66.7037	-0.79553	0.399815	-1.98974	0.0466191	0.958093
HEIH	109.207	-0.576498	0.28902	-1.99467	0.0460791	0.958093
TRIM52	22.3521	-1.19187	0.600426	-1.98503	0.0471407	0.958093
AC019205.1	19.7062	1.33725	0.669216	1.99823	0.0456918	0.958093
AEBP1	793.266	-0.275093	0.137327	-2.00319	0.0451567	0.958093
SRRT	276.205	0.438051	0.21905	1.99978	0.0455245	0.958093
FAM3C	135.913	0.549105	0.276088	1.98888	0.0467144	0.958093
CUTC	25.3633	-1.48458	0.744475	-1.99413	0.0461382	0.958093
INPP5A	189.308	0.453285	0.227121	1.99579	0.0459567	0.958093
CTNND1	505.615	0.30685	0.154189	1.99009	0.0465815	0.958093
VEGFB	257.302	-0.425181	0.213081	-1.9954	0.0459993	0.958093
PITPNM1	12.9532	1.91003	0.95537	1.99926	0.04558	0.958093
AP000766.1	7.83671	-2.09732	1.05226	-1.99315	0.0462453	0.958093
PPP2R1B	92.9191	-0.627179	0.316793	-1.97978	0.0477287	0.958093
KANSL2	46.4827	0.851645	0.425679	2.00067	0.0454278	0.958093
NR4A1	14.9493	2.11841	1.06972	1.98034	0.0476657	0.958093
WASF3	98.3032	0.841944	0.424136	1.98508	0.0471355	0.958093
TSPAN3	498.696	-0.300094	0.151467	-1.98125	0.0475629	0.958093
TMEM220	93.6941	-0.631228	0.316618	-1.99366	0.0461892	0.958093
AATF	129.933	-0.575381	0.287811	-1.99916	0.0455911	0.958093
KANSL1	100.595	-0.590374	0.296176	-1.99332	0.0462263	0.958093
CCDC137	122.345	-0.560372	0.282937	-1.98055	0.0476412	0.958093
FXYD5	349.014	-0.366973	0.184467	-1.98937	0.0466606	0.958093
ZNF226	113.17	-0.569352	0.286796	-1.98522	0.0471206	0.958093
NORAD	1266.92	0.215745	0.108495	1.98852	0.0467545	0.958093
SLC25A1	393.668	-0.407888	0.204086	-1.99861	0.045651	0.958093
RF00494.3	7.46177	-2.80412	1.41578	-1.98062	0.0476342	0.958093
PHF13	196.762	0.503169	0.258517	1.94637	0.0516104	0.959875
FAM131C	24.2891	-1.14488	0.587973	-1.94717	0.0515144	0.959875
EPHA2	38.5637	0.979596	0.504274	1.94258	0.0520664	0.959875
LRRC42	192.332	0.448058	0.231386	1.93641	0.0528172	0.959875
VCAM1	72.1015	0.676014	0.346255	1.95236	0.0508959	0.959875
CENPF	1492.31	-0.268363	0.137323	-1.95424	0.0506728	0.959875
MAIP1	50.6066	-0.813657	0.413818	-1.96622	0.0492735	0.959875
NBEAL1	68.7525	0.730356	0.377527	1.93458	0.0530419	0.959875
SH3BP4	339.654	0.396534	0.202565	1.95756	0.0502817	0.959875
CELSR3	4.87972	2.94908	1.49368	1.97437	0.0483393	0.959875
KLHDC8B	127.544	-0.548509	0.279096	-1.9653	0.0493791	0.959875
PRKCD	72.6302	0.733083	0.372068	1.97029	0.0488049	0.959875
ARF4	1714.1	0.214252	0.109833	1.95071	0.0510915	0.959875
ARL13B	89.4622	0.684661	0.350882	1.95126	0.0510265	0.959875
RPL9	3274.02	-0.191136	0.0988112	-1.93436	0.0530695	0.959875
SHROOM3	248.912	0.42939	0.220451	1.94778	0.0514412	0.959875
ADH1B	194.525	-0.502926	0.259757	-1.93614	0.0528506	0.959875
NEK1	285.688	-0.408353	0.210134	-1.94329	0.0519809	0.959875
GPR150	3.94833	3.35052	1.71519	1.95344	0.050767	0.959875
MARCH3	8.0253	2.24995	1.15682	1.94495	0.0517808	0.959875
PIM1	129.802	-0.645253	0.331001	-1.9494	0.051248	0.959875
SLC17A5	503.978	0.320658	0.16386	1.9569	0.0503588	0.959875
TWISTNB	141.381	0.528526	0.267855	1.97318	0.0484751	0.959875
HUS1	77.7004	-0.742119	0.377882	-1.96389	0.0495425	0.959875
GNAI1	77.1701	0.689366	0.35188	1.95909	0.050102	0.959875
CALD1	11550.6	-0.193706	0.0987968	-1.96065	0.0499199	0.959875
NEFM	66.777	-0.822587	0.422234	-1.94818	0.0513937	0.959875
KCTD9	234.327	0.41899	0.216614	1.93427	0.05308	0.959875
ANP32B	1437.81	-0.222168	0.114219	-1.9451	0.0517634	0.959875
LINC01503	18.872	1.32008	0.673869	1.95895	0.0501185	0.959875
EDF1	884.053	-0.293652	0.150769	-1.94769	0.051452	0.959875
NRP1	703.236	-0.272087	0.140454	-1.93719	0.0527218	0.959875
ZSWIM8	66.2066	0.772762	0.394671	1.95799	0.0502311	0.959875
KAT6B	301.477	-0.376608	0.193308	-1.94823	0.0513874	0.959875
STIM1	242.482	0.408891	0.207977	1.96604	0.0492941	0.959875
TP53I11	1987.31	-0.309404	0.159572	-1.93896	0.052506	0.959875
CTSF	255.199	0.403346	0.205504	1.96271	0.0496793	0.959875
KDM2A	738.312	0.309162	0.158832	1.94647	0.0515979	0.959875
H2AFX	202.219	-0.412433	0.212128	-1.94426	0.0518635	0.959875
YAF2	131.86	0.561955	0.290014	1.93768	0.0526622	0.959875
AC004241.1	8.67159	-1.95807	0.992308	-1.97325	0.048467	0.959875
HDAC7	775.789	-0.362496	0.183848	-1.97172	0.048642	0.959875
GRASP	22.1872	1.64762	0.844382	1.95127	0.051025	0.959875
OS9	828.138	-0.28364	0.1443	-1.96563	0.0493416	0.959875
UBE2N	184.424	0.469399	0.239242	1.96202	0.04976	0.959875
AP4S1	31.8497	-1.13824	0.583643	-1.95023	0.0511491	0.959875
SAMD4A	86.5027	0.677999	0.349231	1.94141	0.0522087	0.959875
SPRED1	196.571	0.43061	0.21993	1.95794	0.0502368	0.959875
LIPC	19.5362	-1.43294	0.725555	-1.97496	0.048273	0.959875
ANXA2	14148.9	-0.208996	0.106176	-1.9684	0.0490222	0.959875
UACA	2140.03	-0.283597	0.145968	-1.94287	0.0520318	0.959875
MPI	55.325	-0.851403	0.433269	-1.96507	0.0494065	0.959875
ZNF174	34.3648	-1.03704	0.535851	-1.93531	0.0529523	0.959875
CNEP1R1	30.3098	1.2548	0.637823	1.96731	0.0491474	0.959875
OGFOD1	216.575	0.404433	0.205842	1.96478	0.0494402	0.959875
OSGIN1	33.0428	-1.03927	0.537673	-1.9329	0.0532481	0.959875
AC005332.4	6.43889	2.4875	1.26462	1.967	0.0491836	0.959875
JMJD6	54.3429	0.909388	0.470487	1.93286	0.0532529	0.959875
USP36	159.031	0.495506	0.256279	1.93346	0.0531797	0.959875
WDR45B	515.147	0.308062	0.159073	1.93661	0.0527932	0.959875
ME2	61.719	0.932398	0.473899	1.9675	0.0491254	0.959875
ZCCHC2	87.942	0.648703	0.332554	1.95067	0.0510966	0.959875
AC027575.2	4.05841	3.29688	1.6836	1.95823	0.0502027	0.959875
ARID3A	151.863	0.506569	0.25623	1.97701	0.0480403	0.959875
CLPP	215.696	-0.44194	0.227009	-1.9468	0.0515588	0.959875
MVB12A	83.7898	-0.69271	0.357203	-1.93926	0.0524692	0.959875
EML2	115.906	0.562658	0.289452	1.94387	0.0519107	0.959875
ALDH16A1	113.298	-0.561361	0.289556	-1.9387	0.0525382	0.959875
ZMYND8	249.843	-0.436542	0.221929	-1.96704	0.0491785	0.959875
ADAMTS5	131.581	-0.543284	0.278372	-1.95165	0.0509802	0.959875
SPECC1L	172.285	-0.511534	0.258813	-1.97646	0.0481022	0.959875
AP000356.3	3.9701	-3.56917	1.81859	-1.9626	0.0496923	0.959875
SPIN4	76.7885	0.695912	0.357299	1.9477	0.0514508	0.959875
MT-ND2	4246.95	-0.701279	0.362609	-1.93398	0.0531154	0.959875
STMN1	1917.89	-0.202289	0.1047	-1.93209	0.053349	0.960282
ORMDL2	83.5378	-0.689181	0.356979	-1.93059	0.0535334	0.962277
EXO1	22.5088	-1.23237	0.638967	-1.92869	0.0537689	0.965181
KPNB1	2559	-0.182203	0.0945266	-1.92753	0.053914	0.966458
KPTN	15.4284	1.59383	0.827452	1.92619	0.0540802	0.96811
ANKRD36B	5.25876	-3.37168	1.75206	-1.92441	0.0543031	0.968299
NCKAP5L	50.2409	1.02711	0.533712	1.92447	0.054296	0.968299
BRD4	1407.06	-0.228933	0.118968	-1.92433	0.0543131	0.968299
MYCBP	36.9699	-0.99247	0.5162	-1.92264	0.0545248	0.969921
ZNF556	10.1533	-2.6423	1.37446	-1.92242	0.0545525	0.969921
FAM8A1	195.836	0.481126	0.250635	1.91962	0.0549055	0.972229
PXN	758.772	0.28301	0.147419	1.91977	0.0548872	0.972229
PAR.16	104.175	0.576729	0.300393	1.91992	0.0548684	0.972229
RAB29	178.949	0.457475	0.239821	1.90757	0.0564473	0.975932
RNF149	122.549	0.516271	0.269814	1.91343	0.0556925	0.975932
PLEKHA3	174.398	0.531453	0.278278	1.90979	0.0561599	0.975932
ABHD5	171.608	-0.480565	0.25094	-1.91506	0.0554855	0.975932
JARID2	185.213	0.519535	0.271298	1.915	0.0554931	0.975932
CASP8AP2	116.296	-0.579318	0.302515	-1.91501	0.0554913	0.975932
FUCA2	357.646	-0.35243	0.184165	-1.91366	0.0556636	0.975932
SEM1	1200.81	-0.221442	0.115858	-1.91133	0.0559626	0.975932
COPS6	462.227	-0.315239	0.164871	-1.91204	0.0558713	0.975932
THAP5	105.211	0.577988	0.30272	1.90931	0.0562215	0.975932
ANAPC15	100.612	-0.561537	0.29356	-1.91285	0.055767	0.975932
PPFIBP1	565.774	-0.280577	0.146876	-1.9103	0.0560944	0.975932
PPL	129.176	-0.526019	0.275767	-1.90748	0.0564589	0.975932
TAF15	357.065	-0.33864	0.177433	-1.90855	0.0563199	0.975932
ACOX1	310.971	-0.363539	0.189725	-1.91614	0.0553471	0.975932
VASP	288.096	0.379302	0.198826	1.90771	0.0564291	0.975932
PTPRA	207.603	-0.397941	0.208259	-1.9108	0.0560309	0.975932
NHS	117.206	0.623954	0.326233	1.9126	0.0557987	0.975932
EGR1	327.398	1.54198	0.80925	1.90544	0.0567224	0.97817
MDK	342.379	-0.357698	0.187793	-1.90475	0.0568129	0.97817
RPL36	4256.32	-0.191813	0.100692	-1.90495	0.0567862	0.97817
HIST3H2A	16.5663	1.37662	0.724464	1.90018	0.0574089	0.983035
LINC02019	3.85492	3.33891	1.75843	1.8988	0.0575908	0.983035
ATG3	203.567	-0.478685	0.252133	-1.89854	0.0576245	0.983035
TLE1	182.995	0.516727	0.272077	1.89919	0.0575391	0.983035
AC022400.7	144.138	-0.592546	0.312291	-1.89742	0.0577725	0.983035
LRP5	27.5912	1.19703	0.630716	1.8979	0.0577096	0.983035
RB1	161.292	0.46403	0.244351	1.89903	0.0575602	0.983035
AC078909.1	5.29151	-2.97694	1.56836	-1.89812	0.0576799	0.983035
SMIM7	235.711	0.392277	0.206428	1.90031	0.0573926	0.983035
KIZ	53.6403	0.851217	0.448803	1.89664	0.0578756	0.983509
LINC01023	11.1422	-1.98576	1.04736	-1.89596	0.057965	0.983749
CDC42BPA	340.446	-0.337587	0.1783	-1.89337	0.0583089	0.984471
SLC25A4	23.862	1.23382	0.651605	1.89351	0.0582904	0.984471
MCM3	162.386	-0.483944	0.255538	-1.89382	0.0582489	0.984471
EEF1D	1681.38	-0.245102	0.129414	-1.89393	0.0582344	0.984471
CCNL1	90.2979	0.672725	0.356858	1.88514	0.0594114	0.985264
ANKRD33B	67.4853	-0.731352	0.387478	-1.88747	0.0590975	0.985264
RABGEF1	101.481	0.685818	0.363091	1.88883	0.0589141	0.985264
TSPAN33	7.80176	-2.67401	1.41748	-1.88645	0.0592341	0.985264
LONRF1	130.285	0.576086	0.305579	1.88523	0.0593991	0.985264
CLU	1428.54	-0.21205	0.112247	-1.88914	0.0588726	0.985264
TRPS1	518.141	0.320158	0.169404	1.88991	0.0587705	0.985264
SAAL1	38.9137	0.939232	0.497096	1.88944	0.0588335	0.985264
FANCM	27.6481	-1.22088	0.647024	-1.88692	0.0591709	0.985264
DLGAP5	151.441	-0.518378	0.274594	-1.8878	0.0590534	0.985264
AC027307.3	7.12823	2.56248	1.35816	1.88673	0.0591961	0.985264
TMX4	436.033	-0.338336	0.179398	-1.88595	0.0593013	0.985264
CEBPB	768.788	0.248702	0.131914	1.88534	0.0593838	0.985264
GPKOW	60.8208	-0.69099	0.366445	-1.88566	0.0593411	0.985264
TMEM14B	236.536	0.432312	0.229538	1.88341	0.0596454	0.986728
PEX1	38.7851	-0.987179	0.524467	-1.88225	0.0598017	0.986728
WFDC1	8.93854	2.08531	1.10764	1.88265	0.0597473	0.986728
PAK4	47.3936	-0.854425	0.453775	-1.88293	0.0597102	0.986728
OBSCN	6.86826	-2.21709	1.17989	-1.87906	0.0602368	0.992653
MCL1	993.91	0.272607	0.145267	1.8766	0.0605734	0.99319
ATP6V1G1	477.562	0.289335	0.15411	1.87746	0.0604548	0.99319
TEX30	32.6636	0.937045	0.499106	1.87744	0.0604572	0.99319
AL357033.4	5.86635	2.54588	1.35632	1.87705	0.0605114	0.99319
MOB3C	14.4826	1.43484	0.771296	1.86029	0.0628441	0.994357
TCEANC2	58.2448	0.744326	0.398364	1.86846	0.0616985	0.994357
PATJ	26.0765	1.08238	0.584068	1.85317	0.0638586	0.994357
TGFBR3	497.907	0.310861	0.167071	1.86065	0.0627936	0.994357
RPSAP19	12.6052	-7.27223	3.91069	-1.85958	0.0629454	0.994357
SEMA6C	15.706	-1.59204	0.857034	-1.85761	0.0632241	0.994357
INTS7	49.1422	-0.8078	0.437325	-1.84714	0.0647269	0.994357
ZBTB18	18.8054	-1.34662	0.724095	-1.85972	0.0629245	0.994357
ZC3H6	190.869	-0.534099	0.285762	-1.86903	0.061618	0.994357
FAP	411.296	-0.324631	0.174726	-1.85795	0.0631766	0.994357
NCL	3414.09	-0.199885	0.107383	-1.86142	0.0626844	0.994357
GOLIM4	1300.08	-0.243365	0.131071	-1.85674	0.0633478	0.994357
NOP14	255.317	-0.382865	0.20759	-1.84434	0.0651339	0.994357
PPP2R2C	5.079	-2.85397	1.5426	-1.8501	0.0642993	0.994357
WDFY3-AS2	40.926	-0.81195	0.439386	-1.84792	0.0646137	0.994357
SNX18	399.237	0.314878	0.168394	1.86989	0.0614985	0.994357
NSA2	2537.26	-0.179672	0.0968503	-1.85515	0.0635741	0.994357
F2R	626.41	0.278984	0.150559	1.85299	0.0638834	0.994357
AC008669.1	4.30169	-3.05196	1.64744	-1.85254	0.0639483	0.994357
SPATA24	7.02284	-2.45447	1.3267	-1.85005	0.0643065	0.994357
ARL10	87.9638	0.647441	0.348941	1.85544	0.0635329	0.994357
NHP2	286.965	-0.413652	0.221196	-1.87007	0.0614742	0.994357
NHLRC1	12.3945	-1.85534	0.993361	-1.86774	0.0617976	0.994357
PHF3	693.29	-0.245795	0.131628	-1.86735	0.0618527	0.994357
BBS9	61.8518	-0.834337	0.449937	-1.85434	0.0636899	0.994357
SSBP1	603.688	-0.288614	0.156069	-1.84928	0.064418	0.994357
RSPO2	385.225	-0.31611	0.170754	-1.85126	0.0641319	0.994357
TRPM3	12.2467	-1.56998	0.850524	-1.8459	0.0649067	0.994357
FAM206A	32.5621	1.16091	0.629271	1.84486	0.0650583	0.994357
AL158151.1	5.13893	-2.62966	1.42395	-1.84674	0.0647846	0.994357
RRP12	25.7549	1.21994	0.658834	1.85166	0.0640744	0.994357
ATF7IP	250.38	-0.368046	0.198947	-1.84997	0.0643182	0.994357
PIP4K2C	117.309	0.592732	0.319812	1.85337	0.0638286	0.994357
CTDSP2	892.514	0.260291	0.140905	1.84728	0.0647064	0.994357
DCN	6573.96	0.176492	0.0946372	1.86493	0.0621916	0.994357
COX6A1	547.974	-0.341856	0.184442	-1.85346	0.0638162	0.994357
KPNA3	451.202	-0.295921	0.16043	-1.84455	0.065103	0.994357
SDR39U1	90.6179	-0.594397	0.321346	-1.84971	0.0643551	0.994357
TLNRD1	41.6773	0.886992	0.478871	1.85226	0.0639887	0.994357
AEN	108.617	-0.544107	0.291536	-1.86635	0.061993	0.994357
NOMO1	181.06	-0.425575	0.230147	-1.84914	0.0644369	0.994357
CNOT1	324.155	-0.3474	0.188028	-1.84759	0.0646611	0.994357
ANKFY1	236.556	-0.38499	0.208731	-1.84443	0.0651202	0.994357
VAMP2	123.507	-0.492945	0.265495	-1.8567	0.0633539	0.994357
ELAC2	110.51	0.5307	0.284841	1.86315	0.0624417	0.994357
SDF2	213.688	0.381574	0.204824	1.86294	0.0624708	0.994357
TTC25	5.32381	2.72225	1.47332	1.8477	0.0646457	0.994357
AC025048.6	6.15302	-2.26406	1.22595	-1.84678	0.0647797	0.994357
ZNF776	23.0326	-1.35076	0.726077	-1.86036	0.0628352	0.994357
KCNG1	9.04871	1.8799	1.01545	1.85129	0.0641282	0.994357
AURKA	314.442	-0.321869	0.174164	-1.84809	0.0645899	0.994357
CHEK2	24.5161	1.43803	0.773928	1.8581	0.0631553	0.994357
NOL12	31.8922	-1.19002	0.645134	-1.8446	0.0650954	0.994357
ZFX	154.274	-0.485308	0.258926	-1.87431	0.0608875	0.994357
XIST	240.096	0.401041	0.216121	1.85563	0.0635065	0.994357
ARMCX1	230.232	-0.380695	0.204578	-1.86088	0.0627613	0.994357
TSC22D3	169.554	0.468044	0.25335	1.84742	0.0646864	0.994357
SLC25A5	741.623	-0.268923	0.145716	-1.84553	0.0649609	0.994357
RPL39	253.723	-0.383877	0.206598	-1.85809	0.0631567	0.994357
HNRNPU	1570.33	-0.193451	0.105106	-1.84054	0.0656897	0.996198
MSH2	71.2335	0.695911	0.378626	1.83799	0.0660641	0.996198
ASB1	102.586	0.576134	0.312809	1.84181	0.0655036	0.996198
KAT2B	41.9068	0.865642	0.471368	1.83644	0.0662919	0.996198
SLC35G2	29.8086	1.14057	0.62153	1.8351	0.0664909	0.996198
ATP1B3	601.273	-0.246659	0.134232	-1.83755	0.0661284	0.996198
GUCY1B1	75.9409	-0.724715	0.394029	-1.83924	0.0658795	0.996198
ZBED8	12.8601	-1.66962	0.908495	-1.83778	0.0660944	0.996198
ZNF853	14.5469	1.42367	0.775971	1.8347	0.0665504	0.996198
FAM185A	11.4769	-1.54081	0.83917	-1.83612	0.0663405	0.996198
LINC-PINT.1	12.727	-1.88601	1.02763	-1.8353	0.0664606	0.996198
PRDX5	840.73	-0.273699	0.14854	-1.84259	0.0653887	0.996198
RIOX1	61.8163	0.750433	0.407492	1.84159	0.0655355	0.996198
NATD1	65.2806	0.723078	0.39288	1.84046	0.0657014	0.996198
SLC26A11	61.0319	-0.808951	0.43982	-1.83928	0.0658742	0.996198
KCNK15	36.1345	1.0083	0.549211	1.8359	0.066372	0.996198
LINC01278	35.6888	0.991383	0.539216	1.83856	0.0659792	0.996198
MTND2P28	43.6611	-0.563829	0.469814	-1.20011	0.230096	0.998872
MTCO2P12	11.9627	-0.102076	0.792337	-0.128829	0.897493	0.998872
MTATP6P1	854.408	-0.674224	0.38838	-1.73599	0.0825655	0.998872
AL669831.4	4.93225	-0.689825	1.25024	-0.551754	0.581117	0.998872
LINC01128	16.6032	0.646396	0.842759	0.767001	0.443081	0.998872
LINC02593	12.782	0.44632	1.00446	0.444336	0.6568	0.998872
SAMD11	227.92	0.0678594	0.259301	0.261701	0.793552	0.998872
NOC2L	170.236	-0.172522	0.24488	-0.704519	0.48111	0.998872
KLHL17	9.84025	1.08259	1.02772	1.05338	0.292165	0.998872
PLEKHN1	33.9108	-0.617094	0.518059	-1.19117	0.233589	0.998872
ISG15	63.7334	-0.0078617	0.392118	-0.0200493	0.984004	0.998872
AGRN	3.92453	0.500859	1.42091	0.352493	0.724469	0.998872
C1orf159	7.15717	-0.542221	1.0577	-0.51264	0.608203	0.998872
SDF4	2145.53	0.112195	0.111057	1.01025	0.312377	0.998872
B3GALT6	168.754	-0.142886	0.243993	-0.585613	0.558135	0.998872
UBE2J2	282.652	0.200309	0.196231	1.02078	0.307357	0.998872
SCNN1D	8.29342	0.265694	1.12183	0.23684	0.812781	0.998872
ACAP3	36.3391	-0.423869	0.512274	-0.827428	0.407995	0.998872
PUSL1	39.489	-0.495882	0.495563	-1.00065	0.316998	0.998872
INTS11	85.1367	0.0387122	0.359845	0.10758	0.914329	0.998872
MXRA8	4423.16	0.0409883	0.1206	0.339869	0.733955	0.998872
AURKAIP1	387.827	-0.00359299	0.192142	-0.0186997	0.985081	0.998872
AL391244.1	63.2369	-0.156781	0.376172	-0.41678	0.676839	0.998872
MRPL20	374.023	-0.184395	0.184901	-0.997266	0.318635	0.998872
ANKRD65	20.333	-0.229998	0.646961	-0.355505	0.722211	0.998872
VWA1	25.174	-0.726711	0.684858	-1.06111	0.288639	0.998872
ATAD3B	9.72127	-0.659541	0.936164	-0.704514	0.481113	0.998872
ATAD3A	75.1296	-0.0627837	0.379406	-0.165479	0.868567	0.998872
FNDC10	63.2946	-0.226505	0.378268	-0.598796	0.549309	0.998872
AL691432.2	17.9553	-0.266202	0.730959	-0.364181	0.715723	0.998872
MIB2	48.1413	0.405614	0.434572	0.933363	0.350632	0.998872
CDK11B	215.479	-0.111307	0.235539	-0.472566	0.636523	0.998872
SLC35E2B	20.6959	0.783246	0.620131	1.26303	0.206577	0.998872
SLC35E2A	246.158	0.198094	0.196875	1.00619	0.314324	0.998872
NADK	32.0688	0.266596	0.512078	0.520617	0.602634	0.998872
GNB1	1735.23	0.0118447	0.0994191	0.119139	0.905165	0.998872
PRKCZ	8.98828	-0.829108	1.01571	-0.816285	0.414337	0.998872
PRKCZ-AS1	11.1281	-1.86105	1.02127	-1.8223	0.06841	0.998872
FAAP20	123.648	-0.229288	0.321401	-0.713404	0.475596	0.998872
SKI	646.11	0.242934	0.171308	1.41811	0.156159	0.998872
MORN1	10.2982	1.72336	0.980677	1.75732	0.078864	0.998872
PEX10	133.537	-0.363949	0.275717	-1.32001	0.186832	0.998872
TNFRSF14-AS1	4.0579	0.0561075	1.96435	0.0285629	0.977213	0.998872
TNFRSF14	88.8845	0.0305433	0.310754	0.0982879	0.921704	0.998872
PRXL2B	177.702	-0.0679881	0.253607	-0.268085	0.788634	0.998872
LINC00982	4.61899	-1.3224	1.42425	-0.928486	0.353155	0.998872
PRDM16	18.9822	-0.799875	0.654113	-1.22284	0.221391	0.998872
MEGF6	169.737	0.016034	0.247896	0.0646802	0.948429	0.998872
TPRG1L	450.61	-0.0641646	0.174969	-0.366719	0.713829	0.998872
WRAP73	38.311	0.118736	0.564599	0.210302	0.833432	0.998872
TP73-AS1	40.4461	0.164925	0.496696	0.332044	0.739856	0.998872
LRRC47	311.881	0.208778	0.208604	1.00084	0.316907	0.998872
CEP104	132.084	-0.171061	0.276942	-0.617677	0.536788	0.998872
DFFB	37.2029	0.453096	0.575915	0.786741	0.431433	0.998872
C1orf174	97.5928	0.073629	0.29089	0.253116	0.800178	0.998872
NPHP4	26.4552	0.400859	0.639413	0.626917	0.530713	0.998872
KCNAB2	26.863	0.452277	0.586836	0.770704	0.440882	0.998872
RPL22	667.875	-0.213319	0.171462	-1.24412	0.213457	0.998872
ICMT	361.096	-0.213174	0.196629	-1.08414	0.278302	0.998872
GPR153	97.71	-0.0512915	0.320385	-0.160093	0.872807	0.998872
ACOT7	171.979	0.133277	0.245553	0.542762	0.587294	0.998872
PLEKHG5	34.6669	-0.208985	0.51659	-0.404547	0.685811	0.998872
NOL9	171.778	-0.162977	0.250602	-0.650342	0.515471	0.998872
ZBTB48	11.6979	1.07833	0.981819	1.0983	0.272073	0.998872
THAP3	53.791	0.250286	0.393479	0.636086	0.52472	0.998872
DNAJC11	91.1955	-0.262081	0.309627	-0.846442	0.397306	0.998872
CAMTA1	300.646	0.0722229	0.178969	0.40355	0.686544	0.998872
VAMP3	444.934	-0.0427845	0.171246	-0.249842	0.80271	0.998872
PER3	142.381	-0.297969	0.282924	-1.05318	0.292259	0.998872
PARK7	1160.32	-0.146361	0.112734	-1.29829	0.194189	0.998872
SLC45A1	7.08972	-0.358264	1.07897	-0.332044	0.739856	0.998872
RERE	282.561	-0.288746	0.199981	-1.44387	0.148776	0.998872
ENO1	4337.13	-0.0462584	0.0937767	-0.493282	0.621813	0.998872
GPR157	15.9739	0.65778	0.762247	0.862949	0.388166	0.998872
MIR34AHG	11.4819	0.814045	1.25929	0.646433	0.517999	0.998872
LNCTAM34A	20.3335	0.44001	0.734708	0.598891	0.549245	0.998872
H6PD	381.228	0.005354	0.175693	0.0304736	0.975689	0.998872
SPSB1	187.768	0.397279	0.240248	1.65362	0.0982046	0.998872
AL928921.2	7.7661	0.411844	0.980208	0.42016	0.674369	0.998872
SLC25A33	27.4266	0.284177	0.548244	0.518341	0.604221	0.998872
TMEM201	21.6543	-0.259419	0.710377	-0.365185	0.714973	0.998872
PIK3CD	75.5003	0.1172	0.3418	0.342892	0.73168	0.998872
PIK3CD-AS2	19.8078	-0.552119	0.757027	-0.729326	0.465802	0.998872
CLSTN1	682.773	0.0228874	0.139531	0.164031	0.869706	0.998872
CTNNBIP1	101.366	-0.188232	0.329371	-0.571488	0.567669	0.998872
LZIC	115.636	0.433919	0.302358	1.43511	0.151254	0.998872
NMNAT1	43.6563	0.534438	0.447206	1.19506	0.232063	0.998872
KIF1B	310.6	0.204953	0.198651	1.03173	0.3022	0.998872
PGD	351.112	-0.209898	0.182026	-1.15312	0.248862	0.998872
CENPS	27.9934	0.906737	0.700609	1.29421	0.195592	0.998872
DFFA	386.932	0.247584	0.175668	1.40938	0.158722	0.998872
PEX14	82.605	-0.548323	0.337875	-1.62286	0.10462	0.998872
TARDBP	155.325	-0.0573607	0.280442	-0.204536	0.837934	0.998872
SRM	486.611	-0.291233	0.187843	-1.5504	0.121045	0.998872
EXOSC10	178.076	-0.0660025	0.249987	-0.264024	0.791761	0.998872
MTOR	68.8597	0.223444	0.345572	0.646592	0.517896	0.998872
UBIAD1	74.1263	-0.104878	0.348033	-0.301346	0.763151	0.998872
FBXO2	10.0384	-1.06494	1.18538	-0.898399	0.368973	0.998872
FBXO44	52.3986	-0.620288	0.421366	-1.47209	0.140997	0.998872
FBXO6	12.2277	0.345091	0.818731	0.421496	0.673393	0.998872
MAD2L2	183.272	0.0564032	0.232686	0.2424	0.80847	0.998872
AGTRAP	97.6511	0.0396351	0.335312	0.118204	0.905906	0.998872
C1orf167	4.61648	-1.09642	1.5623	-0.701796	0.482806	0.998872
MTHFR	172.658	0.201862	0.226312	0.891963	0.372413	0.998872
CLCN6	27.2752	0.627524	0.549475	1.14204	0.253436	0.998872
KIAA2013	238.638	-0.0118751	0.20613	-0.0576095	0.95406	0.998872
PLOD1	717.721	-0.0704305	0.155223	-0.453737	0.650018	0.998872
MIIP	8.07728	0.596617	1.05439	0.56584	0.571502	0.998872
VPS13D	143.547	-0.119537	0.257518	-0.464189	0.642512	0.998872
DHRS3	248.524	0.0219575	0.225469	0.0973861	0.92242	0.998872
PDPN	17.5883	-0.0835416	0.813036	-0.102753	0.918159	0.998872
PRDM2	120.616	0.0430059	0.304905	0.141047	0.887833	0.998872
KAZN	110.329	0.27849	0.294533	0.945532	0.344388	0.998872
TMEM51	45.8225	0.624863	0.528972	1.18128	0.237492	0.998872
EFHD2	140.602	-0.200412	0.273186	-0.733609	0.463187	0.998872
CASP9	35.3679	-0.251253	0.542065	-0.463511	0.642998	0.998872
DNAJC16	92.3081	0.566511	0.384383	1.47382	0.140531	0.998872
AGMAT	8.9909	-0.354473	0.960197	-0.369167	0.712004	0.998872
DDI2	188.852	0.356726	0.250939	1.42156	0.155153	0.998872
PLEKHM2	434.438	0.126577	0.174321	0.726113	0.467769	0.998872
FBLIM1	288.716	0.0614831	0.196238	0.313309	0.754046	0.998872
UQCRHL	6.30979	-1.93302	1.17426	-1.64616	0.0997305	0.998872
FLJ37453	17.744	0.622812	0.685114	0.909063	0.363317	0.998872
SPEN	371.139	0.00860163	0.180806	0.0475737	0.962056	0.998872
ZBTB17	48.0343	0.0258694	0.495961	0.0521601	0.958401	0.998872
HSPB7	181.875	-0.154393	0.240181	-0.64282	0.520341	0.998872
ARHGEF19	100.512	-0.212656	0.332201	-0.640143	0.52208	0.998872
FBXO42	46.5463	0.68181	0.468315	1.45588	0.145426	0.998872
SZRD1	418.041	-0.0378004	0.174675	-0.216404	0.828673	0.998872
NECAP2	271.158	-0.0748376	0.193773	-0.386212	0.69934	0.998872
NBPF1	20.7961	0.67828	0.657078	1.03227	0.301948	0.998872
CROCCP2	26.1484	-0.598902	0.557956	-1.07339	0.283098	0.998872
CROCC	32.4264	1.03234	0.633704	1.62905	0.103303	0.998872
BX284668.5	8.6496	0.963981	1.19417	0.807241	0.419527	0.998872
MFAP2	22.4775	0.0188771	0.596054	0.0316702	0.974735	0.998872
ATP13A2	12.6306	-0.679594	1.00545	-0.67591	0.499098	0.998872
SDHB	159.027	0.150202	0.242085	0.620451	0.534961	0.998872
RCC2	471.785	0.251276	0.154794	1.62329	0.104527	0.998872
ARHGEF10L	101.458	0.551954	0.328099	1.68228	0.0925142	0.998872
ALDH4A1	96.5826	-0.185227	0.316673	-0.584917	0.558603	0.998872
IFFO2	24.4875	0.38682	0.64465	0.600046	0.548475	0.998872
UBR4	291.656	0.0408875	0.254208	0.160843	0.872217	0.998872
AL035413.1	7.44037	1.09116	1.11693	0.97693	0.328604	0.998872
EMC1	262.853	-0.229229	0.188047	-1.219	0.222843	0.998872
MRTO4	203.063	-0.0479602	0.231308	-0.207344	0.835742	0.998872
PQLC2	51.9863	0.595212	0.464818	1.28053	0.20036	0.998872
CAPZB	6082.61	0.158485	0.0917171	1.72797	0.0839927	0.998872
MINOS1	202.054	0.236434	0.236166	1.00113	0.316762	0.998872
NBL1	1421.85	-0.0734157	0.117291	-0.62593	0.531361	0.998872
AL031727.1	18.9231	-0.844829	0.673574	-1.25425	0.209752	0.998872
TMCO4	91.4852	-0.43383	0.325601	-1.3324	0.182729	0.998872
OTUD3	18.9816	-0.30829	0.679315	-0.453825	0.649955	0.998872
MUL1	94.8999	0.0556086	0.312278	0.178074	0.858665	0.998872
PINK1	471.138	0.0864718	0.153176	0.564527	0.572396	0.998872
PINK1-AS	15.935	-0.0460383	0.753604	-0.0610909	0.951287	0.998872
HP1BP3	1024.15	-0.0251749	0.124522	-0.202172	0.839782	0.998872
EIF4G3	460.288	-0.116568	0.199677	-0.583783	0.559366	0.998872
ECE1	981.437	0.155879	0.120052	1.29843	0.194139	0.998872
NBPF3	31.975	0.236581	0.552671	0.428068	0.668602	0.998872
ALPL	4.23338	0.774493	1.52466	0.507979	0.611468	0.998872
USP48	440.588	-0.0109141	0.162195	-0.0672902	0.946351	0.998872
HSPG2	624.456	-0.0623306	0.138991	-0.448451	0.653828	0.998872
LINC00339	6.79653	0.016575	1.22957	0.0134803	0.989245	0.998872
ZBTB40	67.3537	0.464492	0.379678	1.22338	0.221186	0.998872
EPHB2	273.132	0.132182	0.195242	0.677017	0.498395	0.998872
KDM1A	93.821	-0.271977	0.369396	-0.736275	0.461564	0.998872
LUZP1	360.762	-0.238742	0.197789	-1.20705	0.227411	0.998872
HNRNPR	570.068	-0.242914	0.154009	-1.57728	0.114731	0.998872
ZNF436	53.1696	0.125421	0.448343	0.279743	0.779674	0.998872
ZNF436-AS1	18.2209	-0.874793	0.725786	-1.20531	0.228085	0.998872
AL109936.2	4.11199	-0.113419	1.77251	-0.0639878	0.94898	0.998872
TCEA3	117.344	0.238316	0.311058	0.766144	0.44359	0.998872
ASAP3	53.8629	0.00752919	0.431489	0.0174493	0.986078	0.998872
E2F2	4.40591	-0.584172	1.38951	-0.420416	0.674182	0.998872
ELOA	179.381	0.380793	0.269324	1.41388	0.157396	0.998872
ELOA-AS1	9.87337	-1.97723	1.10621	-1.78739	0.0738749	0.998872
PITHD1	181.063	0.189064	0.222509	0.849692	0.395496	0.998872
LYPLA2	143.274	0.114968	0.361019	0.318455	0.75014	0.998872
GALE	33.1406	-0.488497	0.541451	-0.9022	0.366951	0.998872
HMGCL	137.123	0.105228	0.317454	0.331474	0.740286	0.998872
FUCA1	126.691	-0.304392	0.27812	-1.09446	0.273752	0.998872
SRSF10	197.369	0.148506	0.236371	0.628273	0.529825	0.998872
STPG1	24.8584	0.383513	0.598073	0.641248	0.521361	0.998872
NIPAL3	554.917	-0.196096	0.184195	-1.06461	0.287052	0.998872
RCAN3	84.3118	0.105572	0.359795	0.293422	0.769199	0.998872
SRRM1	1162.49	-0.18318	0.119076	-1.53835	0.123964	0.998872
CLIC4	1521.51	0.0180845	0.105498	0.17142	0.863894	0.998872
RUNX3	142.838	-0.163349	0.257662	-0.633967	0.526103	0.998872
SYF2	742.893	-0.124412	0.167131	-0.744397	0.456636	0.998872
RSRP1	34.0269	0.552453	0.569362	0.970301	0.331897	0.998872
MACO1	285.867	-0.0109496	0.185574	-0.0590039	0.952949	0.998872
LDLRAP1	193.447	0.186083	0.221365	0.840618	0.400562	0.998872
MAN1C1	186.574	0.0187162	0.242186	0.0772804	0.938401	0.998872
MTFR1L	86.5167	-0.034323	0.319081	-0.107568	0.914338	0.998872
PAQR7	18.9348	-0.29106	0.7697	-0.378147	0.705321	0.998872
PAFAH2	71.9254	-0.458651	0.386258	-1.18742	0.235061	0.998872
PDIK1L	10.9846	-0.171826	1.13899	-0.150858	0.880088	0.998872
ZNF593	73.5623	-0.186604	0.384466	-0.485358	0.627422	0.998872
SH3BGRL3	5623.72	-0.121409	0.112764	-1.07667	0.281628	0.998872
DHDDS	122.469	0.253716	0.363319	0.698328	0.484972	0.998872
HMGN2	121.863	-0.28176	0.26247	-1.07349	0.283051	0.998872
ARID1A	254.325	0.144627	0.216151	0.669103	0.50343	0.998872
PIGV	29.5943	0.733646	0.626791	1.17048	0.241808	0.998872
ZDHHC18	41.537	0.34263	0.500218	0.684961	0.493369	0.998872
GPN2	59.6779	-0.216982	0.395873	-0.548109	0.583617	0.998872
GPATCH3	20.9525	0.374468	0.727576	0.514679	0.606778	0.998872
NUDC	212.391	-0.265167	0.229057	-1.15765	0.247008	0.998872
TRNP1	106.006	-0.216266	0.353004	-0.612644	0.540112	0.998872
TENT5B	7.27137	-1.38621	1.24235	-1.1158	0.264508	0.998872
SLC9A1	187.931	-0.32303	0.242452	-1.33235	0.182746	0.998872
WDTC1	81.2275	0.641335	0.352579	1.81898	0.0689143	0.998872
TMEM222	65.5582	0.395996	0.370035	1.07016	0.284548	0.998872
MAP3K6	70.6198	-0.189489	0.400832	-0.472738	0.6364	0.998872
WASF2	1739.83	-0.0313696	0.100428	-0.312359	0.754767	0.998872
IFI6	225.649	-0.0837411	0.202991	-0.412537	0.679946	0.998872
FAM76A	83.1627	0.117039	0.371268	0.315241	0.752579	0.998872
STX12	205.397	-0.0238282	0.243134	-0.0980046	0.921929	0.998872
PPP1R8	150.756	0.427182	0.253948	1.68216	0.0925379	0.998872
THEMIS2	7.89309	1.22068	1.12915	1.08106	0.279669	0.998872
RPA2	121.615	-0.225613	0.284147	-0.794001	0.427195	0.998872
XKR8	87.3381	0.112033	0.328114	0.341444	0.73277	0.998872
EYA3	118.109	-0.0652222	0.298202	-0.218718	0.82687	0.998872
DNAJC8	1285.45	-0.19834	0.12411	-1.5981	0.110021	0.998872
ATP5IF1	732.681	0.0882243	0.138809	0.635582	0.525049	0.998872
SESN2	265.909	-0.394513	0.234991	-1.67884	0.0931825	0.998872
MED18	66.4233	-0.325154	0.357463	-0.909615	0.363026	0.998872
PHACTR4	348.969	-0.297579	0.183349	-1.62302	0.104586	0.998872
RCC1	105.931	0.428387	0.29262	1.46397	0.143202	0.998872
SNHG3	49.5553	-0.192359	0.451578	-0.425971	0.670129	0.998872
TRNAU1AP	81.9984	0.0117015	0.337828	0.0346376	0.972369	0.998872
SNHG12	25.5244	-0.566853	0.63737	-0.889363	0.373808	0.998872
TAF12	126.696	0.289204	0.290166	0.996686	0.318917	0.998872
RAB42	29.1151	0.265885	0.715974	0.371361	0.710369	0.998872
GMEB1	118.763	-0.2548	0.275235	-0.925752	0.354575	0.998872
YTHDF2	326.906	-0.0412596	0.190516	-0.216568	0.828545	0.998872
EPB41	86.6486	-0.0182017	0.350316	-0.051958	0.958562	0.998872
AL138785.1	68.6779	-0.284929	0.392543	-0.725853	0.467929	0.998872
TMEM200B	197.983	0.300289	0.228721	1.3129	0.189216	0.998872
SRSF4	293.152	0.00614459	0.192763	0.0318764	0.974571	0.998872
MECR	69.5587	-0.27637	0.385337	-0.717215	0.473241	0.998872
PTPRU	65.815	0.512056	0.370529	1.38196	0.166984	0.998872
SDC3	341.724	-0.259188	0.193286	-1.34095	0.179936	0.998872
PUM1	594.621	-0.0389315	0.150071	-0.259421	0.795311	0.998872
SNRNP40	38.2636	0.0421534	0.505224	0.0834351	0.933506	0.998872
ZCCHC17	303.541	0.0181821	0.2148	0.0846464	0.932543	0.998872
FABP3	29.7903	-0.769737	0.533801	-1.44199	0.149304	0.998872
SERINC2	1103.28	0.0166342	0.166464	0.099927	0.920402	0.998872
TINAGL1	13.1967	-0.316282	0.974089	-0.324696	0.745411	0.998872
PEF1	254.023	-0.131406	0.200747	-0.654584	0.512735	0.998872
COL16A1	365.837	0.00809978	0.169067	0.0479088	0.961789	0.998872
ADGRB2	8.17967	0.332389	0.99608	0.333697	0.738608	0.998872
SPOCD1	183.086	-0.270063	0.224715	-1.2018	0.22944	0.998872
PTP4A2	2158.41	-0.0530238	0.0988286	-0.536523	0.591597	0.998872
KHDRBS1	1210.67	-0.0057667	0.124155	-0.0464474	0.962954	0.998872
TMEM39B	99.3677	-0.431681	0.315432	-1.36854	0.171143	0.998872
KPNA6	893.794	0.104197	0.13513	0.771089	0.440654	0.998872
TXLNA	420.934	0.0662065	0.169626	0.39031	0.696308	0.998872
CCDC28B	56.9119	0.287319	0.441166	0.651273	0.51487	0.998872
IQCC	3.88915	-0.848766	1.72992	-0.490639	0.623682	0.998872
TMEM234	14.9115	-0.273126	0.766144	-0.356494	0.721471	0.998872
MTMR9LP	5.41408	-0.739512	1.20051	-0.615996	0.537897	0.998872
FAM167B	6.49931	0.865885	1.09941	0.787587	0.430938	0.998872
HDAC1	318.351	-0.117067	0.215249	-0.54387	0.586531	0.998872
MARCKSL1	34.8018	-0.00604726	0.508769	-0.0118861	0.990517	0.998872
FAM229A	4.40809	1.67996	1.70188	0.98712	0.323584	0.998872
BSDC1	144.422	-0.204802	0.266517	-0.768438	0.442227	0.998872
ZBTB8A	121.713	0.376482	0.333144	1.13009	0.258439	0.998872
ZBTB8OS	94.4515	-0.441899	0.321077	-1.3763	0.168729	0.998872
RBBP4	267.34	-0.241342	0.192114	-1.25625	0.209027	0.998872
SYNC	126.69	0.524768	0.345083	1.5207	0.128335	0.998872
KIAA1522	88.4961	-0.424943	0.325087	-1.30717	0.191156	0.998872
YARS	276.675	-0.246199	0.197524	-1.24642	0.212609	0.998872
S100PBP	120.116	-0.423756	0.294111	-1.4408	0.14964	0.998872
FNDC5	4.08264	-0.479846	1.58839	-0.302095	0.762579	0.998872
TMEM54	69.1627	-0.290762	0.360088	-0.807474	0.419393	0.998872
RNF19B	16.3992	0.556902	0.782867	0.711363	0.476859	0.998872
AK2	241.718	-0.0310809	0.205661	-0.151127	0.879876	0.998872
AZIN2	19.6466	0.163423	0.769761	0.212304	0.83187	0.998872
AL662907.1	4.92942	-0.585546	1.71406	-0.341614	0.732641	0.998872
TRIM62	14.5549	0.590725	0.936103	0.631047	0.52801	0.998872
CSMD2	13.2345	0.296356	0.78934	0.375448	0.707328	0.998872
SMIM12	118.634	0.233339	0.297382	0.784645	0.432662	0.998872
ZMYM6	37.7185	0.840373	0.516295	1.6277	0.103589	0.998872
ZMYM1	38.4962	-0.221132	0.475255	-0.465291	0.641723	0.998872
SFPQ	880.264	0.149704	0.152752	0.980048	0.327062	0.998872
ZMYM4	236.966	-0.165683	0.202268	-0.819128	0.412713	0.998872
RPL5P4	16.8098	-0.362744	0.785922	-0.461552	0.644403	0.998872
KIAA0319L	171.426	0.00542582	0.238783	0.0227228	0.981871	0.998872
NCDN	317.251	-0.0896663	0.189861	-0.472274	0.636731	0.998872
PSMB2	550.632	-0.0408003	0.152244	-0.267993	0.788705	0.998872
C1orf216	64.9035	0.169159	0.410444	0.412136	0.68024	0.998872
AGO4	36.6904	0.27946	0.502235	0.556432	0.577915	0.998872
AGO1	163.277	0.118273	0.276409	0.427892	0.66873	0.998872
ADPRHL2	115.23	0.446922	0.273396	1.6347	0.102111	0.998872
COL8A2	46.5191	0.562244	0.42306	1.32899	0.18385	0.998872
MAP7D1	701.945	-0.124062	0.137415	-0.902826	0.366618	0.998872
THRAP3	1242.65	-0.167389	0.116652	-1.43494	0.151304	0.998872
EVA1B	311.688	-0.246441	0.230269	-1.07023	0.284516	0.998872
AL591845.1	6.44302	0.811581	1.23514	0.657073	0.511134	0.998872
STK40	51.1421	0.337601	0.422217	0.799592	0.423947	0.998872
OSCP1	28.794	-0.0838229	0.580241	-0.144462	0.885135	0.998872
ZC3H12A	16.9153	1.32978	0.912555	1.45721	0.145059	0.998872
MEAF6	244.607	-0.0637952	0.213885	-0.298269	0.765498	0.998872
SNIP1	79.0344	-0.0967863	0.336195	-0.287888	0.773433	0.998872
DNALI1	30.4791	-0.526733	0.610778	-0.862396	0.38847	0.998872
GNL2	345.674	0.0579495	0.183907	0.315102	0.752685	0.998872
RSPO1	4.55768	0.17352	1.75201	0.0990402	0.921106	0.998872
C1orf109	21.4853	0.741013	0.692355	1.07028	0.284493	0.998872
CDCA8	273.395	-0.136577	0.200712	-0.680465	0.49621	0.998872
MANEAL	5.86492	1.31968	1.37402	0.960452	0.336828	0.998872
YRDC	25.6479	-0.894969	0.646229	-1.38491	0.16608	0.998872
C1orf122	416.006	-0.169624	0.194223	-0.873345	0.382475	0.998872
MTF1	93.2646	0.278618	0.30182	0.923129	0.35594	0.998872
INPP5B	55.8846	0.289039	0.428331	0.674803	0.499801	0.998872
SF3A3	247.642	0.099478	0.199588	0.498418	0.61819	0.998872
FHL3	116.447	0.271319	0.332051	0.817102	0.41387	0.998872
UTP11	236.956	-0.135573	0.212419	-0.638233	0.523322	0.998872
RRAGC	216.814	0.312407	0.224053	1.39435	0.163213	0.998872
AL139260.1	5.3673	-1.02271	1.20894	-0.845953	0.397579	0.998872
RHBDL2	5.60807	0.653147	1.23755	0.527772	0.597658	0.998872
NDUFS5	1628.23	-0.0947519	0.102998	-0.91994	0.357604	0.998872
MACF1	795.024	-0.0737013	0.151824	-0.485438	0.627366	0.998872
PABPC4	2168.6	-0.217056	0.130773	-1.65979	0.096956	0.998872
PPIE	99.54	-0.0168551	0.309203	-0.0545115	0.956528	0.998872
TRIT1	26.8844	-0.258342	0.610137	-0.423416	0.671992	0.998872
CAP1	1842.15	-0.0624339	0.100683	-0.620104	0.535189	0.998872
PPT1	105.076	-0.327978	0.321716	-1.01947	0.307982	0.998872
AL050341.2	6.88391	0.802549	1.2882	0.623001	0.533284	0.998872
ZMPSTE24	184.384	-0.312852	0.226348	-1.38217	0.166918	0.998872
SMAP2	102.186	0.33893	0.308878	1.0973	0.272512	0.998872
ZFP69B	6.64051	-0.431209	1.48267	-0.290833	0.771179	0.998872
AL031985.3	12.0012	-0.558083	1.07484	-0.519225	0.603604	0.998872
ZFP69	8.2245	-0.585471	1.17773	-0.49712	0.619105	0.998872
AL603839.3	4.32204	1.17205	1.83335	0.639297	0.52263	0.998872
EXO5	20.1662	-0.0675918	0.635506	-0.106359	0.915298	0.998872
NFYC	100.243	0.211246	0.320672	0.658759	0.510051	0.998872
CITED4	8.73171	-0.86151	0.999729	-0.861744	0.388829	0.998872
CTPS1	30.4227	0.243362	0.57808	0.420983	0.673767	0.998872
HIVEP3	11.1896	-1.18014	1.01409	-1.16374	0.244528	0.998872
FOXJ3	98.0977	-0.0826431	0.339283	-0.243582	0.807555	0.998872
PPCS	264.573	-0.0697993	0.22569	-0.30927	0.757116	0.998872
CCDC30	7.86404	-0.243692	1.03414	-0.235646	0.813708	0.998872
PPIH	117.801	-0.392955	0.321728	-1.22139	0.221939	0.998872
YBX1	3457.46	-0.0811281	0.101973	-0.795585	0.426273	0.998872
P3H1	324.975	-0.0535475	0.186321	-0.287393	0.773811	0.998872
C1orf50	11.6217	0.57697	0.941595	0.612758	0.540036	0.998872
SVBP	186.791	0.188074	0.257164	0.73134	0.464571	0.998872
ERMAP	49.1091	0.0297523	0.418172	0.0711484	0.94328	0.998872
ZNF691	10.142	0.0540638	1.01695	0.0531626	0.957602	0.998872
SLC2A1	49.4436	0.656245	0.597542	1.09824	0.2721	0.998872
SLC2A1-AS1	4.29643	0.300947	1.90419	0.158044	0.874422	0.998872
EBNA1BP2	257.28	-0.0562517	0.203329	-0.276654	0.782046	0.998872
ELOVL1	173.576	-0.253369	0.226175	-1.12023	0.262615	0.998872
MED8	171.951	-0.196643	0.268207	-0.733179	0.46345	0.998872
SZT2	47.5302	0.401063	0.431446	0.929579	0.352589	0.998872
PTPRF	367.914	0.0379613	0.1786	0.21255	0.831678	0.998872
KDM4A	285.111	0.0382202	0.188602	0.20265	0.839409	0.998872
ST3GAL3	13.0589	0.527334	0.951918	0.553969	0.5796	0.998872
IPO13	53.895	-0.695396	0.391198	-1.7776	0.075469	0.998872
DPH2	13.0659	-1.09363	0.830287	-1.31718	0.18778	0.998872
ATP6V0B	252.745	0.100493	0.20085	0.50034	0.616836	0.998872
B4GALT2	614.916	-0.135993	0.1583	-0.859087	0.390293	0.998872
CCDC24	4.07541	2.75142	1.56697	1.75588	0.0791087	0.998872
SLC6A9	99.4249	-0.133314	0.294945	-0.451996	0.651272	0.998872
AL139220.2	12.5064	-0.436861	1.02119	-0.427795	0.668801	0.998872
DMAP1	56.2101	0.718294	0.410236	1.75093	0.079958	0.998872
ERI3	52.1396	-0.433772	0.530776	-0.817241	0.413791	0.998872
RNF220	321.165	0.190212	0.184571	1.03056	0.302748	0.998872
TMEM53	41.2124	-0.33349	0.451937	-0.737911	0.460568	0.998872
KIF2C	219.934	-0.0594934	0.207096	-0.287274	0.773902	0.998872
RPS8	10609.3	-0.133349	0.078385	-1.7012	0.0889052	0.998872
BTBD19	18.8289	0.4606	0.814594	0.565435	0.571778	0.998872
EIF2B3	74.0762	-0.293359	0.329252	-0.890988	0.372936	0.998872
HECTD3	133.031	-0.138343	0.299211	-0.462358	0.643825	0.998872
UROD	227.626	0.146695	0.230213	0.637215	0.523985	0.998872
ZSWIM5	5.93262	-0.69563	1.5529	-0.447956	0.654185	0.998872
MUTYH	15.1382	-0.0123531	0.728523	-0.0169563	0.986471	0.998872
TOE1	28.9989	-0.474255	0.588644	-0.805674	0.420431	0.998872
TESK2	16.9119	-0.302058	0.785702	-0.384443	0.70065	0.998872
CCDC163	4.76292	1.12093	1.60315	0.699209	0.484421	0.998872
MMACHC	24.4012	0.521036	0.615648	0.846321	0.397374	0.998872
PRDX1	2898.74	-0.13971	0.0923869	-1.51222	0.130477	0.998872
AKR1A1	238.178	-0.163372	0.229883	-0.710673	0.477287	0.998872
NASP	305.434	-0.203558	0.186234	-1.09302	0.274384	0.998872
GPBP1L1	140.709	0.288497	0.251326	1.1479	0.251009	0.998872
TMEM69	76.0228	-0.00850569	0.336241	-0.0252964	0.979819	0.998872
AL604028.1	17.2558	-0.0174307	0.727331	-0.0239653	0.98088	0.998872
MAST2	83.5159	0.362656	0.334356	1.08464	0.278081	0.998872
PIK3R3	60.2463	0.305935	0.42558	0.718867	0.472223	0.998872
POMGNT1	75.3617	-0.352206	0.331592	-1.06217	0.28816	0.998872
LURAP1	9.87263	0.695138	0.898566	0.773608	0.439163	0.998872
RAD54L	17.8074	-0.386607	0.772843	-0.50024	0.616906	0.998872
LRRC41	636.529	-0.0233677	0.143999	-0.162277	0.871088	0.998872
UQCRH	1027.34	-0.0686549	0.122351	-0.56113	0.574709	0.998872
NSUN4	47.3231	0.0743137	0.466454	0.159316	0.87342	0.998872
MKNK1	52.728	0.135907	0.38915	0.349242	0.726908	0.998872
ATPAF1	121.939	-0.0335061	0.287063	-0.116721	0.907081	0.998872
EFCAB14	351.76	0.083755	0.183365	0.456767	0.647838	0.998872
STIL	56.8743	-0.00745207	0.446626	-0.0166852	0.986688	0.998872
CMPK1	472.093	0.157755	0.158659	0.994301	0.320076	0.998872
FOXD2	14.5644	0.983884	0.887036	1.10918	0.267352	0.998872
SPATA6	27.5141	-0.430778	0.559369	-0.770114	0.441232	0.998872
BEND5	9.20957	-1.79934	1.19197	-1.50955	0.131159	0.998872
FAF1	199.205	-0.417156	0.240076	-1.7376	0.0822818	0.998872
CDKN2C	359.164	-0.208223	0.207397	-1.00398	0.315386	0.998872
RNF11	358.872	0.115517	0.184051	0.627636	0.530242	0.998872
EPS15	226.179	0.181706	0.229614	0.791353	0.428738	0.998872
OSBPL9	268.153	-0.326277	0.221767	-1.47126	0.14122	0.998872
NRDC	611.708	-0.238741	0.134397	-1.77638	0.0756703	0.998872
RAB3B	2317.02	-0.101052	0.100922	-1.00129	0.316689	0.998872
KTI12	38.5392	0.0384755	0.477317	0.0806079	0.935754	0.998872
BTF3L4	157.851	0.104214	0.255904	0.407239	0.683832	0.998872
ZFYVE9	107.984	0.515221	0.295715	1.74229	0.0814581	0.998872
CC2D1B	75.2767	-0.145328	0.336213	-0.432251	0.665559	0.998872
ORC1	10.7	0.901969	1.01307	0.890335	0.373286	0.998872
PRPF38A	101.733	-0.14821	0.306296	-0.483879	0.628472	0.998872
TUT4	126.503	0.462078	0.271668	1.7009	0.0889626	0.998872
GPX7	157.829	0.440162	0.246999	1.78204	0.0747428	0.998872
ZYG11B	360.813	0.26993	0.179289	1.50556	0.132181	0.998872
RPS13P2	27.1097	-0.268971	0.608642	-0.44192	0.658547	0.998872
ZYG11A	4.05035	-0.324154	1.51254	-0.214311	0.830304	0.998872
ECHDC2	56.3593	-0.142102	0.404977	-0.35089	0.725671	0.998872
SCP2	504.749	0.0124916	0.16596	0.0752691	0.940001	0.998872
PODN	223.967	0.0455353	0.241723	0.188378	0.85058	0.998872
CPT2	53.2746	-0.223985	0.471699	-0.474847	0.634896	0.998872
C1orf123	164.392	-0.231388	0.247875	-0.933488	0.350568	0.998872
MAGOH	107.264	0.520778	0.30069	1.73195	0.0832832	0.998872
GLIS1	29.0876	-0.551624	0.561904	-0.981704	0.326245	0.998872
NDC1	94.5599	0.113834	0.331601	0.343287	0.731382	0.998872
YIPF1	61.7724	0.310033	0.398757	0.777499	0.436864	0.998872
HSPB11	193.187	-0.142803	0.245716	-0.581172	0.561124	0.998872
TMEM59	1155.53	0.00557202	0.107705	0.0517339	0.958741	0.998872
CYB5RL	32.8912	0.210287	0.667569	0.315004	0.752758	0.998872
MRPL37	407.129	-0.283317	0.197072	-1.43764	0.150537	0.998872
SSBP3	366.295	-0.0590537	0.169328	-0.348753	0.727275	0.998872
ACOT11	17.6192	0.296359	0.734623	0.403416	0.686642	0.998872
PARS2	26.2312	0.584557	0.693419	0.843007	0.399225	0.998872
DHCR24	1230.47	-0.0835457	0.114939	-0.726868	0.467307	0.998872
USP24	97.764	-0.11198	0.326446	-0.343028	0.731577	0.998872
AC119674.2	3.90422	2.66721	1.77402	1.50348	0.132714	0.998872
PLPP3	2599.27	0.165541	0.112121	1.47645	0.139822	0.998872
AC099789.1	9.10755	0.25063	0.949762	0.263887	0.791867	0.998872
PRKAA2	25.3971	0.572093	0.632691	0.904223	0.365877	0.998872
DAB1	9.88234	0.0628806	1.03268	0.0608909	0.951446	0.998872
OMA1	18.7263	0.220554	0.736569	0.299434	0.764609	0.998872
TACSTD2	4.81197	-0.832745	1.47596	-0.564204	0.572615	0.998872
MYSM1	50.4007	0.112366	0.463379	0.242493	0.808398	0.998872
AC105277.1	6.12523	-0.915089	1.401	-0.653166	0.513649	0.998872
FGGY	24.2913	-0.26697	0.642175	-0.415728	0.677609	0.998872
NFIA	317.768	0.0556561	0.186035	0.29917	0.76481	0.998872
TM2D1	253.387	0.0108477	0.223157	0.0486103	0.96123	0.998872
DOCK7	162.913	-0.0149031	0.237635	-0.062714	0.949994	0.998872
ATG4C	51.0281	0.62542	0.403092	1.55156	0.120768	0.998872
ALG6	16.5557	0.0867232	0.794227	0.109192	0.91305	0.998872
ITGB3BP	126.085	-0.309134	0.274505	-1.12615	0.260102	0.998872
EFCAB7	10.7856	1.71845	1.00638	1.70756	0.0877183	0.998872
PGM1	201.84	-0.144272	0.239093	-0.603414	0.546233	0.998872
ROR1	42.9004	-0.258141	0.429413	-0.601148	0.547742	0.998872
CACHD1	29.1393	0.370066	0.539496	0.685948	0.492746	0.998872
RAVER2	29.0045	-0.400101	0.613127	-0.652558	0.514041	0.998872
JAK1	1177.87	-0.11527	0.113526	-1.01536	0.309934	0.998872
AK4	54.1186	0.168214	0.384064	0.437984	0.661398	0.998872
DNAJC6	39.3282	-0.419846	0.495773	-0.846851	0.397078	0.998872
LEPROT	1346.98	0.171168	0.123159	1.38981	0.164587	0.998872
LEPR	765.736	-0.015582	0.137484	-0.113337	0.909764	0.998872
PDE4B	89.846	0.168737	0.334387	0.504615	0.613829	0.998872
SGIP1	79.6566	-0.0692461	0.333614	-0.207563	0.83557	0.998872
WDR78	13.1147	0.0155499	0.957122	0.0162465	0.987038	0.998872
MIER1	520.06	-0.0504408	0.154395	-0.326699	0.743896	0.998872
SLC35D1	103.499	0.0313717	0.324742	0.0966049	0.92304	0.998872
SERBP1	2320.95	0.0333071	0.118813	0.280332	0.779223	0.998872
GADD45A	142.932	0.312101	0.286	1.09126	0.275157	0.998872
GNG12	1040.25	-0.0824435	0.120721	-0.682926	0.494654	0.998872
DIRAS3	33.6339	-0.337776	0.567525	-0.595173	0.551728	0.998872
WLS	1142.81	-0.0794598	0.115425	-0.688409	0.491195	0.998872
CTBP2P8	6.69433	0.382515	1.16172	0.329265	0.741955	0.998872
DEPDC1	192.225	-0.28271	0.22419	-1.26103	0.207299	0.998872
LRRC40	56.7708	0.746296	0.458878	1.62635	0.103875	0.998872
SRSF11	1401.07	0.058221	0.126441	0.46046	0.645186	0.998872
ANKRD13C	66.502	0.40385	0.413338	0.977044	0.328547	0.998872
HHLA3	48.3717	0.104875	0.45093	0.232574	0.816092	0.998872
CTH	21.2497	-1.05757	0.691615	-1.52913	0.126232	0.998872
PTGER3	25.508	-0.351636	0.628263	-0.559695	0.575687	0.998872
ZRANB2	454.445	0.0271997	0.186195	0.146082	0.883857	0.998872
NEGR1	223.932	0.083266	0.241119	0.345332	0.729845	0.998872
LRRIQ3	8.06801	-1.19154	1.17288	-1.01592	0.309669	0.998872
FPGT	17	-0.268552	0.75448	-0.355943	0.721883	0.998872
CRYZ	182.069	0.380667	0.231858	1.64181	0.10063	0.998872
TYW3	265.05	0.432012	0.239685	1.80242	0.0714796	0.998872
AC099786.3	86.0126	-0.540948	0.362737	-1.4913	0.135883	0.998872
AC099786.1	98.1375	-0.105578	0.356607	-0.296062	0.767183	0.998872
LHX8	315.658	-0.301271	0.172523	-1.74626	0.080765	0.998872
AC099786.2	38.8976	0.485677	0.560587	0.866373	0.386286	0.998872
ACADM	134.606	0.135143	0.292906	0.461387	0.644521	0.998872
ST6GALNAC3	9.70759	0.83245	0.933624	0.891633	0.37259	0.998872
ST6GALNAC5	37.8094	0.206598	0.535188	0.386029	0.699475	0.998872
PIGK	139.766	-0.105341	0.267321	-0.394062	0.693536	0.998872
AK5	326.762	-0.238241	0.186404	-1.27809	0.201217	0.998872
AC118549.1	175.362	0.210558	0.241878	0.870515	0.384019	0.998872
USP33	270.507	-0.067069	0.213331	-0.314389	0.753226	0.998872
MIGA1	114.178	-0.489114	0.291983	-1.67515	0.0939054	0.998872
NSRP1P1	6.82712	-1.50572	1.07536	-1.4002	0.161453	0.998872
NEXN	860.558	-0.141015	0.168929	-0.834756	0.403855	0.998872
FUBP1	500.5	-0.125851	0.183705	-0.685072	0.493298	0.998872
DNAJB4	98.3162	-0.548102	0.368608	-1.48695	0.137027	0.998872
PTGFR	718.911	-0.0815512	0.127661	-0.63881	0.522946	0.998872
IFI44L	27.5791	-0.0650101	0.660089	-0.098487	0.921546	0.998872
IFI44	14.2664	-0.39748	0.905523	-0.43895	0.660698	0.998872
ADGRL4	93.4749	-0.176214	0.303405	-0.580787	0.561384	0.998872
ADGRL2	263.8	-0.282671	0.196255	-1.44032	0.149775	0.998872
TTLL7	58.8518	-0.318766	0.397387	-0.802155	0.422463	0.998872
SAMD13	7.33996	0.807822	1.17395	0.688124	0.491375	0.998872
RPF1	162.662	-0.0723904	0.232458	-0.311413	0.755487	0.998872
GNG5	90.3239	0.190991	0.316038	0.604332	0.545623	0.998872
SPATA1	7.89932	-0.439302	1.51509	-0.289951	0.771854	0.998872
CTBS	45.4987	0.753842	0.471378	1.59923	0.10977	0.998872
SSX2IP	82.2257	-0.280227	0.316231	-0.886147	0.375538	0.998872
WDR63	11.327	0.556969	0.824767	0.675305	0.499482	0.998872
MCOLN3	6.67709	0.27971	1.07696	0.259721	0.795079	0.998872
AL603750.1	13.8101	-0.271499	0.973346	-0.278933	0.780296	0.998872
SYDE2	19.4581	-0.314239	0.6743	-0.466022	0.6412	0.998872
BCL10	181.755	0.108127	0.240948	0.448758	0.653606	0.998872
DDAH1	617.1	0.130722	0.142531	0.917148	0.359065	0.998872
AC092807.3	28.0988	0.912271	0.574929	1.58675	0.112568	0.998872
ZNHIT6	126.772	-0.205923	0.284479	-0.723861	0.469151	0.998872
ODF2L	98.8376	-0.214611	0.305772	-0.701866	0.482763	0.998872
SH3GLB1	571.849	-0.0218145	0.149065	-0.146342	0.883651	0.998872
SELENOF	505.822	-0.093383	0.146493	-0.637459	0.523826	0.998872
LMO4	358.866	-0.0465839	0.172606	-0.269886	0.787248	0.998872
PKN2	223.603	0.0846551	0.222372	0.380691	0.703433	0.998872
GTF2B	64.0767	0.469533	0.401728	1.16878	0.242491	0.998872
KYAT3	165.841	0.00323067	0.272947	0.0118363	0.990556	0.998872
RBMXL1	85.8577	0.219251	0.360756	0.607755	0.54335	0.998872
GBP3	128.095	-0.197705	0.270136	-0.731869	0.464249	0.998872
GBP1	56.0556	0.32929	0.460615	0.714891	0.474676	0.998872
GBP2	144.264	-0.594603	0.343092	-1.73307	0.0830827	0.998872
GBP4	5.64382	1.17298	1.37044	0.855911	0.392047	0.998872
LRRC8B	15.3807	-0.44537	0.791557	-0.56265	0.573673	0.998872
LRRC8C	72.5802	0.510784	0.383589	1.33159	0.182994	0.998872
LRRC8D	49.9497	0.0668502	0.442684	0.151011	0.879967	0.998872
ZNF326	146.064	-0.453841	0.27893	-1.62707	0.103721	0.998872
AL590094.1	3.84272	-0.164683	1.45659	-0.113061	0.909983	0.998872
ZNF644	185.519	-0.120901	0.23001	-0.525633	0.599143	0.998872
CDC7	15.2372	0.527657	0.75732	0.696743	0.485964	0.998872
EPHX4	6.93859	-0.675298	1.0508	-0.642649	0.520452	0.998872
BTBD8	18.9672	0.740503	0.839404	0.882177	0.377681	0.998872
GLMN	26.4311	0.50396	0.617294	0.816402	0.41427	0.998872
RPAP2	183.931	-0.0314206	0.279525	-0.112407	0.910501	0.998872
EVI5	343.469	0.0160537	0.184191	0.0871582	0.930546	0.998872
FAM69A	140.389	-0.139454	0.272769	-0.511255	0.609172	0.998872
MTF2	70.468	-0.605745	0.391717	-1.54639	0.122011	0.998872
TMED5	195.903	0.192444	0.234625	0.820218	0.412092	0.998872
CCDC18	110.66	-0.210196	0.313177	-0.671174	0.50211	0.998872
CCDC18-AS1	16.3928	0.206885	0.777732	0.266011	0.790231	0.998872
DR1	201.427	0.0298461	0.238745	0.125012	0.900514	0.998872
FNBP1L	31.0129	0.173679	0.652863	0.266027	0.790218	0.998872
BCAR3	75.3039	0.120168	0.356302	0.337264	0.735918	0.998872
DNTTIP2	228.648	-0.0833579	0.222257	-0.375053	0.707621	0.998872
GCLM	264.969	0.255084	0.246909	1.03311	0.301554	0.998872
ARHGAP29	262.312	-0.268369	0.254559	-1.05425	0.291768	0.998872
ABCD3	161.891	0.181914	0.232407	0.782739	0.433781	0.998872
CNN3	855.402	0.139625	0.119789	1.16559	0.24378	0.998872
AC105942.1	10.332	1.36623	1.02807	1.32892	0.183874	0.998872
ALG14	59.5771	-0.0358744	0.470105	-0.0763115	0.939171	0.998872
TMEM56	19.2705	-0.694751	0.722723	-0.961297	0.336403	0.998872
PTBP2	20.6701	0.0134734	0.755827	0.017826	0.985778	0.998872
DPYD	95.5936	-0.258713	0.316345	-0.817819	0.413461	0.998872
SEC63P1	7.0441	0.106172	1.06413	0.0997731	0.920524	0.998872
SNX7	336.369	0.0188967	0.173549	0.108884	0.913294	0.998872
PLPPR4	5.39359	2.37867	1.3741	1.73107	0.08344	0.998872
PALMD	39.654	-0.11728	0.512344	-0.228908	0.81894	0.998872
AGL	81.1217	0.344517	0.342159	1.00689	0.313987	0.998872
SLC35A3	98.7297	0.304233	0.311633	0.976256	0.328938	0.998872
MFSD14A	3.96969	-0.472225	1.56237	-0.302249	0.762462	0.998872
SASS6	37.6365	-0.381092	0.492402	-0.773946	0.438963	0.998872
TRMT13	35.6333	0.042946	0.629462	0.0682265	0.945605	0.998872
DBT	117.875	0.359879	0.322643	1.11541	0.264675	0.998872
RTCA	115.194	-0.271178	0.295489	-0.917725	0.358763	0.998872
EXTL2	206.557	0.321347	0.264577	1.21457	0.22453	0.998872
SLC30A7	187.412	0.376665	0.223964	1.68181	0.0926058	0.998872
DPH5	133.165	0.145801	0.333667	0.436967	0.662136	0.998872
AC093157.1	8.69096	0.486904	0.957085	0.508736	0.610937	0.998872
S1PR1	18.1914	0.834745	0.741938	1.12509	0.260552	0.998872
COL11A1	105.315	-0.323053	0.328887	-0.982261	0.325971	0.998872
RNPC3	17.7611	0.879551	0.692209	1.27064	0.203856	0.998872
PRMT6	53.0611	0.156449	0.420157	0.372358	0.709626	0.998872
NTNG1	103.954	0.0596067	0.331258	0.17994	0.857199	0.998872
SLC25A24	213.855	0.148697	0.2518	0.590536	0.554831	0.998872
FAM102B	13.8803	0.262444	0.980026	0.267793	0.788859	0.998872
HENMT1	8.57646	0.0381905	1.11955	0.0341125	0.972787	0.998872
PRPF38B	495.28	-0.0256286	0.18872	-0.135802	0.891978	0.998872
STXBP3	80.6943	0.138787	0.35338	0.392742	0.69451	0.998872
GPSM2	100.389	0.148164	0.368354	0.402231	0.687514	0.998872
CLCC1	117.023	-0.52726	0.308222	-1.71065	0.0871457	0.998872
WDR47	27.5389	0.522582	0.587346	0.889734	0.373609	0.998872
AL356488.3	27.1711	-0.798172	0.594892	-1.34171	0.17969	0.998872
TMEM167B	208.174	0.329328	0.213552	1.54215	0.123038	0.998872
KIAA1324	10.9296	1.0432	0.880939	1.18419	0.236336	0.998872
SARS	882.555	-0.13177	0.147025	-0.896243	0.370123	0.998872
CELSR2	7.82067	-0.646336	1.21075	-0.533832	0.593458	0.998872
PSRC1	78.3176	0.422983	0.358465	1.17998	0.238007	0.998872
SORT1	120.345	0.293626	0.277588	1.05778	0.290157	0.998872
PSMA5	163.04	-0.035682	0.238418	-0.149661	0.881032	0.998872
ATXN7L2	5.56105	0.83876	1.52172	0.551193	0.581501	0.998872
CYB561D1	42.302	-0.129442	0.541043	-0.239246	0.810915	0.998872
GNAI3	759.483	-0.151492	0.143549	-1.05533	0.291274	0.998872
RPL7P8	5.63318	-0.616368	1.43261	-0.430243	0.667019	0.998872
GSTM4	180.615	-0.107267	0.238602	-0.449564	0.653025	0.998872
GSTM5	146.041	0.122958	0.246908	0.49799	0.618491	0.998872
GSTM3	169.642	-0.181321	0.231972	-0.781652	0.434419	0.998872
CSF1	213.585	-0.325271	0.242759	-1.33989	0.180279	0.998872
AHCYL1	1731.2	0.0475901	0.102355	0.464952	0.641966	0.998872
STRIP1	139.766	-0.19375	0.260772	-0.742988	0.457489	0.998872
AL160006.1	24.9999	0.194432	0.667158	0.291434	0.77072	0.998872
SLC6A17	5.27612	1.47527	1.50804	0.97827	0.327941	0.998872
KCNC4	29.9161	0.213695	0.517362	0.413047	0.679572	0.998872
RBM15	101.628	0.0696292	0.303604	0.229342	0.818603	0.998872
SLC16A4	175.98	-0.10375	0.243185	-0.42663	0.669649	0.998872
LAMTOR5	366.578	-0.176044	0.174984	-1.00606	0.314387	0.998872
LRIF1	79.1357	0.169547	0.369463	0.458901	0.646305	0.998872
DRAM2	65.9143	-0.289263	0.351058	-0.823975	0.409954	0.998872
CEPT1	82.799	0.386853	0.379068	1.02054	0.307474	0.998872
DENND2D	9.39428	0.852939	0.988033	0.863269	0.387989	0.998872
WDR77	19.4478	0.686054	0.671554	1.02159	0.306974	0.998872
ATP5PB	478.649	-0.0953251	0.153372	-0.621528	0.534252	0.998872
RAP1A	306.068	-0.182863	0.227776	-0.80282	0.422079	0.998872
DDX20	63.4724	-0.111675	0.390489	-0.285987	0.774888	0.998872
KCND3	27.2988	0.0132949	0.571121	0.0232786	0.981428	0.998872
CTTNBP2NL	267.57	0.125167	0.203105	0.616267	0.537718	0.998872
WNT2B	105.23	0.419675	0.340258	1.2334	0.217426	0.998872
ST7L	29.5903	0.165003	0.659586	0.250161	0.802463	0.998872
CAPZA1	755.177	0.132269	0.130791	1.0113	0.311872	0.998872
MOV10	79.6683	0.138755	0.335071	0.414106	0.678796	0.998872
RHOC	832.011	-0.148938	0.162819	-0.914746	0.360325	0.998872
SLC16A1	402.111	-0.185932	0.155432	-1.19623	0.231608	0.998872
SLC16A1-AS1	49.6606	0.499397	0.426313	1.17143	0.241425	0.998872
AL357055.3	5.63422	-0.331793	1.36708	-0.242703	0.808235	0.998872
LRIG2	34.9677	0.505269	0.60318	0.837675	0.402213	0.998872
MAGI3	108.275	0.0828263	0.313309	0.26436	0.791502	0.998872
PHTF1	66.1861	-0.142213	0.380756	-0.373501	0.708775	0.998872
RSBN1	181.565	0.191255	0.259072	0.738232	0.460373	0.998872
AP4B1	25.1936	-0.0474754	0.58234	-0.0815251	0.935024	0.998872
DCLRE1B	24.8428	-0.412648	0.669096	-0.616725	0.537416	0.998872
OLFML3	882.608	-0.0902941	0.127724	-0.706945	0.4796	0.998872
TRIM33	221.459	-0.00337631	0.213641	-0.0158036	0.987391	0.998872
BCAS2	87.2049	0.0419875	0.32392	0.129623	0.896865	0.998872
DENND2C	19.2962	-0.0691289	0.656082	-0.105366	0.916085	0.998872
CSDE1	3562.51	-0.0326348	0.0885179	-0.368681	0.712366	0.998872
SIKE1	86.6016	-0.0865199	0.328992	-0.262985	0.792562	0.998872
TSPAN2	8.73728	0.0973515	1.22062	0.0797561	0.936431	0.998872
NGF	51.6411	0.442331	0.398694	1.10945	0.267236	0.998872
VANGL1	143.152	0.214873	0.274881	0.781696	0.434393	0.998872
SLC22A15	8.41973	0.0342985	0.95212	0.0360233	0.971264	0.998872
ATP1A1	1080.06	-0.187415	0.122208	-1.53358	0.125134	0.998872
CD58	45.2807	-0.0471511	0.484609	-0.0972971	0.92249	0.998872
PTGFRN	99.3208	-0.173363	0.306344	-0.565908	0.571456	0.998872
TTF2	60.3033	0.494473	0.463152	1.06762	0.28569	0.998872
TRIM45	6.34795	0.440181	1.30699	0.33679	0.736275	0.998872
MAN1A2	964.312	-0.16426	0.120617	-1.36183	0.173253	0.998872
GDAP2	41.1427	0.45693	0.455235	1.00372	0.315511	0.998872
WDR3	95.2886	0.217666	0.316688	0.687319	0.491882	0.998872
TBX15	7.22279	-0.096698	1.21119	-0.0798372	0.936367	0.998872
WARS2	58.3326	-0.129746	0.405624	-0.319867	0.749069	0.998872
AL359915.2	7.84232	1.68344	1.17387	1.4341	0.151544	0.998872
ZNF697	35.2975	0.83141	0.518602	1.60317	0.108896	0.998872
NOTCH2	446.49	-0.0555431	0.162087	-0.342676	0.731843	0.998872
SEC22B	320.291	-0.0462948	0.212	-0.218372	0.82714	0.998872
NBPF8	3.97101	1.89045	1.65827	1.14002	0.25428	0.998872
NBPF26	4.31936	0.914391	1.69484	0.539514	0.589532	0.998872
SRGAP2C	116.282	0.0401528	0.352918	0.113774	0.909417	0.998872
NBPF15	4.18994	1.5845	1.64143	0.965316	0.334387	0.998872
SRGAP2B	21.9981	0.0873117	0.818797	0.106634	0.915079	0.998872
NBPF20	5.93879	0.561514	1.2812	0.438272	0.661189	0.998872
GPR89A	40.9239	-0.810445	0.633758	-1.27879	0.20097	0.998872
RNF115	786.776	0.138885	0.134005	1.03642	0.300008	0.998872
POLR3C	66.9353	-0.186397	0.374976	-0.497091	0.619125	0.998872
NUDT17	8.64955	-1.76836	1.04051	-1.69951	0.089223	0.998872
PIAS3	143.075	-0.147846	0.282182	-0.523939	0.600321	0.998872
ANKRD35	76.2221	-0.144781	0.395219	-0.366331	0.714118	0.998872
ITGA10	5.6904	-0.743849	1.21256	-0.613454	0.539576	0.998872
PEX11B	120.583	-0.149823	0.319881	-0.468371	0.639519	0.998872
RBM8A	400.901	0.17405	0.190108	0.915531	0.359913	0.998872
LIX1L	304.824	0.338435	0.18689	1.81088	0.0701593	0.998872
ANKRD34A	10.5364	1.27491	1.08342	1.17674	0.239299	0.998872
POLR3GL	152.424	0.518663	0.364451	1.42313	0.154698	0.998872
TXNIP	349.207	0.00776524	0.189314	0.0410179	0.967282	0.998872
RF00003.9	7.49291	1.10107	1.16529	0.94489	0.344715	0.998872
NBPF12	3.97286	2.25806	1.60254	1.40905	0.15882	0.998872
PRKAB2	124.411	0.450369	0.321898	1.39911	0.161781	0.998872
PDIA3P1	10.05	0.526231	0.912547	0.576662	0.564168	0.998872
CHD1L	169.041	0.00632116	0.245027	0.0257979	0.979419	0.998872
BCL9	98.3084	-0.36152	0.327661	-1.10333	0.269882	0.998872
ACP6	14.4519	0.541409	0.859098	0.630207	0.528559	0.998872
GPR89B	5.46673	-0.999001	1.29365	-0.772236	0.439975	0.998872
NBPF11	24.4473	-0.744246	0.729739	-1.01988	0.307785	0.998872
LINC01138	3.96756	0.657054	1.68812	0.389223	0.697111	0.998872
NBPF14	12.7301	1.90188	1.10521	1.72083	0.0852821	0.998872
NBPF9	18.4661	0.673096	0.685316	0.982169	0.326017	0.998872
AC245297.1	18.0736	-0.197133	0.657366	-0.299884	0.764266	0.998872
NBPF19	38.6435	0.618865	0.485008	1.27599	0.201959	0.998872
HIST2H2BD	11.5176	1.35723	1.037	1.3088	0.190602	0.998872
HIST2H2BC	12.3853	-0.571383	1.07486	-0.531587	0.595012	0.998872
HIST2H2BE	23.5885	0.736516	0.599051	1.22947	0.218895	0.998872
HIST2H2AC	28.4117	-0.161908	0.586059	-0.276267	0.782343	0.998872
HIST2H2AB	6.29029	-0.883216	1.16821	-0.756039	0.449626	0.998872
BOLA1	45.6326	-0.352768	0.479452	-0.735774	0.461868	0.998872
SF3B4	306.423	0.219018	0.211852	1.03383	0.301218	0.998872
MTMR11	78.483	-0.264162	0.35191	-0.750651	0.452863	0.998872
OTUD7B	179.536	-0.17264	0.252402	-0.683989	0.493982	0.998872
AC244033.2	9.52503	1.18044	1.04088	1.13408	0.25676	0.998872
VPS45	96.7836	0.250889	0.357574	0.701641	0.482903	0.998872
PLEKHO1	322.438	0.0846872	0.201497	0.42029	0.674274	0.998872
ANP32E	342.025	0.112446	0.203699	0.552021	0.580934	0.998872
APH1A	998.727	-0.118691	0.149201	-0.79551	0.426317	0.998872
C1orf54	78.0735	-0.654461	0.448192	-1.46023	0.144228	0.998872
CIART	17.5688	0.581866	0.677309	0.859085	0.390293	0.998872
MRPS21	722.815	-0.00235372	0.148737	-0.0158247	0.987374	0.998872
PRPF3	115.66	0.208246	0.27573	0.755255	0.450096	0.998872
RPRD2	191.659	0.324861	0.242526	1.33949	0.180411	0.998872
TARS2	56.1173	-0.755663	0.426797	-1.77055	0.0766363	0.998872
ECM1	600.78	0.0510595	0.145875	0.350023	0.726321	0.998872
ADAMTSL4	79.6574	-0.178256	0.360958	-0.49384	0.621419	0.998872
ENSA	225.863	-0.295824	0.228558	-1.29431	0.195559	0.998872
GOLPH3L	170.695	-0.254747	0.244057	-1.0438	0.296578	0.998872
CTSS	28.8812	-0.288299	0.542227	-0.531695	0.594937	0.998872
CTSK	1259.21	0.0175918	0.117197	0.150104	0.880682	0.998872
ARNT	213.114	-0.0487322	0.236656	-0.20592	0.836853	0.998872
SETDB1	72.9659	0.00678586	0.344962	0.0196713	0.984306	0.998872
CERS2	361.695	0.20121	0.17069	1.1788	0.238476	0.998872
MINDY1	38.3942	0.465335	0.521757	0.89186	0.372468	0.998872
PRUNE1	49.411	-0.432814	0.463016	-0.934772	0.349906	0.998872
C1orf56	17.0981	1.065	0.706086	1.50831	0.131475	0.998872
MLLT11	47.3868	-0.397306	0.423068	-0.939107	0.347676	0.998872
GABPB2	74.9434	0.277696	0.370622	0.74927	0.453694	0.998872
SCNM1	72.1408	-0.23734	0.353449	-0.671496	0.501904	0.998872
LYSMD1	13.8991	-0.480622	0.858118	-0.560088	0.575419	0.998872
VPS72	236.055	-0.139628	0.249374	-0.559915	0.575537	0.998872
PIP5K1A	170.423	-0.138511	0.235078	-0.589212	0.555719	0.998872
ZNF687	55.7053	0.346468	0.461833	0.750201	0.453133	0.998872
PI4KB	157.684	-0.146096	0.248906	-0.586953	0.557235	0.998872
RFX5	45.032	0.318503	0.425861	0.747905	0.454518	0.998872
SELENBP1	192.961	-0.251028	0.234531	-1.07034	0.284467	0.998872
PSMB4	973.519	0.0680186	0.119504	0.569173	0.569239	0.998872
POGZ	123.288	0.535091	0.310189	1.72505	0.0845183	0.998872
TUFT1	18.3672	-0.247526	0.759702	-0.325819	0.744561	0.998872
SNX27	277.284	0.0436913	0.197623	0.221084	0.825027	0.998872
MRPL9	230.789	-0.213205	0.225208	-0.9467	0.343792	0.998872
OAZ3	5.23911	-0.632949	1.34546	-0.470433	0.638046	0.998872
TDRKH	3.96734	0.14722	1.50933	0.0975401	0.922297	0.998872
THEM4	36.6231	-0.775217	0.523532	-1.48074	0.138675	0.998872
S100A10	4777.5	-0.0640947	0.0960283	-0.667456	0.504481	0.998872
S100A6	37075.2	0.00425042	0.078288	0.0542921	0.956702	0.998872
S100A5	4.45382	-3.15768	1.87862	-1.68085	0.0927914	0.998872
S100A4	7038.33	-0.118865	0.0923739	-1.28678	0.198171	0.998872
S100A3	25.2152	-0.512187	0.558899	-0.916422	0.359446	0.998872
S100A2	59.8133	-0.0912454	0.397273	-0.229679	0.818341	0.998872
BX470102.2	13.8969	0.291086	0.972015	0.299466	0.764584	0.998872
S100A16	981.862	0.126565	0.133247	0.949851	0.342188	0.998872
S100A13	715.671	0.114486	0.143104	0.80002	0.423699	0.998872
CHTOP	251.002	-0.0228175	0.191787	-0.118973	0.905297	0.998872
SNAPIN	146.419	-0.103605	0.248181	-0.417458	0.676343	0.998872
ILF2	323.162	-0.0996861	0.189476	-0.526116	0.598808	0.998872
INTS3	15.0229	0.0436965	0.813524	0.0537125	0.957164	0.998872
SLC27A3	62.8874	0.321113	0.452416	0.709773	0.477845	0.998872
GATAD2B	404.476	-0.128391	0.163957	-0.783076	0.433582	0.998872
DENND4B	44.6928	-0.141498	0.490405	-0.288532	0.772939	0.998872
CRTC2	71.8751	-0.195522	0.359221	-0.544295	0.586238	0.998872
AL358472.4	5.63588	-0.839981	1.57161	-0.534472	0.593015	0.998872
CREB3L4	27.984	-0.294539	0.552368	-0.53323	0.593874	0.998872
JTB	536.588	-0.0798421	0.178716	-0.446754	0.655052	0.998872
RAB13	712.714	-0.097503	0.154348	-0.631707	0.527579	0.998872
TPM3	1346.46	-0.200867	0.117346	-1.71175	0.0869429	0.998872
C1orf43	712.432	0.0389887	0.155409	0.250878	0.801909	0.998872
UBAP2L	303.727	0.145911	0.192795	0.756821	0.449157	0.998872
HAX1	381.648	0.0278148	0.173782	0.160056	0.872837	0.998872
ATP8B2	285.218	0.238523	0.190461	1.25235	0.210443	0.998872
IL6R	37.1537	0.624279	0.543879	1.14783	0.25104	0.998872
UBE2Q1	309.25	-0.0355453	0.184641	-0.19251	0.847343	0.998872
ADAR	423.717	0.0568007	0.163943	0.346466	0.728993	0.998872
PMVK	167.74	0.185719	0.244686	0.75901	0.447847	0.998872
PBXIP1	203.989	-0.163745	0.227462	-0.719877	0.471601	0.998872
PYGO2	93.3515	0.181921	0.336818	0.540116	0.589117	0.998872
AL451085.2	4.71326	0.87598	1.57177	0.55732	0.577309	0.998872
CKS1B	302.364	0.362547	0.205623	1.76316	0.0778733	0.998872
FLAD1	49.7814	-0.0587723	0.440737	-0.13335	0.893917	0.998872
ZBTB7B	23.2192	-0.125224	0.575759	-0.217493	0.827824	0.998872
ADAM15	356.654	-0.115107	0.186801	-0.616199	0.537763	0.998872
EFNA4	58.174	-0.547103	0.438756	-1.24694	0.212419	0.998872
EFNA3	12.1024	0.357607	0.942464	0.379438	0.704363	0.998872
SLC50A1	102.226	-0.564524	0.339421	-1.6632	0.0962726	0.998872
DPM3	300.452	-0.123154	0.205545	-0.599156	0.549069	0.998872
TRIM46	8.14922	0.011524	1.03961	0.0110849	0.991156	0.998872
MUC1	33.7466	0.347562	0.579096	0.600181	0.548386	0.998872
THBS3	50.2049	-0.35419	0.408018	-0.868076	0.385353	0.998872
GBA	13.0642	-1.08093	0.8184	-1.32078	0.186575	0.998872
FAM189B	260.569	0.086564	0.193295	0.447835	0.654272	0.998872
SCAMP3	268.35	-0.123866	0.1906	-0.649872	0.515775	0.998872
CLK2	45.6432	0.0411508	0.435248	0.0945457	0.924676	0.998872
FDPS	248.463	-0.04651	0.197103	-0.235968	0.813457	0.998872
RUSC1	102.272	0.00715528	0.301822	0.0237069	0.981086	0.998872
ASH1L	525.85	0.043506	0.152318	0.285626	0.775165	0.998872
MSTO1	13.5931	0.230067	0.947506	0.242813	0.80815	0.998872
YY1AP1	116.171	0.047662	0.295696	0.161186	0.871947	0.998872
DAP3	230.234	-0.228616	0.220836	-1.03523	0.300563	0.998872
GON4L	144.368	0.112944	0.244893	0.461199	0.644656	0.998872
SYT11	356.35	0.0394295	0.181531	0.217205	0.828049	0.998872
RIT1	100.569	-0.381833	0.302384	-1.26274	0.206682	0.998872
KHDC4	49.3593	0.487309	0.460484	1.05825	0.28994	0.998872
ARHGEF2	271.166	-0.274315	0.205699	-1.33358	0.182342	0.998872
SSR2	943.756	-0.0923889	0.122237	-0.755819	0.449758	0.998872
UBQLN4	12.8387	-1.00201	0.785236	-1.27606	0.201933	0.998872
LAMTOR2	101.398	0.180181	0.300633	0.599337	0.548948	0.998872
MEX3A	39.3183	0.445314	0.487931	0.912657	0.361423	0.998872
LMNA	11123.4	0.0608382	0.0803205	0.757443	0.448784	0.998872
SEMA4A	5.98258	-0.425869	1.40321	-0.303497	0.761511	0.998872
SLC25A44	93.0111	0.365241	0.325891	1.12075	0.262396	0.998872
PMF1	122.704	-0.272349	0.280788	-0.969944	0.332074	0.998872
SMG5	64.1934	0.311778	0.486701	0.640595	0.521786	0.998872
TMEM79	4.83066	1.34761	1.37418	0.980671	0.326755	0.998872
GLMP	376.143	-0.00687733	0.192711	-0.0356873	0.971532	0.998872
CCT3	592.572	-0.3563	0.194919	-1.82794	0.0675583	0.998872
MEF2D	215.387	0.211904	0.300848	0.704354	0.481213	0.998872
IQGAP3	84.9166	-0.00820281	0.366071	-0.0224077	0.982123	0.998872
NAXE	218.904	-0.317372	0.270152	-1.17479	0.240079	0.998872
GPATCH4	171.998	0.0385273	0.251427	0.153235	0.878213	0.998872
NES	272.523	0.227279	0.186684	1.21745	0.223433	0.998872
CRABP2	1315.61	0.00546527	0.125263	0.0436304	0.965199	0.998872
ISG20L2	142.653	0.402092	0.257465	1.56174	0.11835	0.998872
RRNAD1	20.8732	-0.236349	0.652229	-0.362371	0.717075	0.998872
MRPL24	279.708	-0.0911566	0.187537	-0.486072	0.626916	0.998872
HDGF	1922.63	-0.0893082	0.111228	-0.802933	0.422014	0.998872
PRCC	70.9412	-0.124384	0.419798	-0.296295	0.767005	0.998872
PEAR1	35.874	-0.158799	0.500812	-0.317084	0.75118	0.998872
ARHGEF11	68.744	-0.613122	0.464715	-1.31935	0.187052	0.998872
ETV3	36.4896	1.02334	0.59183	1.72911	0.0837897	0.998872
KIRREL1	91.3139	-0.398771	0.349894	-1.13969	0.254415	0.998872
IFI16	624.865	0.0360614	0.15799	0.228251	0.819451	0.998872
DUSP23	52.7833	0.743458	0.433395	1.71543	0.0862668	0.998872
TAGLN2	1536.4	-0.0213193	0.132419	-0.160999	0.872094	0.998872
LINC01133	302.582	-0.0827502	0.21021	-0.393655	0.693836	0.998872
PIGM	134.726	-0.420384	0.259148	-1.62218	0.104765	0.998872
IGSF8	62.9789	-0.199652	0.390593	-0.511152	0.609245	0.998872
PEA15	1643.36	-0.00443414	0.155632	-0.0284913	0.97727	0.998872
DCAF8	130.629	0.105645	0.27466	0.384641	0.700503	0.998872
PEX19	131.754	-0.183558	0.275243	-0.666895	0.504839	0.998872
COPA	1377.79	-0.031495	0.107476	-0.293043	0.769489	0.998872
NCSTN	699.527	0.0800335	0.131186	0.610075	0.541812	0.998872
TSTD1	4.28318	0.756387	1.4251	0.530759	0.595586	0.998872
KLHDC9	5.93388	-0.108936	1.15199	-0.0945629	0.924662	0.998872
PFDN2	243.286	0.0522683	0.204003	0.256214	0.797786	0.998872
NIT1	53.5411	-0.354158	0.513371	-0.689868	0.490277	0.998872
DEDD	108.923	0.444973	0.298053	1.49293	0.135455	0.998872
UFC1	486.315	-0.00850483	0.16986	-0.0500696	0.960067	0.998872
USP21	18.6281	1.25459	0.711435	1.76346	0.0778222	0.998872
PPOX	28.0256	-0.468429	0.702901	-0.666423	0.505141	0.998872
B4GALT3	85.6367	-0.472664	0.369423	-1.27946	0.200733	0.998872
ADAMTS4	34.3748	-0.219086	0.559378	-0.391661	0.695309	0.998872
NDUFS2	586.929	-0.16277	0.164546	-0.989207	0.322562	0.998872
TOMM40L	29.9336	-0.123647	0.690797	-0.178991	0.857945	0.998872
SDHC	718.3	-0.0951818	0.14721	-0.646572	0.517909	0.998872
FCGR2A	5.15573	-0.335608	1.50923	-0.22237	0.824026	0.998872
FCRLA	19.1003	-0.216677	0.723837	-0.299345	0.764677	0.998872
FCRLB	17.2648	-0.472025	0.756781	-0.623728	0.532806	0.998872
DUSP12	49.9771	0.36062	0.513915	0.701712	0.482859	0.998872
ATF6	261.087	0.0453649	0.230202	0.197066	0.843776	0.998872
OLFML2B	80.1764	0.633368	0.378302	1.67424	0.0940834	0.998872
UHMK1	159.688	-0.055616	0.296091	-0.187835	0.851006	0.998872
UAP1	135.848	0.115905	0.277675	0.417414	0.676375	0.998872
DDR2	1529.44	-0.0210142	0.113141	-0.185734	0.852653	0.998872
HSD17B7	9.24061	1.44893	1.09171	1.32721	0.184439	0.998872
RGS4	27.1614	0.258055	0.596275	0.432778	0.665176	0.998872
RGS5	8.36387	-1.0042	1.21582	-0.825938	0.408839	0.998872
NUF2	138.543	-0.10507	0.293744	-0.357695	0.720572	0.998872
PBX1	1351.62	0.0419882	0.122272	0.3434	0.731297	0.998872
MGST3	1492.32	0.101154	0.107128	0.944237	0.345049	0.998872
ALDH9A1	290.956	-0.137555	0.22454	-0.612607	0.540136	0.998872
TMCO1	594.768	-0.0254295	0.150678	-0.168767	0.86598	0.998872
UCK2	44.2507	0.822068	0.484686	1.69608	0.08987	0.998872
POGK	82.4154	0.408845	0.382315	1.06939	0.284893	0.998872
TADA1	21.994	0.0958867	0.659926	0.145299	0.884475	0.998872
POU2F1	98.1321	0.450082	0.290718	1.54817	0.121581	0.998872
CREG1	107.005	0.0674419	0.384024	0.175619	0.860593	0.998872
MPZL1	487.877	0.0862645	0.161116	0.535418	0.592361	0.998872
MPC2	291.769	-0.228286	0.204211	-1.11789	0.263613	0.998872
DCAF6	428.914	0.0613168	0.164797	0.372074	0.709837	0.998872
GPR161	167.094	0.353418	0.246488	1.43381	0.151626	0.998872
TIPRL	328.781	-0.0270051	0.175573	-0.153811	0.877759	0.998872
SFT2D2	340.362	-0.328493	0.216109	-1.52003	0.128503	0.998872
TBX19	4.90619	1.58784	1.51662	1.04696	0.29512	0.998872
DPT	30.3718	0.340582	0.523862	0.650137	0.515604	0.998872
ATP1B1	174.885	0.311695	0.278363	1.11974	0.262824	0.998872
NME7	30.6361	-0.123953	0.549973	-0.225381	0.821683	0.998872
BLZF1	68.4481	0.0321192	0.472158	0.0680265	0.945765	0.998872
SLC19A2	5.52315	1.61474	1.41072	1.14462	0.252366	0.998872
C1orf112	21.3995	0.0880663	0.661808	0.133069	0.894139	0.998872
METTL18	19.4644	0.0845418	0.924303	0.0914654	0.927123	0.998872
SCYL3	28.9044	-0.167102	0.592667	-0.281949	0.777982	0.998872
KIFAP3	179.104	-0.180385	0.26523	-0.680109	0.496436	0.998872
GORAB	49.3499	-0.00727266	0.450395	-0.0161473	0.987117	0.998872
PRRX1	6102.83	0.0970195	0.0978068	0.99195	0.321222	0.998872
Z97200.1	41.9261	0.352385	0.487405	0.722983	0.46969	0.998872
FMO3	6.73869	1.1597	1.25718	0.922459	0.356289	0.998872
FMO4	7.534	-0.66785	1.11768	-0.597531	0.550153	0.998872
PRRC2C	1401.78	-0.125165	0.139717	-0.895848	0.370334	0.998872
VAMP4	93.6365	-0.544316	0.339087	-1.60524	0.108441	0.998872
METTL13	84.4624	-0.0862826	0.31509	-0.273835	0.784211	0.998872
DNM3	6.87004	0.79562	1.32427	0.600801	0.547973	0.998872
DNM3OS	20.7134	0.229259	0.658531	0.348137	0.727737	0.998872
PIGC	94.9001	-0.150942	0.302974	-0.498202	0.618342	0.998872
SUCO	133.469	0.463085	0.264288	1.75219	0.0797404	0.998872
KLHL20	166.3	0.365491	0.258166	1.41572	0.156857	0.998872
CENPL	24.0531	0.0370939	0.633167	0.0585847	0.953283	0.998872
DARS2	26.6124	0.350404	0.575205	0.60918	0.542405	0.998872
GAS5	617.92	0.0395288	0.134115	0.294738	0.768194	0.998872
ZBTB37	15.5932	-0.667935	0.863597	-0.773434	0.439266	0.998872
RC3H1	212.405	-0.334795	0.22799	-1.46846	0.14198	0.998872
RABGAP1L	85.7246	-0.101614	0.335362	-0.302998	0.761892	0.998872
CACYBP	280.572	-0.0843243	0.182283	-0.4626	0.643651	0.998872
MRPS14	104.644	-0.324745	0.299314	-1.08497	0.277936	0.998872
KIAA0040	3.94995	1.25854	1.93904	0.649055	0.516303	0.998872
COP1	102.031	0.252781	0.315839	0.800349	0.423509	0.998872
CRYZL2P	36.1877	-0.470021	0.480742	-0.977699	0.328223	0.998872
RASAL2	153.006	0.0608416	0.287748	0.21144	0.832544	0.998872
AL365357.1	54.9561	-0.123665	0.381472	-0.324179	0.745802	0.998872
RALGPS2	512.828	-0.0157509	0.17339	-0.090841	0.927619	0.998872
ANGPTL1	13.7265	0.0230862	0.862016	0.0267816	0.978634	0.998872
FAM20B	185.58	0.22475	0.243051	0.924705	0.355119	0.998872
TOR3A	30.7061	0.181134	0.589627	0.3072	0.758691	0.998872
ABL2	319.88	0.182175	0.196104	0.928973	0.352903	0.998872
SOAT1	126.854	0.322092	0.285112	1.1297	0.258602	0.998872
TOR1AIP2	420.542	0.00614925	0.168828	0.0364231	0.970945	0.998872
TOR1AIP1	225.804	0.178326	0.204467	0.872154	0.383124	0.998872
CEP350	567.832	0.0733046	0.203278	0.360612	0.71839	0.998872
QSOX1	3487.43	-0.0781951	0.0871389	-0.897362	0.369526	0.998872
ACBD6	173.866	-0.186691	0.248009	-0.75276	0.451594	0.998872
XPR1	84.9618	-0.360395	0.394511	-0.913524	0.360967	0.998872
KIAA1614	50.8534	-0.0166985	0.40236	-0.0415014	0.966896	0.998872
STX6	95.9133	0.407889	0.325477	1.25321	0.210131	0.998872
MR1	89.0652	0.454153	0.323402	1.4043	0.16023	0.998872
IER5	367.404	0.0821795	0.17495	0.469732	0.638547	0.998872
GLUL	911.816	-0.0971193	0.128672	-0.75478	0.450381	0.998872
RNASEL	67.4849	-0.461688	0.384531	-1.20065	0.229886	0.998872
DHX9	493.619	-0.211097	0.152657	-1.38282	0.166721	0.998872
LAMC1	2378.73	-0.060193	0.100529	-0.598765	0.54933	0.998872
LAMC2	5.43177	-0.305383	1.34454	-0.227129	0.820324	0.998872
NMNAT2	7.65271	-0.643624	1.03172	-0.623833	0.532737	0.998872
SMG7	141.598	-0.109662	0.29328	-0.373915	0.708467	0.998872
ARPC5	899.276	0.0384737	0.123737	0.310932	0.755852	0.998872
RGL1	167.237	0.055345	0.232508	0.238035	0.811854	0.998872
COLGALT2	4.24937	-1.4293	1.47	-0.972318	0.330893	0.998872
TSEN15	136.341	0.296617	0.299036	0.991912	0.32124	0.998872
C1orf21	400.553	-0.0392438	0.176724	-0.222062	0.824266	0.998872
EDEM3	179.399	0.338471	0.252896	1.33838	0.180772	0.998872
FAM129A	1278.52	-0.0242236	0.116443	-0.208029	0.835206	0.998872
RNF2	52.161	-0.273298	0.466422	-0.585946	0.557912	0.998872
TRMT1L	140.669	-0.462519	0.29545	-1.56547	0.117472	0.998872
SWT1	20.8957	0.297584	0.853765	0.348555	0.727423	0.998872
IVNS1ABP	164.215	-0.193033	0.280821	-0.687386	0.491839	0.998872
HMCN1	34.9677	0.284098	0.612616	0.463745	0.64283	0.998872
PRG4	4.09989	-1.21236	1.70008	-0.713121	0.475771	0.998872
TPR	1064.58	-0.0693379	0.156503	-0.443045	0.657733	0.998872
ODR4	102.323	-0.201243	0.378754	-0.531328	0.595192	0.998872
PLA2G4A	37.8799	0.617587	0.51918	1.18954	0.234226	0.998872
UCHL5	101.81	-0.164679	0.344383	-0.478187	0.632517	0.998872
TROVE2	330.857	-0.273669	0.189181	-1.4466	0.148009	0.998872
GLRX2	87.7751	-0.202681	0.347573	-0.583132	0.559804	0.998872
CDC73	264.754	0.0894012	0.187746	0.47618	0.633946	0.998872
KCNT2	4.65832	1.96683	1.66131	1.1839	0.236452	0.998872
CFH	133.24	0.458342	0.258019	1.77638	0.0756696	0.998872
ASPM	926.149	-0.080152	0.155826	-0.514368	0.606994	0.998872
ZBTB41	135.453	-0.202736	0.261016	-0.776721	0.437323	0.998872
DENND1B	34.528	-0.574096	0.530132	-1.08293	0.278839	0.998872
C1orf53	13.563	0.377706	0.782437	0.48273	0.629287	0.998872
NEK7	306.072	0.0162072	0.198341	0.0817141	0.934874	0.998872
NR5A2	30.4425	-0.094501	0.554885	-0.170307	0.864769	0.998872
ZNF281	280.742	0.347668	0.221632	1.56867	0.116724	0.998872
KIF14	155.766	-0.238069	0.261981	-0.908723	0.363496	0.998872
DDX59	37.9202	-0.139378	0.509512	-0.273552	0.784429	0.998872
CAMSAP2	632.341	0.0734676	0.163958	0.448088	0.654089	0.998872
TMEM9	343.16	-0.112775	0.220626	-0.511161	0.609238	0.998872
PKP1	6.49488	0.319416	1.22023	0.261768	0.7935	0.998872
PHLDA3	414.752	0.201325	0.176354	1.14159	0.253624	0.998872
CSRP1	401.254	-0.16547	0.163475	-1.0122	0.311441	0.998872
NAV1	558.427	0.0738998	0.164561	0.449071	0.65338	0.998872
IPO9	414.381	0.234205	0.157854	1.48368	0.137894	0.998872
SHISA4	220.002	-0.436081	0.254135	-1.71594	0.0861727	0.998872
TIMM17A	185.641	0.0206636	0.278376	0.0742292	0.940828	0.998872
RNPEP	464.644	0.0352367	0.180506	0.195211	0.845228	0.998872
ARL8A	372.52	0.0791035	0.169256	0.467359	0.640243	0.998872
UBE2T	87.3984	0.131287	0.317894	0.412989	0.679615	0.998872
PPP1R12B	33.1377	0.277882	0.593426	0.468267	0.639594	0.998872
KDM5B	427.594	0.169225	0.156955	1.07818	0.280955	0.998872
PCAT6	44.9596	-0.114186	0.432306	-0.264131	0.791679	0.998872
RABIF	62.7414	0.0437533	0.4644	0.0942145	0.924939	0.998872
KLHL12	102.086	0.0636546	0.309252	0.205834	0.83692	0.998872
ADIPOR1	91.7649	0.371206	0.367148	1.01105	0.311991	0.998872
CYB5R1	138.24	0.0859952	0.274759	0.312984	0.754293	0.998872
TMEM183A	136.567	0.163899	0.268998	0.609293	0.542331	0.998872
ADORA1	4.6272	-0.299265	1.3327	-0.224555	0.822325	0.998872
FMOD	71.9837	0.144636	0.378102	0.38253	0.702068	0.998872
PRELP	167.394	-0.315048	0.246179	-1.27975	0.200633	0.998872
ATP2B4	1787.54	0.0301021	0.106145	0.283595	0.776721	0.998872
SNRPE	314.295	-0.274186	0.1743	-1.57307	0.115702	0.998872
SOX13	41.864	-0.45422	0.454638	-0.99908	0.317756	0.998872
ETNK2	18.8592	-0.70475	0.727843	-0.968271	0.332909	0.998872
PLEKHA6	33.2093	0.0656226	0.489268	0.134124	0.893304	0.998872
PPP1R15B	63.6918	0.108902	0.388673	0.280189	0.779333	0.998872
PIK3C2B	9.706	0.634546	0.986838	0.64301	0.520218	0.998872
MDM4	103.497	0.464301	0.321008	1.44639	0.148068	0.998872
NFASC	140.305	-0.150956	0.267911	-0.563455	0.573125	0.998872
TMEM81	12.1383	-0.530917	0.806857	-0.658006	0.510534	0.998872
RBBP5	165.352	0.320081	0.24604	1.30093	0.193282	0.998872
DSTYK	629.306	0.0419663	0.13936	0.301135	0.763312	0.998872
TMCC2	19.8475	0.149278	0.841351	0.177427	0.859173	0.998872
NUAK2	3.90527	0.159385	1.91297	0.0833185	0.933598	0.998872
ELK4	127.978	-0.0853318	0.272876	-0.312713	0.754499	0.998872
NUCKS1	6330.24	-0.125985	0.0913151	-1.37967	0.167688	0.998872
SLC41A1	106.379	-0.316463	0.304132	-1.04054	0.298087	0.998872
RAB7B	149.359	-0.210933	0.245867	-0.857915	0.390939	0.998872
SRGAP2	132.941	-0.105067	0.276504	-0.379982	0.703959	0.998872
IKBKE	33.6973	0.26994	0.57663	0.468135	0.639688	0.998872
RASSF5	30.1514	-0.134053	0.527582	-0.25409	0.799426	0.998872
EIF2D	164.653	-0.252792	0.264753	-0.954823	0.339667	0.998872
DYRK3	19.8017	-0.192242	0.705343	-0.272551	0.785199	0.998872
MAPKAPK2	900.779	0.105888	0.159831	0.6625	0.507651	0.998872
AL591846.1	22.6637	0.687159	0.635924	1.08057	0.279889	0.998872
FCMR	9.87563	0.441783	1.19984	0.368203	0.712722	0.998872
PFKFB2	13.3193	-1.43707	0.916265	-1.5684	0.116787	0.998872
YOD1	17.5015	-0.101056	0.841186	-0.120135	0.904376	0.998872
CD55	230.997	0.0294127	0.222384	0.132261	0.894778	0.998872
CD46	178.631	0.265312	0.250434	1.05941	0.289415	0.998872
MIR29B2CHG	19.0566	0.952146	0.768087	1.23963	0.215111	0.998872
LAMB3	42.1683	-0.200122	0.541791	-0.369372	0.711851	0.998872
AL031316.1	6.04462	-2.56336	1.52085	-1.68549	0.0918947	0.998872
G0S2	38.2006	0.0805531	0.622848	0.12933	0.897096	0.998872
C1orf74	29.1661	-0.111404	0.563159	-0.197821	0.843185	0.998872
IRF6	50.4393	0.5869	0.480836	1.22058	0.222244	0.998872
UTP25	103.516	0.101694	0.305558	0.332816	0.739273	0.998872
SYT14	162.455	-0.146459	0.248344	-0.589742	0.555364	0.998872
SERTAD4-AS1	37.616	0.229561	0.508321	0.451607	0.651552	0.998872
SERTAD4	145.891	0.410153	0.318195	1.289	0.197399	0.998872
HHAT	29.0395	-0.431269	0.519402	-0.830319	0.406358	0.998872
RCOR3	127.694	-0.265166	0.298036	-0.889713	0.37362	0.998872
TRAF5	23.6255	0.272443	0.702	0.388096	0.697945	0.998872
LINC00467	92.3464	-0.582676	0.340398	-1.71175	0.086943	0.998872
SLC30A1	155.062	0.38164	0.253411	1.50601	0.132064	0.998872
NEK2	78.1474	-0.165066	0.355915	-0.463781	0.642805	0.998872
LPGAT1	195.394	0.143951	0.254044	0.566638	0.57096	0.998872
DTL	54.0361	-0.399822	0.467948	-0.854416	0.392874	0.998872
PPP2R5A	167.972	0.0742273	0.236062	0.314439	0.753187	0.998872
TMEM206	15.6715	-0.234545	0.966954	-0.242561	0.808346	0.998872
NENF	604.334	0.0301799	0.146251	0.206357	0.836512	0.998872
ATF3	12.18	1.4108	1.07715	1.30976	0.190279	0.998872
NSL1	115.579	0.174672	0.297174	0.587778	0.556681	0.998872
TATDN3	15.625	-0.050827	0.753273	-0.0674748	0.946204	0.998872
FLVCR1	8.91667	-1.24248	1.07408	-1.15679	0.247359	0.998872
VASH2	4.34549	0.35317	1.66012	0.212738	0.831531	0.998872
ANGEL2	104.835	0.195553	0.279684	0.699192	0.484432	0.998872
RPS6KC1	101.798	0.216811	0.310596	0.698047	0.485148	0.998872
SMYD2	73.2583	0.0241984	0.36163	0.0669147	0.94665	0.998872
PTPN14	651.823	0.131337	0.151029	0.869612	0.384513	0.998872
KCTD3	268.635	0.128159	0.194887	0.657607	0.51079	0.998872
GPATCH2	90.1994	-0.32515	0.323463	-1.00521	0.314794	0.998872
RRP15	98.8962	-0.379569	0.294048	-1.29084	0.196759	0.998872
TGFB2	70.553	-0.0304923	0.35546	-0.0857829	0.931639	0.998872
LYPLAL1	62.7334	0.0451496	0.414245	0.108992	0.913209	0.998872
EPRS	1105.51	-0.0228708	0.117326	-0.194934	0.845445	0.998872
BPNT1	74.0782	-0.440942	0.376791	-1.17026	0.241897	0.998872
IARS2	332.268	-0.183039	0.17593	-1.04041	0.29815	0.998872
RPS15AP12	9.14383	0.87649	1.01793	0.861053	0.389209	0.998872
RAB3GAP2	236.538	0.103561	0.225094	0.460081	0.645458	0.998872
MORF4L1P1	21.6005	-1.03578	0.671114	-1.54338	0.122739	0.998872
MARK1	5.99953	-1.97435	1.49587	-1.31987	0.186879	0.998872
MARC2	18.032	0.953365	0.723925	1.31694	0.187859	0.998872
HLX	41.5893	0.0801169	0.466159	0.171866	0.863543	0.998872
DUSP10	54.8701	0.394185	0.433303	0.909721	0.36297	0.998872
LINC01705	12.7804	-0.77997	0.92651	-0.841836	0.39988	0.998872
TAF1A	8.37676	0.0789016	1.11819	0.0705616	0.943747	0.998872
MIA3	279.098	-0.0612656	0.19436	-0.315218	0.752596	0.998872
AL592148.3	34.9563	-0.555715	0.499735	-1.11202	0.26613	0.998872
AIDA	58.981	0.232579	0.424394	0.548026	0.583674	0.998872
BROX	265.569	0.109381	0.201936	0.541661	0.588052	0.998872
AL392172.1	22.1808	0.503076	0.663336	0.758402	0.44821	0.998872
DISP1	54.1843	-0.542199	0.40181	-1.34939	0.177212	0.998872
CAPN2	1141.26	-0.0855759	0.127995	-0.66859	0.503757	0.998872
TP53BP2	105.243	0.383918	0.292519	1.31245	0.189367	0.998872
GTF2IP20	3.86145	0.520711	1.7298	0.301024	0.763396	0.998872
FBXO28	91.9522	-0.0592754	0.337392	-0.175687	0.86054	0.998872
DEGS1	295.915	0.249516	0.193264	1.29106	0.196682	0.998872
NVL	49.7036	0.104137	0.472172	0.220549	0.825444	0.998872
WDR26	429.252	0.0910821	0.166143	0.548216	0.583543	0.998872
CNIH3	59.3812	0.27887	0.407413	0.68449	0.493666	0.998872
DNAH14	15.1429	0.583133	0.784543	0.743278	0.457313	0.998872
LBR	131.834	-0.181015	0.277966	-0.651212	0.514909	0.998872
ENAH	2348.31	-0.110741	0.0903858	-1.2252	0.220498	0.998872
SRP9	293.052	-0.31864	0.177166	-1.79854	0.0720912	0.998872
AL591895.1	14.4586	0.832914	0.952684	0.874282	0.381965	0.998872
TMEM63A	36.8587	0.566851	0.487004	1.16396	0.244442	0.998872
PYCR2	183.594	-0.302188	0.264388	-1.14297	0.253051	0.998872
SDE2	42.0401	0.401711	0.469466	0.855676	0.392177	0.998872
H3F3A	35.3372	0.122523	0.500743	0.244682	0.806702	0.998872
ACBD3	1374.85	0.036968	0.114818	0.321971	0.747475	0.998872
LIN9	19.7594	0.143161	0.641731	0.223085	0.823469	0.998872
PARP1	337.706	-0.276487	0.214308	-1.29014	0.197003	0.998872
ITPKB	15.5619	-0.28012	0.88612	-0.316119	0.751912	0.998872
PSEN2	57.4677	-0.111031	0.395812	-0.280515	0.779083	0.998872
COQ8A	55.1485	-0.334768	0.395205	-0.847073	0.396954	0.998872
ZNF678	11.3632	-0.548043	0.854739	-0.641181	0.521405	0.998872
SNAP47	93.1247	0.171567	0.313811	0.546721	0.584571	0.998872
JMJD4	29.9261	0.434829	0.666229	0.652672	0.513968	0.998872
WNT9A	98.2794	-0.195251	0.335429	-0.582092	0.560505	0.998872
ARF1	2161.12	-0.0365158	0.111408	-0.327767	0.743088	0.998872
C1orf35	93.2118	0.537227	0.379578	1.41532	0.156973	0.998872
MRPL55	93.3794	-0.174304	0.349995	-0.49802	0.61847	0.998872
GUK1	545.543	-0.00795542	0.174381	-0.0456209	0.963612	0.998872
GJC2	31.8459	0.903373	0.623883	1.44798	0.147621	0.998872
IBA57	26.6824	0.290176	0.555775	0.522111	0.601593	0.998872
AL353593.1	5.04225	-0.344254	1.54528	-0.222778	0.823708	0.998872
TRIM11	229.906	0.210223	0.205647	1.02225	0.306661	0.998872
RNF187	699.648	-0.236197	0.153408	-1.53966	0.123643	0.998872
RHOU	52.2689	0.350087	0.403286	0.868086	0.385347	0.998872
RAB4A	131.249	-0.3236	0.258182	-1.25338	0.210067	0.998872
CCSAP	58.6217	0.123464	0.386879	0.31913	0.749628	0.998872
NUP133	111.8	-0.448548	0.278006	-1.61345	0.106647	0.998872
ABCB10	22.2566	-0.370125	0.690049	-0.536375	0.5917	0.998872
TAF5L	50.3737	0.477835	0.462716	1.03267	0.301756	0.998872
[truncated: 16,947 more rows]

## Sheet: Min max median
	baseMean	log2FoldChange	lfcSE	stat	pvalue	padj
CYP1B1	2384.87	0.751283	0.0997165	7.53419	4.91378e-14	6.42133e-10
IER3	413.187	1.14341	0.183323	6.2371	4.45761e-10	1.94173e-06
PLK3	36.0886	3.73233	0.638753	5.84315	5.12217e-09	1.67341e-05
SLC20A1	214.693	1.35256	0.23839	5.67372	1.39729e-08	3.10536e-05
CTGF	1055.03	0.905452	0.160082	5.65618	1.54777e-08	3.10536e-05
PLAU	550.458	1.01008	0.178972	5.6438	1.66342e-08	3.10536e-05
DUSP6	192.457	1.69873	0.320579	5.29896	1.16462e-07	0.000190241
PHLDA1	453.322	1.03911	0.208125	4.99271	5.9538e-07	0.000743736
SLC16A6	42.208	2.62855	0.527503	4.98301	6.26041e-07	0.000743736
FAM43A	468.846	1.01957	0.209885	4.85774	1.18731e-06	0.00129298
SLC38A2	2616.97	0.526952	0.109101	4.82993	1.36582e-06	0.00137297
JUN	272.425	0.952945	0.199177	4.7844	1.71498e-06	0.00160081
MAP2K3	547.271	0.72019	0.157652	4.56823	4.91854e-06	0.00401722
TNFRSF12A	286.028	0.88218	0.194736	4.53014	5.89448e-06	0.00453112
FOXC2	75.4538	1.56645	0.364785	4.29417	1.75345e-05	0.01206
EREG	133.212	1.23869	0.29377	4.21652	2.48103e-05	0.0162111
SLC2A3	101.74	1.21097	0.291273	4.1575	3.21756e-05	0.0200224
FOSL1	112.486	1.28766	0.319677	4.02799	5.62566e-05	0.0319635
EMP1	2822.42	0.348534	0.0887048	3.92915	8.52477e-05	0.0464174
SCARNA22	474.613	-1.01066	0.155467	-6.50075	7.9918e-11	5.22184e-07
ID3	502.326	-0.841034	0.163877	-5.1321	2.8653e-07	0.000416042
HIST1H4C	2008.84	-0.633069	0.133765	-4.7327	2.21553e-06	0.00193017
MT-RNR2	127776	-0.55647	0.126238	-4.40811	1.04276e-05	0.00757046
ADM	589.51	-0.602803	0.149644	-4.02825	5.61937e-05	0.0319635
