# Supplementary material for: RNA Sequencing Revealed a Weak Response of Gingival Fibroblasts Exposed to Hyaluronic Acid
Source: Bioengineering (Basel). 2024 Dec 23;11(12):1307. doi: 10.3390/bioengineering11121307 (PMC11726844; doi:10.3390/bioengineering11121307)
Supplement: Supplementary file 1 [file bioengineering-11-01307-s001.zip › 5. STRING based on Heat Map/string_functional_annotations.tsv]

#node	identifier	category	term ID	term description
ADM	9606.ENSP00000436607	GO Process	GO:0000003	Reproduction
ADM	9606.ENSP00000436607	GO Process	GO:0001568	Blood vessel development
ADM	9606.ENSP00000436607	GO Process	GO:0001570	Vasculogenesis
ADM	9606.ENSP00000436607	GO Process	GO:0001666	Response to hypoxia
ADM	9606.ENSP00000436607	GO Process	GO:0001701	In utero embryonic development
ADM	9606.ENSP00000436607	GO Process	GO:0001763	Morphogenesis of a branching structure
ADM	9606.ENSP00000436607	GO Process	GO:0001838	Embryonic epithelial tube formation
ADM	9606.ENSP00000436607	GO Process	GO:0001841	Neural tube formation
ADM	9606.ENSP00000436607	GO Process	GO:0001843	Neural tube closure
ADM	9606.ENSP00000436607	GO Process	GO:0001890	Placenta development
ADM	9606.ENSP00000436607	GO Process	GO:0001892	Embryonic placenta development
ADM	9606.ENSP00000436607	GO Process	GO:0001944	Vasculature development
ADM	9606.ENSP00000436607	GO Process	GO:0002009	Morphogenesis of an epithelium
ADM	9606.ENSP00000436607	GO Process	GO:0002026	Regulation of the force of heart contraction
ADM	9606.ENSP00000436607	GO Process	GO:0002027	Regulation of heart rate
ADM	9606.ENSP00000436607	GO Process	GO:0002029	Desensitization of G protein-coupled receptor signaling pathway
ADM	9606.ENSP00000436607	GO Process	GO:0002031	G protein-coupled receptor internalization
ADM	9606.ENSP00000436607	GO Process	GO:0002237	Response to molecule of bacterial origin
ADM	9606.ENSP00000436607	GO Process	GO:0002376	Immune system process
ADM	9606.ENSP00000436607	GO Process	GO:0003006	Developmental process involved in reproduction
ADM	9606.ENSP00000436607	GO Process	GO:0003008	System process
ADM	9606.ENSP00000436607	GO Process	GO:0003013	Circulatory system process
ADM	9606.ENSP00000436607	GO Process	GO:0003014	Renal system process
ADM	9606.ENSP00000436607	GO Process	GO:0003018	Vascular process in circulatory system
ADM	9606.ENSP00000436607	GO Process	GO:0003073	Regulation of systemic arterial blood pressure
ADM	9606.ENSP00000436607	GO Process	GO:0006629	Lipid metabolic process
ADM	9606.ENSP00000436607	GO Process	GO:0006810	Transport
ADM	9606.ENSP00000436607	GO Process	GO:0006897	Endocytosis
ADM	9606.ENSP00000436607	GO Process	GO:0006898	Receptor-mediated endocytosis
ADM	9606.ENSP00000436607	GO Process	GO:0006950	Response to stress
ADM	9606.ENSP00000436607	GO Process	GO:0006952	Defense response
ADM	9606.ENSP00000436607	GO Process	GO:0006954	Inflammatory response
ADM	9606.ENSP00000436607	GO Process	GO:0006955	Immune response
ADM	9606.ENSP00000436607	GO Process	GO:0006959	Humoral immune response
ADM	9606.ENSP00000436607	GO Process	GO:0007154	Cell communication
ADM	9606.ENSP00000436607	GO Process	GO:0007165	Signal transduction
ADM	9606.ENSP00000436607	GO Process	GO:0007186	G protein-coupled receptor signaling pathway
ADM	9606.ENSP00000436607	GO Process	GO:0007188	Adenylate cyclase-modulating G protein-coupled receptor signaling pathway
ADM	9606.ENSP00000436607	GO Process	GO:0007189	Adenylate cyclase-activating G protein-coupled receptor signaling pathway
ADM	9606.ENSP00000436607	GO Process	GO:0007204	Positive regulation of cytosolic calcium ion concentration
ADM	9606.ENSP00000436607	GO Process	GO:0007267	Cell-cell signaling
ADM	9606.ENSP00000436607	GO Process	GO:0007275	Multicellular organism development
ADM	9606.ENSP00000436607	GO Process	GO:0007399	Nervous system development
ADM	9606.ENSP00000436607	GO Process	GO:0007507	Heart development
ADM	9606.ENSP00000436607	GO Process	GO:0007565	Female pregnancy
ADM	9606.ENSP00000436607	GO Process	GO:0007568	Aging
ADM	9606.ENSP00000436607	GO Process	GO:0008015	Blood circulation
ADM	9606.ENSP00000436607	GO Process	GO:0008016	Regulation of heart contraction
ADM	9606.ENSP00000436607	GO Process	GO:0008152	Metabolic process
ADM	9606.ENSP00000436607	GO Process	GO:0008202	Steroid metabolic process
ADM	9606.ENSP00000436607	GO Process	GO:0008209	Androgen metabolic process
ADM	9606.ENSP00000436607	GO Process	GO:0008217	Regulation of blood pressure
ADM	9606.ENSP00000436607	GO Process	GO:0008277	Regulation of G protein-coupled receptor signaling pathway
ADM	9606.ENSP00000436607	GO Process	GO:0008283	Cell population proliferation
ADM	9606.ENSP00000436607	GO Process	GO:0008284	Positive regulation of cell population proliferation
ADM	9606.ENSP00000436607	GO Process	GO:0008285	Negative regulation of cell population proliferation
ADM	9606.ENSP00000436607	GO Process	GO:0009266	Response to temperature stimulus
ADM	9606.ENSP00000436607	GO Process	GO:0009409	Response to cold
ADM	9606.ENSP00000436607	GO Process	GO:0009605	Response to external stimulus
ADM	9606.ENSP00000436607	GO Process	GO:0009607	Response to biotic stimulus
ADM	9606.ENSP00000436607	GO Process	GO:0009611	Response to wounding
ADM	9606.ENSP00000436607	GO Process	GO:0009617	Response to bacterium
ADM	9606.ENSP00000436607	GO Process	GO:0009628	Response to abiotic stimulus
ADM	9606.ENSP00000436607	GO Process	GO:0009653	Anatomical structure morphogenesis
ADM	9606.ENSP00000436607	GO Process	GO:0009719	Response to endogenous stimulus
ADM	9606.ENSP00000436607	GO Process	GO:0009725	Response to hormone
ADM	9606.ENSP00000436607	GO Process	GO:0009790	Embryo development
ADM	9606.ENSP00000436607	GO Process	GO:0009792	Embryo development ending in birth or egg hatching
ADM	9606.ENSP00000436607	GO Process	GO:0009887	Animal organ morphogenesis
ADM	9606.ENSP00000436607	GO Process	GO:0009888	Tissue development
ADM	9606.ENSP00000436607	GO Process	GO:0009889	Regulation of biosynthetic process
ADM	9606.ENSP00000436607	GO Process	GO:0009891	Positive regulation of biosynthetic process
ADM	9606.ENSP00000436607	GO Process	GO:0009893	Positive regulation of metabolic process
ADM	9606.ENSP00000436607	GO Process	GO:0009914	Hormone transport
ADM	9606.ENSP00000436607	GO Process	GO:0009966	Regulation of signal transduction
ADM	9606.ENSP00000436607	GO Process	GO:0009968	Negative regulation of signal transduction
ADM	9606.ENSP00000436607	GO Process	GO:0009987	Cellular process
ADM	9606.ENSP00000436607	GO Process	GO:0009991	Response to extracellular stimulus
ADM	9606.ENSP00000436607	GO Process	GO:0010033	Response to organic substance
ADM	9606.ENSP00000436607	GO Process	GO:0010243	Response to organonitrogen compound
ADM	9606.ENSP00000436607	GO Process	GO:0010460	Positive regulation of heart rate
ADM	9606.ENSP00000436607	GO Process	GO:0010565	Regulation of cellular ketone metabolic process
ADM	9606.ENSP00000436607	GO Process	GO:0010566	Regulation of ketone biosynthetic process
ADM	9606.ENSP00000436607	GO Process	GO:0010646	Regulation of cell communication
ADM	9606.ENSP00000436607	GO Process	GO:0010648	Negative regulation of cell communication
ADM	9606.ENSP00000436607	GO Process	GO:0010817	Regulation of hormone levels
ADM	9606.ENSP00000436607	GO Process	GO:0010893	Positive regulation of steroid biosynthetic process
ADM	9606.ENSP00000436607	GO Process	GO:0010941	Regulation of cell death
ADM	9606.ENSP00000436607	GO Process	GO:0010942	Positive regulation of cell death
ADM	9606.ENSP00000436607	GO Process	GO:0014020	Primary neural tube formation
ADM	9606.ENSP00000436607	GO Process	GO:0014070	Response to organic cyclic compound
ADM	9606.ENSP00000436607	GO Process	GO:0016043	Cellular component organization
ADM	9606.ENSP00000436607	GO Process	GO:0016192	Vesicle-mediated transport
ADM	9606.ENSP00000436607	GO Process	GO:0016331	Morphogenesis of embryonic epithelium
ADM	9606.ENSP00000436607	GO Process	GO:0019216	Regulation of lipid metabolic process
ADM	9606.ENSP00000436607	GO Process	GO:0019218	Regulation of steroid metabolic process
ADM	9606.ENSP00000436607	GO Process	GO:0019222	Regulation of metabolic process
ADM	9606.ENSP00000436607	GO Process	GO:0019229	Regulation of vasoconstriction
ADM	9606.ENSP00000436607	GO Process	GO:0019730	Antimicrobial humoral response
ADM	9606.ENSP00000436607	GO Process	GO:0019731	Antibacterial humoral response
ADM	9606.ENSP00000436607	GO Process	GO:0019932	Second-messenger-mediated signaling
ADM	9606.ENSP00000436607	GO Process	GO:0019933	cAMP-mediated signaling
ADM	9606.ENSP00000436607	GO Process	GO:0019935	Cyclic-nucleotide-mediated signaling
ADM	9606.ENSP00000436607	GO Process	GO:0021915	Neural tube development
ADM	9606.ENSP00000436607	GO Process	GO:0022008	Neurogenesis
ADM	9606.ENSP00000436607	GO Process	GO:0022401	Negative adaptation of signaling pathway
ADM	9606.ENSP00000436607	GO Process	GO:0022414	Reproductive process
ADM	9606.ENSP00000436607	GO Process	GO:0022603	Regulation of anatomical structure morphogenesis
ADM	9606.ENSP00000436607	GO Process	GO:0023051	Regulation of signaling
ADM	9606.ENSP00000436607	GO Process	GO:0023052	Signaling
ADM	9606.ENSP00000436607	GO Process	GO:0023057	Negative regulation of signaling
ADM	9606.ENSP00000436607	GO Process	GO:0023058	Adaptation of signaling pathway
ADM	9606.ENSP00000436607	GO Process	GO:0023061	Signal release
ADM	9606.ENSP00000436607	GO Process	GO:0030030	Cell projection organization
ADM	9606.ENSP00000436607	GO Process	GO:0030154	Cell differentiation
ADM	9606.ENSP00000436607	GO Process	GO:0030182	Neuron differentiation
ADM	9606.ENSP00000436607	GO Process	GO:0031099	Regeneration
ADM	9606.ENSP00000436607	GO Process	GO:0031100	Animal organ regeneration
ADM	9606.ENSP00000436607	GO Process	GO:0031102	Neuron projection regeneration
ADM	9606.ENSP00000436607	GO Process	GO:0031175	Neuron projection development
ADM	9606.ENSP00000436607	GO Process	GO:0031323	Regulation of cellular metabolic process
ADM	9606.ENSP00000436607	GO Process	GO:0031325	Positive regulation of cellular metabolic process
ADM	9606.ENSP00000436607	GO Process	GO:0031326	Regulation of cellular biosynthetic process
ADM	9606.ENSP00000436607	GO Process	GO:0031328	Positive regulation of cellular biosynthetic process
ADM	9606.ENSP00000436607	GO Process	GO:0031623	Receptor internalization
ADM	9606.ENSP00000436607	GO Process	GO:0031667	Response to nutrient levels
ADM	9606.ENSP00000436607	GO Process	GO:0031960	Response to corticosteroid
ADM	9606.ENSP00000436607	GO Process	GO:0032350	Regulation of hormone metabolic process
ADM	9606.ENSP00000436607	GO Process	GO:0032352	Positive regulation of hormone metabolic process
ADM	9606.ENSP00000436607	GO Process	GO:0032496	Response to lipopolysaccharide
ADM	9606.ENSP00000436607	GO Process	GO:0032501	Multicellular organismal process
ADM	9606.ENSP00000436607	GO Process	GO:0032502	Developmental process
ADM	9606.ENSP00000436607	GO Process	GO:0032868	Response to insulin
ADM	9606.ENSP00000436607	GO Process	GO:0032940	Secretion by cell
ADM	9606.ENSP00000436607	GO Process	GO:0033554	Cellular response to stress
ADM	9606.ENSP00000436607	GO Process	GO:0033993	Response to lipid
ADM	9606.ENSP00000436607	GO Process	GO:0034754	Cellular hormone metabolic process
ADM	9606.ENSP00000436607	GO Process	GO:0035148	Tube formation
ADM	9606.ENSP00000436607	GO Process	GO:0035150	Regulation of tube size
ADM	9606.ENSP00000436607	GO Process	GO:0035239	Tube morphogenesis
ADM	9606.ENSP00000436607	GO Process	GO:0035295	Tube development
ADM	9606.ENSP00000436607	GO Process	GO:0035296	Regulation of tube diameter
ADM	9606.ENSP00000436607	GO Process	GO:0035556	Intracellular signal transduction
ADM	9606.ENSP00000436607	GO Process	GO:0035809	Regulation of urine volume
ADM	9606.ENSP00000436607	GO Process	GO:0035886	Vascular associated smooth muscle cell differentiation
ADM	9606.ENSP00000436607	GO Process	GO:0036293	Response to decreased oxygen levels
ADM	9606.ENSP00000436607	GO Process	GO:0040007	Growth
ADM	9606.ENSP00000436607	GO Process	GO:0042127	Regulation of cell population proliferation
ADM	9606.ENSP00000436607	GO Process	GO:0042221	Response to chemical
ADM	9606.ENSP00000436607	GO Process	GO:0042445	Hormone metabolic process
ADM	9606.ENSP00000436607	GO Process	GO:0042475	Odontogenesis of dentin-containing tooth
ADM	9606.ENSP00000436607	GO Process	GO:0042476	Odontogenesis
ADM	9606.ENSP00000436607	GO Process	GO:0042592	Homeostatic process
ADM	9606.ENSP00000436607	GO Process	GO:0042594	Response to starvation
ADM	9606.ENSP00000436607	GO Process	GO:0042692	Muscle cell differentiation
ADM	9606.ENSP00000436607	GO Process	GO:0042742	Defense response to bacterium
ADM	9606.ENSP00000436607	GO Process	GO:0042981	Regulation of apoptotic process
ADM	9606.ENSP00000436607	GO Process	GO:0043009	Chordate embryonic development
ADM	9606.ENSP00000436607	GO Process	GO:0043065	Positive regulation of apoptotic process
ADM	9606.ENSP00000436607	GO Process	GO:0043067	Regulation of programmed cell death
ADM	9606.ENSP00000436607	GO Process	GO:0043068	Positive regulation of programmed cell death
ADM	9606.ENSP00000436607	GO Process	GO:0043114	Regulation of vascular permeability
ADM	9606.ENSP00000436607	GO Process	GO:0043116	Negative regulation of vascular permeability
ADM	9606.ENSP00000436607	GO Process	GO:0043207	Response to external biotic stimulus
ADM	9606.ENSP00000436607	GO Process	GO:0043434	Response to peptide hormone
ADM	9606.ENSP00000436607	GO Process	GO:0044057	Regulation of system process
ADM	9606.ENSP00000436607	GO Process	GO:0044237	Cellular metabolic process
ADM	9606.ENSP00000436607	GO Process	GO:0044238	Primary metabolic process
ADM	9606.ENSP00000436607	GO Process	GO:0044419	Biological process involved in interspecies interaction between organisms
ADM	9606.ENSP00000436607	GO Process	GO:0044703	Multi-organism reproductive process
ADM	9606.ENSP00000436607	GO Process	GO:0044706	Multi-multicellular organism process
ADM	9606.ENSP00000436607	GO Process	GO:0045595	Regulation of cell differentiation
ADM	9606.ENSP00000436607	GO Process	GO:0045597	Positive regulation of cell differentiation
ADM	9606.ENSP00000436607	GO Process	GO:0045744	Negative regulation of G protein-coupled receptor signaling pathway
ADM	9606.ENSP00000436607	GO Process	GO:0045765	Regulation of angiogenesis
ADM	9606.ENSP00000436607	GO Process	GO:0045766	Positive regulation of angiogenesis
ADM	9606.ENSP00000436607	GO Process	GO:0045823	Positive regulation of heart contraction
ADM	9606.ENSP00000436607	GO Process	GO:0045834	Positive regulation of lipid metabolic process
ADM	9606.ENSP00000436607	GO Process	GO:0045906	Negative regulation of vasoconstriction
ADM	9606.ENSP00000436607	GO Process	GO:0045940	Positive regulation of steroid metabolic process
ADM	9606.ENSP00000436607	GO Process	GO:0046879	Hormone secretion
ADM	9606.ENSP00000436607	GO Process	GO:0046885	Regulation of hormone biosynthetic process
ADM	9606.ENSP00000436607	GO Process	GO:0046886	Positive regulation of hormone biosynthetic process
ADM	9606.ENSP00000436607	GO Process	GO:0046889	Positive regulation of lipid biosynthetic process
ADM	9606.ENSP00000436607	GO Process	GO:0046890	Regulation of lipid biosynthetic process
ADM	9606.ENSP00000436607	GO Process	GO:0046903	Secretion
ADM	9606.ENSP00000436607	GO Process	GO:0048468	Cell development
ADM	9606.ENSP00000436607	GO Process	GO:0048513	Animal organ development
ADM	9606.ENSP00000436607	GO Process	GO:0048514	Blood vessel morphogenesis
ADM	9606.ENSP00000436607	GO Process	GO:0048518	Positive regulation of biological process
ADM	9606.ENSP00000436607	GO Process	GO:0048519	Negative regulation of biological process
ADM	9606.ENSP00000436607	GO Process	GO:0048522	Positive regulation of cellular process
ADM	9606.ENSP00000436607	GO Process	GO:0048523	Negative regulation of cellular process
ADM	9606.ENSP00000436607	GO Process	GO:0048545	Response to steroid hormone
ADM	9606.ENSP00000436607	GO Process	GO:0048568	Embryonic organ development
ADM	9606.ENSP00000436607	GO Process	GO:0048583	Regulation of response to stimulus
ADM	9606.ENSP00000436607	GO Process	GO:0048585	Negative regulation of response to stimulus
ADM	9606.ENSP00000436607	GO Process	GO:0048589	Developmental growth
ADM	9606.ENSP00000436607	GO Process	GO:0048598	Embryonic morphogenesis
ADM	9606.ENSP00000436607	GO Process	GO:0048608	Reproductive structure development
ADM	9606.ENSP00000436607	GO Process	GO:0048646	Anatomical structure formation involved in morphogenesis
ADM	9606.ENSP00000436607	GO Process	GO:0048666	Neuron development
ADM	9606.ENSP00000436607	GO Process	GO:0048699	Generation of neurons
ADM	9606.ENSP00000436607	GO Process	GO:0048729	Tissue morphogenesis
ADM	9606.ENSP00000436607	GO Process	GO:0048731	System development
ADM	9606.ENSP00000436607	GO Process	GO:0048856	Anatomical structure development
ADM	9606.ENSP00000436607	GO Process	GO:0048869	Cellular developmental process
ADM	9606.ENSP00000436607	GO Process	GO:0048878	Chemical homeostasis
ADM	9606.ENSP00000436607	GO Process	GO:0050789	Regulation of biological process
ADM	9606.ENSP00000436607	GO Process	GO:0050793	Regulation of developmental process
ADM	9606.ENSP00000436607	GO Process	GO:0050794	Regulation of cellular process
ADM	9606.ENSP00000436607	GO Process	GO:0050801	Ion homeostasis
ADM	9606.ENSP00000436607	GO Process	GO:0050810	Regulation of steroid biosynthetic process
ADM	9606.ENSP00000436607	GO Process	GO:0050829	Defense response to Gram-negative bacterium
ADM	9606.ENSP00000436607	GO Process	GO:0050830	Defense response to Gram-positive bacterium
ADM	9606.ENSP00000436607	GO Process	GO:0050878	Regulation of body fluid levels
ADM	9606.ENSP00000436607	GO Process	GO:0050896	Response to stimulus
ADM	9606.ENSP00000436607	GO Process	GO:0051094	Positive regulation of developmental process
ADM	9606.ENSP00000436607	GO Process	GO:0051145	Smooth muscle cell differentiation
ADM	9606.ENSP00000436607	GO Process	GO:0051179	Localization
ADM	9606.ENSP00000436607	GO Process	GO:0051234	Establishment of localization
ADM	9606.ENSP00000436607	GO Process	GO:0051239	Regulation of multicellular organismal process
ADM	9606.ENSP00000436607	GO Process	GO:0051240	Positive regulation of multicellular organismal process
ADM	9606.ENSP00000436607	GO Process	GO:0051241	Negative regulation of multicellular organismal process
ADM	9606.ENSP00000436607	GO Process	GO:0051384	Response to glucocorticoid
ADM	9606.ENSP00000436607	GO Process	GO:0051707	Response to other organism
ADM	9606.ENSP00000436607	GO Process	GO:0051716	Cellular response to stimulus
ADM	9606.ENSP00000436607	GO Process	GO:0055001	Muscle cell development
ADM	9606.ENSP00000436607	GO Process	GO:0055065	Metal ion homeostasis
ADM	9606.ENSP00000436607	GO Process	GO:0055074	Calcium ion homeostasis
ADM	9606.ENSP00000436607	GO Process	GO:0055080	Cation homeostasis
ADM	9606.ENSP00000436607	GO Process	GO:0060429	Epithelium development
ADM	9606.ENSP00000436607	GO Process	GO:0060562	Epithelial tube morphogenesis
ADM	9606.ENSP00000436607	GO Process	GO:0060606	Tube closure
ADM	9606.ENSP00000436607	GO Process	GO:0060669	Embryonic placenta morphogenesis
ADM	9606.ENSP00000436607	GO Process	GO:0060670	Branching involved in labyrinthine layer morphogenesis
ADM	9606.ENSP00000436607	GO Process	GO:0060711	Labyrinthine layer development
ADM	9606.ENSP00000436607	GO Process	GO:0060712	Spongiotrophoblast layer development
ADM	9606.ENSP00000436607	GO Process	GO:0060713	Labyrinthine layer morphogenesis
ADM	9606.ENSP00000436607	GO Process	GO:0061061	Muscle structure development
ADM	9606.ENSP00000436607	GO Process	GO:0061138	Morphogenesis of a branching epithelium
ADM	9606.ENSP00000436607	GO Process	GO:0061458	Reproductive system development
ADM	9606.ENSP00000436607	GO Process	GO:0061844	Antimicrobial humoral immune response mediated by antimicrobial peptide
ADM	9606.ENSP00000436607	GO Process	GO:0062012	Regulation of small molecule metabolic process
ADM	9606.ENSP00000436607	GO Process	GO:0062013	Positive regulation of small molecule metabolic process
ADM	9606.ENSP00000436607	GO Process	GO:0065007	Biological regulation
ADM	9606.ENSP00000436607	GO Process	GO:0065008	Regulation of biological quality
ADM	9606.ENSP00000436607	GO Process	GO:0070482	Response to oxygen levels
ADM	9606.ENSP00000436607	GO Process	GO:0071704	Organic substance metabolic process
ADM	9606.ENSP00000436607	GO Process	GO:0071840	Cellular component organization or biogenesis
ADM	9606.ENSP00000436607	GO Process	GO:0072175	Epithelial tube formation
ADM	9606.ENSP00000436607	GO Process	GO:0072359	Circulatory system development
ADM	9606.ENSP00000436607	GO Process	GO:0072507	Divalent inorganic cation homeostasis
ADM	9606.ENSP00000436607	GO Process	GO:0080090	Regulation of primary metabolic process
ADM	9606.ENSP00000436607	GO Process	GO:0090066	Regulation of anatomical structure size
ADM	9606.ENSP00000436607	GO Process	GO:0097084	Vascular associated smooth muscle cell development
ADM	9606.ENSP00000436607	GO Process	GO:0097646	Calcitonin family receptor signaling pathway
ADM	9606.ENSP00000436607	GO Process	GO:0097647	Amylin receptor signaling pathway
ADM	9606.ENSP00000436607	GO Process	GO:0097746	Blood vessel diameter maintenance
ADM	9606.ENSP00000436607	GO Process	GO:0098542	Defense response to other organism
ADM	9606.ENSP00000436607	GO Process	GO:0098771	Inorganic ion homeostasis
ADM	9606.ENSP00000436607	GO Process	GO:0120036	Plasma membrane bounded cell projection organization
ADM	9606.ENSP00000436607	GO Process	GO:0140352	Export from cell
ADM	9606.ENSP00000436607	GO Process	GO:1901342	Regulation of vasculature development
ADM	9606.ENSP00000436607	GO Process	GO:1901360	Organic cyclic compound metabolic process
ADM	9606.ENSP00000436607	GO Process	GO:1901652	Response to peptide
ADM	9606.ENSP00000436607	GO Process	GO:1901698	Response to nitrogen compound
ADM	9606.ENSP00000436607	GO Process	GO:1901700	Response to oxygen-containing compound
ADM	9606.ENSP00000436607	GO Process	GO:1903522	Regulation of blood circulation
ADM	9606.ENSP00000436607	GO Process	GO:1903524	Positive regulation of blood circulation
ADM	9606.ENSP00000436607	GO Process	GO:1904018	Positive regulation of vasculature development
ADM	9606.ENSP00000436607	GO Process	GO:1990410	Adrenomedullin receptor signaling pathway
ADM	9606.ENSP00000436607	GO Process	GO:2000026	Regulation of multicellular organismal development
ADM	9606.ENSP00000436607	GO Process	GO:2000182	Regulation of progesterone biosynthetic process
ADM	9606.ENSP00000436607	GO Process	GO:2000184	Positive regulation of progesterone biosynthetic process
ADM	9606.ENSP00000436607	GO Process	GO:2001212	Regulation of vasculogenesis
ADM	9606.ENSP00000436607	GO Process	GO:2001214	Positive regulation of vasculogenesis
ADM	9606.ENSP00000436607	GO Function	GO:0001664	G protein-coupled receptor binding
ADM	9606.ENSP00000436607	GO Function	GO:0005102	Signaling receptor binding
ADM	9606.ENSP00000436607	GO Function	GO:0005179	Hormone activity
ADM	9606.ENSP00000436607	GO Function	GO:0005488	Binding
ADM	9606.ENSP00000436607	GO Function	GO:0005515	Protein binding
ADM	9606.ENSP00000436607	GO Function	GO:0030545	Signaling receptor regulator activity
ADM	9606.ENSP00000436607	GO Function	GO:0030546	Signaling receptor activator activity
ADM	9606.ENSP00000436607	GO Function	GO:0031700	Adrenomedullin receptor binding
ADM	9606.ENSP00000436607	GO Function	GO:0048018	Receptor ligand activity
ADM	9606.ENSP00000436607	GO Function	GO:0098772	Molecular function regulator activity
ADM	9606.ENSP00000436607	GO Component	GO:0005576	Extracellular region
ADM	9606.ENSP00000436607	GO Component	GO:0005615	Extracellular space
ADM	9606.ENSP00000436607	GO Component	GO:0005622	Intracellular anatomical structure
ADM	9606.ENSP00000436607	GO Component	GO:0005737	Cytoplasm
ADM	9606.ENSP00000436607	GO Component	GO:0110165	Cellular anatomical entity
ADM	9606.ENSP00000436607	STRING clusters	CL:23867	Peptide ligand-binding receptors, and Class B/2 (Secretin family receptors)
ADM	9606.ENSP00000436607	STRING clusters	CL:24141	Class B/2 (Secretin family receptors), and Hormone ligand-binding receptors
ADM	9606.ENSP00000436607	STRING clusters	CL:24142	Calcitonin-like ligand receptors, and Glucagon-type ligand receptors
ADM	9606.ENSP00000436607	STRING clusters	CL:24143	Calcitonin-like ligand receptors, and Glucagon-type ligand receptors
ADM	9606.ENSP00000436607	STRING clusters	CL:24171	Amylin receptor signaling pathway
ADM	9606.ENSP00000436607	KEGG	hsa04080	Neuroactive ligand-receptor interaction
ADM	9606.ENSP00000436607	KEGG	hsa04270	Vascular smooth muscle contraction
ADM	9606.ENSP00000436607	Reactome	HSA-162582	Signal Transduction
ADM	9606.ENSP00000436607	Reactome	HSA-372790	Signaling by GPCR
ADM	9606.ENSP00000436607	Reactome	HSA-373080	Class B/2 (Secretin family receptors)
ADM	9606.ENSP00000436607	Reactome	HSA-388396	GPCR downstream signalling
ADM	9606.ENSP00000436607	Reactome	HSA-418555	G alpha (s) signalling events
ADM	9606.ENSP00000436607	Reactome	HSA-419812	Calcitonin-like ligand receptors
ADM	9606.ENSP00000436607	Reactome	HSA-500792	GPCR ligand binding
ADM	9606.ENSP00000436607	WikiPathways	WP2806	Complement system
ADM	9606.ENSP00000436607	WikiPathways	WP289	Myometrial relaxation and contraction pathways
ADM	9606.ENSP00000436607	TISSUES	BTO:0000000	Tissues, cell types and enzyme sources
ADM	9606.ENSP00000436607	TISSUES	BTO:0000042	Animal
ADM	9606.ENSP00000436607	TISSUES	BTO:0000081	Reproductive system
ADM	9606.ENSP00000436607	TISSUES	BTO:0000083	Female reproductive system
ADM	9606.ENSP00000436607	TISSUES	BTO:0000142	Brain
ADM	9606.ENSP00000436607	TISSUES	BTO:0000174	Embryonic structure
ADM	9606.ENSP00000436607	TISSUES	BTO:0000201	Pheochromocytoma cell line
ADM	9606.ENSP00000436607	TISSUES	BTO:0000227	Central nervous system
ADM	9606.ENSP00000436607	TISSUES	BTO:0000231	Cerebral hemisphere
ADM	9606.ENSP00000436607	TISSUES	BTO:0000233	Cerebral cortex
ADM	9606.ENSP00000436607	TISSUES	BTO:0000239	Telencephalon
ADM	9606.ENSP00000436607	TISSUES	BTO:0000282	Head
ADM	9606.ENSP00000436607	TISSUES	BTO:0000284	Organism form
ADM	9606.ENSP00000436607	TISSUES	BTO:0000345	Digestive gland
ADM	9606.ENSP00000436607	TISSUES	BTO:0000431	Excretory gland
ADM	9606.ENSP00000436607	TISSUES	BTO:0000449	Fetus
ADM	9606.ENSP00000436607	TISSUES	BTO:0000478	Forebrain
ADM	9606.ENSP00000436607	TISSUES	BTO:0000522	Gland
ADM	9606.ENSP00000436607	TISSUES	BTO:0000671	Kidney
ADM	9606.ENSP00000436607	TISSUES	BTO:0000759	Liver
ADM	9606.ENSP00000436607	TISSUES	BTO:0001078	Placenta
ADM	9606.ENSP00000436607	TISSUES	BTO:0001244	Urinary tract
ADM	9606.ENSP00000436607	TISSUES	BTO:0001484	Nervous system
ADM	9606.ENSP00000436607	TISSUES	BTO:0001488	Endocrine gland
ADM	9606.ENSP00000436607	TISSUES	BTO:0001489	Whole body
ADM	9606.ENSP00000436607	TISSUES	BTO:0001491	Viscus
ADM	9606.ENSP00000436607	TISSUES	BTO:0003091	Urogenital system
ADM	9606.ENSP00000436607	TISSUES	BTO:0003092	Urinary system
ADM	9606.ENSP00000436607	TISSUES	BTO:0003099	Internal female genital organ
ADM	9606.ENSP00000436607	COMPARTMENTS	GOCC:0005576	Extracellular region
ADM	9606.ENSP00000436607	COMPARTMENTS	GOCC:0005615	Extracellular space
ADM	9606.ENSP00000436607	COMPARTMENTS	GOCC:0005886	Plasma membrane
ADM	9606.ENSP00000436607	COMPARTMENTS	GOCC:0005887	Integral component of plasma membrane
ADM	9606.ENSP00000436607	COMPARTMENTS	GOCC:0016020	Membrane
ADM	9606.ENSP00000436607	COMPARTMENTS	GOCC:0016021	Integral component of membrane
ADM	9606.ENSP00000436607	COMPARTMENTS	GOCC:0031224	Intrinsic component of membrane
ADM	9606.ENSP00000436607	COMPARTMENTS	GOCC:0031226	Intrinsic component of plasma membrane
ADM	9606.ENSP00000436607	COMPARTMENTS	GOCC:0032991	Protein-containing complex
ADM	9606.ENSP00000436607	COMPARTMENTS	GOCC:0038037	G protein-coupled receptor dimeric complex
ADM	9606.ENSP00000436607	COMPARTMENTS	GOCC:0043235	Receptor complex
ADM	9606.ENSP00000436607	COMPARTMENTS	GOCC:0071944	Cell periphery
ADM	9606.ENSP00000436607	COMPARTMENTS	GOCC:0097648	G protein-coupled receptor complex
ADM	9606.ENSP00000436607	COMPARTMENTS	GOCC:0098796	Membrane protein complex
ADM	9606.ENSP00000436607	COMPARTMENTS	GOCC:0098797	Plasma membrane protein complex
ADM	9606.ENSP00000436607	COMPARTMENTS	GOCC:0098802	Plasma membrane signaling receptor complex
ADM	9606.ENSP00000436607	COMPARTMENTS	GOCC:0110165	Cellular anatomical entity
ADM	9606.ENSP00000436607	COMPARTMENTS	GOCC:1903143	Adrenomedullin receptor complex
ADM	9606.ENSP00000436607	COMPARTMENTS	GOCC:1903439	Calcitonin family receptor complex
ADM	9606.ENSP00000436607	UniProt Keywords	KW-0027	Amidation
ADM	9606.ENSP00000436607	UniProt Keywords	KW-0165	Cleavage on pair of basic residues
ADM	9606.ENSP00000436607	UniProt Keywords	KW-0372	Hormone
ADM	9606.ENSP00000436607	UniProt Keywords	KW-0732	Signal
ADM	9606.ENSP00000436607	UniProt Keywords	KW-0964	Secreted
ADM	9606.ENSP00000436607	UniProt Keywords	KW-1015	Disulfide bond
ADM	9606.ENSP00000436607	Pfam	PF00214	Calcitonin / CGRP / IAPP family
ADM	9606.ENSP00000436607	InterPro	IPR001710	Pro-adrenomedullin
ADM	9606.ENSP00000436607	InterPro	IPR021116	Calcitonin/adrenomedullin
CCN2	9606.ENSP00000356954	GO Process	GO:0001101	Response to acid chemical
CCN2	9606.ENSP00000356954	GO Process	GO:0001501	Skeletal system development
CCN2	9606.ENSP00000356954	GO Process	GO:0001502	Cartilage condensation
CCN2	9606.ENSP00000356954	GO Process	GO:0001503	Ossification
CCN2	9606.ENSP00000356954	GO Process	GO:0001525	Angiogenesis
CCN2	9606.ENSP00000356954	GO Process	GO:0001568	Blood vessel development
CCN2	9606.ENSP00000356954	GO Process	GO:0001894	Tissue homeostasis
CCN2	9606.ENSP00000356954	GO Process	GO:0001932	Regulation of protein phosphorylation
CCN2	9606.ENSP00000356954	GO Process	GO:0001934	Positive regulation of protein phosphorylation
CCN2	9606.ENSP00000356954	GO Process	GO:0001944	Vasculature development
CCN2	9606.ENSP00000356954	GO Process	GO:0002062	Chondrocyte differentiation
CCN2	9606.ENSP00000356954	GO Process	GO:0006139	Nucleobase-containing compound metabolic process
CCN2	9606.ENSP00000356954	GO Process	GO:0006259	DNA metabolic process
CCN2	9606.ENSP00000356954	GO Process	GO:0006725	Cellular aromatic compound metabolic process
CCN2	9606.ENSP00000356954	GO Process	GO:0006807	Nitrogen compound metabolic process
CCN2	9606.ENSP00000356954	GO Process	GO:0006810	Transport
CCN2	9606.ENSP00000356954	GO Process	GO:0006811	Ion transport
CCN2	9606.ENSP00000356954	GO Process	GO:0006812	Cation transport
CCN2	9606.ENSP00000356954	GO Process	GO:0006816	Calcium ion transport
CCN2	9606.ENSP00000356954	GO Process	GO:0006937	Regulation of muscle contraction
CCN2	9606.ENSP00000356954	GO Process	GO:0006942	Regulation of striated muscle contraction
CCN2	9606.ENSP00000356954	GO Process	GO:0006950	Response to stress
CCN2	9606.ENSP00000356954	GO Process	GO:0007154	Cell communication
CCN2	9606.ENSP00000356954	GO Process	GO:0007155	Cell adhesion
CCN2	9606.ENSP00000356954	GO Process	GO:0007160	Cell-matrix adhesion
CCN2	9606.ENSP00000356954	GO Process	GO:0007165	Signal transduction
CCN2	9606.ENSP00000356954	GO Process	GO:0007166	Cell surface receptor signaling pathway
CCN2	9606.ENSP00000356954	GO Process	GO:0007167	Enzyme-linked receptor protein signaling pathway
CCN2	9606.ENSP00000356954	GO Process	GO:0007169	Transmembrane receptor protein tyrosine kinase signaling pathway
CCN2	9606.ENSP00000356954	GO Process	GO:0007229	Integrin-mediated signaling pathway
CCN2	9606.ENSP00000356954	GO Process	GO:0007275	Multicellular organism development
CCN2	9606.ENSP00000356954	GO Process	GO:0007568	Aging
CCN2	9606.ENSP00000356954	GO Process	GO:0008016	Regulation of heart contraction
CCN2	9606.ENSP00000356954	GO Process	GO:0008152	Metabolic process
CCN2	9606.ENSP00000356954	GO Process	GO:0008283	Cell population proliferation
CCN2	9606.ENSP00000356954	GO Process	GO:0008284	Positive regulation of cell population proliferation
CCN2	9606.ENSP00000356954	GO Process	GO:0008543	Fibroblast growth factor receptor signaling pathway
CCN2	9606.ENSP00000356954	GO Process	GO:0008544	Epidermis development
CCN2	9606.ENSP00000356954	GO Process	GO:0009058	Biosynthetic process
CCN2	9606.ENSP00000356954	GO Process	GO:0009059	Macromolecule biosynthetic process
CCN2	9606.ENSP00000356954	GO Process	GO:0009611	Response to wounding
CCN2	9606.ENSP00000356954	GO Process	GO:0009628	Response to abiotic stimulus
CCN2	9606.ENSP00000356954	GO Process	GO:0009653	Anatomical structure morphogenesis
CCN2	9606.ENSP00000356954	GO Process	GO:0009719	Response to endogenous stimulus
CCN2	9606.ENSP00000356954	GO Process	GO:0009725	Response to hormone
CCN2	9606.ENSP00000356954	GO Process	GO:0009743	Response to carbohydrate
CCN2	9606.ENSP00000356954	GO Process	GO:0009746	Response to hexose
CCN2	9606.ENSP00000356954	GO Process	GO:0009749	Response to glucose
CCN2	9606.ENSP00000356954	GO Process	GO:0009887	Animal organ morphogenesis
CCN2	9606.ENSP00000356954	GO Process	GO:0009888	Tissue development
CCN2	9606.ENSP00000356954	GO Process	GO:0009889	Regulation of biosynthetic process
CCN2	9606.ENSP00000356954	GO Process	GO:0009891	Positive regulation of biosynthetic process
CCN2	9606.ENSP00000356954	GO Process	GO:0009892	Negative regulation of metabolic process
CCN2	9606.ENSP00000356954	GO Process	GO:0009893	Positive regulation of metabolic process
CCN2	9606.ENSP00000356954	GO Process	GO:0009966	Regulation of signal transduction
CCN2	9606.ENSP00000356954	GO Process	GO:0009967	Positive regulation of signal transduction
CCN2	9606.ENSP00000356954	GO Process	GO:0009987	Cellular process
CCN2	9606.ENSP00000356954	GO Process	GO:0010033	Response to organic substance
CCN2	9606.ENSP00000356954	GO Process	GO:0010243	Response to organonitrogen compound
CCN2	9606.ENSP00000356954	GO Process	GO:0010468	Regulation of gene expression
CCN2	9606.ENSP00000356954	GO Process	GO:0010562	Positive regulation of phosphorus metabolic process
CCN2	9606.ENSP00000356954	GO Process	GO:0010564	Regulation of cell cycle process
CCN2	9606.ENSP00000356954	GO Process	GO:0010604	Positive regulation of macromolecule metabolic process
CCN2	9606.ENSP00000356954	GO Process	GO:0010605	Negative regulation of macromolecule metabolic process
CCN2	9606.ENSP00000356954	GO Process	GO:0010628	Positive regulation of gene expression
CCN2	9606.ENSP00000356954	GO Process	GO:0010629	Negative regulation of gene expression
CCN2	9606.ENSP00000356954	GO Process	GO:0010638	Positive regulation of organelle organization
CCN2	9606.ENSP00000356954	GO Process	GO:0010646	Regulation of cell communication
CCN2	9606.ENSP00000356954	GO Process	GO:0010647	Positive regulation of cell communication
CCN2	9606.ENSP00000356954	GO Process	GO:0010712	Regulation of collagen metabolic process
CCN2	9606.ENSP00000356954	GO Process	GO:0010714	Positive regulation of collagen metabolic process
CCN2	9606.ENSP00000356954	GO Process	GO:0010941	Regulation of cell death
CCN2	9606.ENSP00000356954	GO Process	GO:0010942	Positive regulation of cell death
CCN2	9606.ENSP00000356954	GO Process	GO:0010950	Positive regulation of endopeptidase activity
CCN2	9606.ENSP00000356954	GO Process	GO:0010952	Positive regulation of peptidase activity
CCN2	9606.ENSP00000356954	GO Process	GO:0014070	Response to organic cyclic compound
CCN2	9606.ENSP00000356954	GO Process	GO:0016043	Cellular component organization
CCN2	9606.ENSP00000356954	GO Process	GO:0016477	Cell migration
CCN2	9606.ENSP00000356954	GO Process	GO:0018130	Heterocycle biosynthetic process
CCN2	9606.ENSP00000356954	GO Process	GO:0019220	Regulation of phosphate metabolic process
CCN2	9606.ENSP00000356954	GO Process	GO:0019222	Regulation of metabolic process
CCN2	9606.ENSP00000356954	GO Process	GO:0019438	Aromatic compound biosynthetic process
CCN2	9606.ENSP00000356954	GO Process	GO:0023051	Regulation of signaling
CCN2	9606.ENSP00000356954	GO Process	GO:0023052	Signaling
CCN2	9606.ENSP00000356954	GO Process	GO:0023056	Positive regulation of signaling
CCN2	9606.ENSP00000356954	GO Process	GO:0030001	Metal ion transport
CCN2	9606.ENSP00000356954	GO Process	GO:0030154	Cell differentiation
CCN2	9606.ENSP00000356954	GO Process	GO:0030162	Regulation of proteolysis
CCN2	9606.ENSP00000356954	GO Process	GO:0030198	Extracellular matrix organization
CCN2	9606.ENSP00000356954	GO Process	GO:0030323	Respiratory tube development
CCN2	9606.ENSP00000356954	GO Process	GO:0030324	Lung development
CCN2	9606.ENSP00000356954	GO Process	GO:0031323	Regulation of cellular metabolic process
CCN2	9606.ENSP00000356954	GO Process	GO:0031325	Positive regulation of cellular metabolic process
CCN2	9606.ENSP00000356954	GO Process	GO:0031399	Regulation of protein modification process
CCN2	9606.ENSP00000356954	GO Process	GO:0031401	Positive regulation of protein modification process
CCN2	9606.ENSP00000356954	GO Process	GO:0031589	Cell-substrate adhesion
CCN2	9606.ENSP00000356954	GO Process	GO:0031960	Response to corticosteroid
CCN2	9606.ENSP00000356954	GO Process	GO:0032231	Regulation of actin filament bundle assembly
CCN2	9606.ENSP00000356954	GO Process	GO:0032233	Positive regulation of actin filament bundle assembly
CCN2	9606.ENSP00000356954	GO Process	GO:0032330	Regulation of chondrocyte differentiation
CCN2	9606.ENSP00000356954	GO Process	GO:0032355	Response to estradiol
CCN2	9606.ENSP00000356954	GO Process	GO:0032501	Multicellular organismal process
CCN2	9606.ENSP00000356954	GO Process	GO:0032502	Developmental process
CCN2	9606.ENSP00000356954	GO Process	GO:0032872	Regulation of stress-activated MAPK cascade
CCN2	9606.ENSP00000356954	GO Process	GO:0032874	Positive regulation of stress-activated MAPK cascade
CCN2	9606.ENSP00000356954	GO Process	GO:0032940	Secretion by cell
CCN2	9606.ENSP00000356954	GO Process	GO:0032956	Regulation of actin cytoskeleton organization
CCN2	9606.ENSP00000356954	GO Process	GO:0032965	Regulation of collagen biosynthetic process
CCN2	9606.ENSP00000356954	GO Process	GO:0032967	Positive regulation of collagen biosynthetic process
CCN2	9606.ENSP00000356954	GO Process	GO:0032970	Regulation of actin filament-based process
CCN2	9606.ENSP00000356954	GO Process	GO:0033043	Regulation of organelle organization
CCN2	9606.ENSP00000356954	GO Process	GO:0033993	Response to lipid
CCN2	9606.ENSP00000356954	GO Process	GO:0034059	Response to anoxia
CCN2	9606.ENSP00000356954	GO Process	GO:0034220	Ion transmembrane transport
CCN2	9606.ENSP00000356954	GO Process	GO:0034284	Response to monosaccharide
CCN2	9606.ENSP00000356954	GO Process	GO:0034641	Cellular nitrogen compound metabolic process
CCN2	9606.ENSP00000356954	GO Process	GO:0034654	Nucleobase-containing compound biosynthetic process
CCN2	9606.ENSP00000356954	GO Process	GO:0035239	Tube morphogenesis
CCN2	9606.ENSP00000356954	GO Process	GO:0035295	Tube development
CCN2	9606.ENSP00000356954	GO Process	GO:0035556	Intracellular signal transduction
CCN2	9606.ENSP00000356954	GO Process	GO:0035988	Chondrocyte proliferation
CCN2	9606.ENSP00000356954	GO Process	GO:0036293	Response to decreased oxygen levels
CCN2	9606.ENSP00000356954	GO Process	GO:0042127	Regulation of cell population proliferation
CCN2	9606.ENSP00000356954	GO Process	GO:0042221	Response to chemical
CCN2	9606.ENSP00000356954	GO Process	GO:0042325	Regulation of phosphorylation
CCN2	9606.ENSP00000356954	GO Process	GO:0042327	Positive regulation of phosphorylation
CCN2	9606.ENSP00000356954	GO Process	GO:0042592	Homeostatic process
CCN2	9606.ENSP00000356954	GO Process	GO:0043062	Extracellular structure organization
CCN2	9606.ENSP00000356954	GO Process	GO:0043085	Positive regulation of catalytic activity
CCN2	9606.ENSP00000356954	GO Process	GO:0043170	Macromolecule metabolic process
CCN2	9606.ENSP00000356954	GO Process	GO:0043200	Response to amino acid
CCN2	9606.ENSP00000356954	GO Process	GO:0043280	Positive regulation of cysteine-type endopeptidase activity involved in apoptotic process
CCN2	9606.ENSP00000356954	GO Process	GO:0043281	Regulation of cysteine-type endopeptidase activity involved in apoptotic process
CCN2	9606.ENSP00000356954	GO Process	GO:0043408	Regulation of MAPK cascade
CCN2	9606.ENSP00000356954	GO Process	GO:0043410	Positive regulation of MAPK cascade
CCN2	9606.ENSP00000356954	GO Process	GO:0043434	Response to peptide hormone
CCN2	9606.ENSP00000356954	GO Process	GO:0044057	Regulation of system process
CCN2	9606.ENSP00000356954	GO Process	GO:0044087	Regulation of cellular component biogenesis
CCN2	9606.ENSP00000356954	GO Process	GO:0044089	Positive regulation of cellular component biogenesis
CCN2	9606.ENSP00000356954	GO Process	GO:0044093	Positive regulation of molecular function
CCN2	9606.ENSP00000356954	GO Process	GO:0044237	Cellular metabolic process
CCN2	9606.ENSP00000356954	GO Process	GO:0044238	Primary metabolic process
CCN2	9606.ENSP00000356954	GO Process	GO:0044249	Cellular biosynthetic process
CCN2	9606.ENSP00000356954	GO Process	GO:0044260	Cellular macromolecule metabolic process
CCN2	9606.ENSP00000356954	GO Process	GO:0044271	Cellular nitrogen compound biosynthetic process
CCN2	9606.ENSP00000356954	GO Process	GO:0044344	Cellular response to fibroblast growth factor stimulus
CCN2	9606.ENSP00000356954	GO Process	GO:0045229	External encapsulating structure organization
CCN2	9606.ENSP00000356954	GO Process	GO:0045595	Regulation of cell differentiation
CCN2	9606.ENSP00000356954	GO Process	GO:0045597	Positive regulation of cell differentiation
CCN2	9606.ENSP00000356954	GO Process	GO:0045787	Positive regulation of cell cycle
CCN2	9606.ENSP00000356954	GO Process	GO:0045823	Positive regulation of heart contraction
CCN2	9606.ENSP00000356954	GO Process	GO:0045862	Positive regulation of proteolysis
CCN2	9606.ENSP00000356954	GO Process	GO:0045933	Positive regulation of muscle contraction
CCN2	9606.ENSP00000356954	GO Process	GO:0045937	Positive regulation of phosphate metabolic process
CCN2	9606.ENSP00000356954	GO Process	GO:0045989	Positive regulation of striated muscle contraction
CCN2	9606.ENSP00000356954	GO Process	GO:0046328	Regulation of JNK cascade
CCN2	9606.ENSP00000356954	GO Process	GO:0046330	Positive regulation of JNK cascade
CCN2	9606.ENSP00000356954	GO Process	GO:0046483	Heterocycle metabolic process
CCN2	9606.ENSP00000356954	GO Process	GO:0046903	Secretion
CCN2	9606.ENSP00000356954	GO Process	GO:0048513	Animal organ development
CCN2	9606.ENSP00000356954	GO Process	GO:0048514	Blood vessel morphogenesis
CCN2	9606.ENSP00000356954	GO Process	GO:0048518	Positive regulation of biological process
CCN2	9606.ENSP00000356954	GO Process	GO:0048519	Negative regulation of biological process
CCN2	9606.ENSP00000356954	GO Process	GO:0048522	Positive regulation of cellular process
CCN2	9606.ENSP00000356954	GO Process	GO:0048523	Negative regulation of cellular process
CCN2	9606.ENSP00000356954	GO Process	GO:0048545	Response to steroid hormone
CCN2	9606.ENSP00000356954	GO Process	GO:0048583	Regulation of response to stimulus
CCN2	9606.ENSP00000356954	GO Process	GO:0048584	Positive regulation of response to stimulus
CCN2	9606.ENSP00000356954	GO Process	GO:0048646	Anatomical structure formation involved in morphogenesis
CCN2	9606.ENSP00000356954	GO Process	GO:0048705	Skeletal system morphogenesis
CCN2	9606.ENSP00000356954	GO Process	GO:0048731	System development
CCN2	9606.ENSP00000356954	GO Process	GO:0048856	Anatomical structure development
CCN2	9606.ENSP00000356954	GO Process	GO:0048869	Cellular developmental process
CCN2	9606.ENSP00000356954	GO Process	GO:0048870	Cell motility
CCN2	9606.ENSP00000356954	GO Process	GO:0048871	Multicellular organismal homeostasis
CCN2	9606.ENSP00000356954	GO Process	GO:0050789	Regulation of biological process
CCN2	9606.ENSP00000356954	GO Process	GO:0050790	Regulation of catalytic activity
CCN2	9606.ENSP00000356954	GO Process	GO:0050793	Regulation of developmental process
CCN2	9606.ENSP00000356954	GO Process	GO:0050794	Regulation of cellular process
CCN2	9606.ENSP00000356954	GO Process	GO:0050865	Regulation of cell activation
CCN2	9606.ENSP00000356954	GO Process	GO:0050867	Positive regulation of cell activation
CCN2	9606.ENSP00000356954	GO Process	GO:0050896	Response to stimulus
CCN2	9606.ENSP00000356954	GO Process	GO:0051094	Positive regulation of developmental process
CCN2	9606.ENSP00000356954	GO Process	GO:0051128	Regulation of cellular component organization
CCN2	9606.ENSP00000356954	GO Process	GO:0051130	Positive regulation of cellular component organization
CCN2	9606.ENSP00000356954	GO Process	GO:0051171	Regulation of nitrogen compound metabolic process
CCN2	9606.ENSP00000356954	GO Process	GO:0051173	Positive regulation of nitrogen compound metabolic process
CCN2	9606.ENSP00000356954	GO Process	GO:0051174	Regulation of phosphorus metabolic process
CCN2	9606.ENSP00000356954	GO Process	GO:0051179	Localization
CCN2	9606.ENSP00000356954	GO Process	GO:0051216	Cartilage development
CCN2	9606.ENSP00000356954	GO Process	GO:0051234	Establishment of localization
CCN2	9606.ENSP00000356954	GO Process	GO:0051239	Regulation of multicellular organismal process
CCN2	9606.ENSP00000356954	GO Process	GO:0051240	Positive regulation of multicellular organismal process
CCN2	9606.ENSP00000356954	GO Process	GO:0051246	Regulation of protein metabolic process
CCN2	9606.ENSP00000356954	GO Process	GO:0051247	Positive regulation of protein metabolic process
CCN2	9606.ENSP00000356954	GO Process	GO:0051336	Regulation of hydrolase activity
CCN2	9606.ENSP00000356954	GO Process	GO:0051345	Positive regulation of hydrolase activity
CCN2	9606.ENSP00000356954	GO Process	GO:0051385	Response to mineralocorticoid
CCN2	9606.ENSP00000356954	GO Process	GO:0051492	Regulation of stress fiber assembly
CCN2	9606.ENSP00000356954	GO Process	GO:0051493	Regulation of cytoskeleton organization
CCN2	9606.ENSP00000356954	GO Process	GO:0051495	Positive regulation of cytoskeleton organization
CCN2	9606.ENSP00000356954	GO Process	GO:0051496	Positive regulation of stress fiber assembly
CCN2	9606.ENSP00000356954	GO Process	GO:0051716	Cellular response to stimulus
CCN2	9606.ENSP00000356954	GO Process	GO:0051726	Regulation of cell cycle
CCN2	9606.ENSP00000356954	GO Process	GO:0052547	Regulation of peptidase activity
CCN2	9606.ENSP00000356954	GO Process	GO:0052548	Regulation of endopeptidase activity
CCN2	9606.ENSP00000356954	GO Process	GO:0055085	Transmembrane transport
CCN2	9606.ENSP00000356954	GO Process	GO:0055117	Regulation of cardiac muscle contraction
CCN2	9606.ENSP00000356954	GO Process	GO:0060249	Anatomical structure homeostasis
CCN2	9606.ENSP00000356954	GO Process	GO:0060255	Regulation of macromolecule metabolic process
CCN2	9606.ENSP00000356954	GO Process	GO:0060452	Positive regulation of cardiac muscle contraction
CCN2	9606.ENSP00000356954	GO Process	GO:0060541	Respiratory system development
CCN2	9606.ENSP00000356954	GO Process	GO:0060548	Negative regulation of cell death
CCN2	9606.ENSP00000356954	GO Process	GO:0061035	Regulation of cartilage development
CCN2	9606.ENSP00000356954	GO Process	GO:0061448	Connective tissue development
CCN2	9606.ENSP00000356954	GO Process	GO:0065007	Biological regulation
CCN2	9606.ENSP00000356954	GO Process	GO:0065008	Regulation of biological quality
CCN2	9606.ENSP00000356954	GO Process	GO:0065009	Regulation of molecular function
CCN2	9606.ENSP00000356954	GO Process	GO:0070278	Extracellular matrix constituent secretion
CCN2	9606.ENSP00000356954	GO Process	GO:0070302	Regulation of stress-activated protein kinase signaling cascade
CCN2	9606.ENSP00000356954	GO Process	GO:0070304	Positive regulation of stress-activated protein kinase signaling cascade
CCN2	9606.ENSP00000356954	GO Process	GO:0070316	Regulation of G0 to G1 transition
CCN2	9606.ENSP00000356954	GO Process	GO:0070318	Positive regulation of G0 to G1 transition
CCN2	9606.ENSP00000356954	GO Process	GO:0070372	Regulation of ERK1 and ERK2 cascade
CCN2	9606.ENSP00000356954	GO Process	GO:0070374	Positive regulation of ERK1 and ERK2 cascade
CCN2	9606.ENSP00000356954	GO Process	GO:0070482	Response to oxygen levels
CCN2	9606.ENSP00000356954	GO Process	GO:0070542	Response to fatty acid
CCN2	9606.ENSP00000356954	GO Process	GO:0070588	Calcium ion transmembrane transport
CCN2	9606.ENSP00000356954	GO Process	GO:0070848	Response to growth factor
CCN2	9606.ENSP00000356954	GO Process	GO:0070887	Cellular response to chemical stimulus
CCN2	9606.ENSP00000356954	GO Process	GO:0071310	Cellular response to organic substance
CCN2	9606.ENSP00000356954	GO Process	GO:0071363	Cellular response to growth factor stimulus
CCN2	9606.ENSP00000356954	GO Process	GO:0071495	Cellular response to endogenous stimulus
CCN2	9606.ENSP00000356954	GO Process	GO:0071704	Organic substance metabolic process
CCN2	9606.ENSP00000356954	GO Process	GO:0071774	Response to fibroblast growth factor
CCN2	9606.ENSP00000356954	GO Process	GO:0071840	Cellular component organization or biogenesis
CCN2	9606.ENSP00000356954	GO Process	GO:0071897	DNA biosynthetic process
CCN2	9606.ENSP00000356954	GO Process	GO:0072359	Circulatory system development
CCN2	9606.ENSP00000356954	GO Process	GO:0072593	Reactive oxygen species metabolic process
CCN2	9606.ENSP00000356954	GO Process	GO:0080090	Regulation of primary metabolic process
CCN2	9606.ENSP00000356954	GO Process	GO:0080134	Regulation of response to stress
CCN2	9606.ENSP00000356954	GO Process	GO:0080135	Regulation of cellular response to stress
CCN2	9606.ENSP00000356954	GO Process	GO:0090068	Positive regulation of cell cycle process
CCN2	9606.ENSP00000356954	GO Process	GO:0090257	Regulation of muscle system process
CCN2	9606.ENSP00000356954	GO Process	GO:0090304	Nucleic acid metabolic process
CCN2	9606.ENSP00000356954	GO Process	GO:0097553	Calcium ion transmembrane import into cytosol
CCN2	9606.ENSP00000356954	GO Process	GO:0098655	Cation transmembrane transport
CCN2	9606.ENSP00000356954	GO Process	GO:0098660	Inorganic ion transmembrane transport
CCN2	9606.ENSP00000356954	GO Process	GO:0098662	Inorganic cation transmembrane transport
CCN2	9606.ENSP00000356954	GO Process	GO:0098743	Cell aggregation
CCN2	9606.ENSP00000356954	GO Process	GO:0110020	Regulation of actomyosin structure organization
CCN2	9606.ENSP00000356954	GO Process	GO:0110053	Regulation of actin filament organization
CCN2	9606.ENSP00000356954	GO Process	GO:0140352	Export from cell
CCN2	9606.ENSP00000356954	GO Process	GO:1901360	Organic cyclic compound metabolic process
CCN2	9606.ENSP00000356954	GO Process	GO:1901362	Organic cyclic compound biosynthetic process
CCN2	9606.ENSP00000356954	GO Process	GO:1901576	Organic substance biosynthetic process
CCN2	9606.ENSP00000356954	GO Process	GO:1901652	Response to peptide
CCN2	9606.ENSP00000356954	GO Process	GO:1901698	Response to nitrogen compound
CCN2	9606.ENSP00000356954	GO Process	GO:1901700	Response to oxygen-containing compound
CCN2	9606.ENSP00000356954	GO Process	GO:1902531	Regulation of intracellular signal transduction
CCN2	9606.ENSP00000356954	GO Process	GO:1902533	Positive regulation of intracellular signal transduction
CCN2	9606.ENSP00000356954	GO Process	GO:1902903	Regulation of supramolecular fiber organization
CCN2	9606.ENSP00000356954	GO Process	GO:1902905	Positive regulation of supramolecular fiber organization
CCN2	9606.ENSP00000356954	GO Process	GO:1903522	Regulation of blood circulation
CCN2	9606.ENSP00000356954	GO Process	GO:1903524	Positive regulation of blood circulation
CCN2	9606.ENSP00000356954	GO Process	GO:2000026	Regulation of multicellular organismal development
CCN2	9606.ENSP00000356954	GO Process	GO:2000116	Regulation of cysteine-type endopeptidase activity
CCN2	9606.ENSP00000356954	GO Process	GO:2001056	Positive regulation of cysteine-type endopeptidase activity
CCN2	9606.ENSP00000356954	GO Function	GO:0001968	Fibronectin binding
CCN2	9606.ENSP00000356954	GO Function	GO:0005102	Signaling receptor binding
CCN2	9606.ENSP00000356954	GO Function	GO:0005178	Integrin binding
CCN2	9606.ENSP00000356954	GO Function	GO:0005488	Binding
CCN2	9606.ENSP00000356954	GO Function	GO:0005515	Protein binding
CCN2	9606.ENSP00000356954	GO Function	GO:0005520	Insulin-like growth factor binding
CCN2	9606.ENSP00000356954	GO Function	GO:0005539	Glycosaminoglycan binding
CCN2	9606.ENSP00000356954	GO Function	GO:0008022	Protein C-terminus binding
CCN2	9606.ENSP00000356954	GO Function	GO:0008083	Growth factor activity
CCN2	9606.ENSP00000356954	GO Function	GO:0008201	Heparin binding
CCN2	9606.ENSP00000356954	GO Function	GO:0019838	Growth factor binding
CCN2	9606.ENSP00000356954	GO Function	GO:0030545	Signaling receptor regulator activity
CCN2	9606.ENSP00000356954	GO Function	GO:0030546	Signaling receptor activator activity
CCN2	9606.ENSP00000356954	GO Function	GO:0044877	Protein-containing complex binding
CCN2	9606.ENSP00000356954	GO Function	GO:0048018	Receptor ligand activity
CCN2	9606.ENSP00000356954	GO Function	GO:0050839	Cell adhesion molecule binding
CCN2	9606.ENSP00000356954	GO Function	GO:0097367	Carbohydrate derivative binding
CCN2	9606.ENSP00000356954	GO Function	GO:0098772	Molecular function regulator activity
CCN2	9606.ENSP00000356954	GO Function	GO:1901681	Sulfur compound binding
CCN2	9606.ENSP00000356954	GO Component	GO:0005576	Extracellular region
CCN2	9606.ENSP00000356954	GO Component	GO:0005615	Extracellular space
CCN2	9606.ENSP00000356954	GO Component	GO:0005622	Intracellular anatomical structure
CCN2	9606.ENSP00000356954	GO Component	GO:0005737	Cytoplasm
CCN2	9606.ENSP00000356954	GO Component	GO:0005794	Golgi apparatus
CCN2	9606.ENSP00000356954	GO Component	GO:0005801	cis-Golgi network
CCN2	9606.ENSP00000356954	GO Component	GO:0005829	Cytosol
CCN2	9606.ENSP00000356954	GO Component	GO:0005886	Plasma membrane
CCN2	9606.ENSP00000356954	GO Component	GO:0005938	Cell cortex
CCN2	9606.ENSP00000356954	GO Component	GO:0012505	Endomembrane system
CCN2	9606.ENSP00000356954	GO Component	GO:0016020	Membrane
CCN2	9606.ENSP00000356954	GO Component	GO:0030312	External encapsulating structure
CCN2	9606.ENSP00000356954	GO Component	GO:0031012	Extracellular matrix
CCN2	9606.ENSP00000356954	GO Component	GO:0043226	Organelle
CCN2	9606.ENSP00000356954	GO Component	GO:0043227	Membrane-bounded organelle
CCN2	9606.ENSP00000356954	GO Component	GO:0043229	Intracellular organelle
CCN2	9606.ENSP00000356954	GO Component	GO:0043231	Intracellular membrane-bounded organelle
CCN2	9606.ENSP00000356954	GO Component	GO:0048471	Perinuclear region of cytoplasm
CCN2	9606.ENSP00000356954	GO Component	GO:0071944	Cell periphery
CCN2	9606.ENSP00000356954	GO Component	GO:0110165	Cellular anatomical entity
CCN2	9606.ENSP00000356954	STRING clusters	CL:24226	Mixed, incl. Hypopituitarism, and Insulin-like growth factor binding
CCN2	9606.ENSP00000356954	STRING clusters	CL:24266	Insulin-like growth factor binding, and Pappalysin-1/2
CCN2	9606.ENSP00000356954	KEGG	hsa04371	Apelin signaling pathway
CCN2	9606.ENSP00000356954	KEGG	hsa04390	Hippo signaling pathway
CCN2	9606.ENSP00000356954	Reactome	HSA-2032785	YAP1- and WWTR1 (TAZ)-stimulated gene expression
CCN2	9606.ENSP00000356954	Reactome	HSA-212436	Generic Transcription Pathway
CCN2	9606.ENSP00000356954	Reactome	HSA-73857	RNA Polymerase II Transcription
CCN2	9606.ENSP00000356954	Reactome	HSA-74160	Gene expression (Transcription)
CCN2	9606.ENSP00000356954	Reactome	HSA-8878159	Transcriptional regulation by RUNX3
CCN2	9606.ENSP00000356954	Reactome	HSA-8951671	RUNX3 regulates YAP1-mediated transcription
CCN2	9606.ENSP00000356954	WikiPathways	WP2840	Hair follicle development: cytodifferentiation - part 3 of 3
CCN2	9606.ENSP00000356954	WikiPathways	WP3624	Lung fibrosis
CCN2	9606.ENSP00000356954	WikiPathways	WP3668	Hypothesized pathways in pathogenesis of cardiovascular disease
CCN2	9606.ENSP00000356954	WikiPathways	WP3888	VEGFA-VEGFR2 signaling
CCN2	9606.ENSP00000356954	WikiPathways	WP4535	Envelope proteins and their potential roles in EDMD physiopathology
CCN2	9606.ENSP00000356954	WikiPathways	WP4541	Hippo-Merlin signaling dysregulation
CCN2	9606.ENSP00000356954	WikiPathways	WP4747	Netrin-UNC5B signaling pathway
CCN2	9606.ENSP00000356954	WikiPathways	WP5036	Angiotensin II receptor type 1 pathway
CCN2	9606.ENSP00000356954	WikiPathways	WP5087	Malignant pleural mesothelioma
CCN2	9606.ENSP00000356954	WikiPathways	WP5144	NRP1-triggered signaling pathways in pancreatic cancer
CCN2	9606.ENSP00000356954	WikiPathways	WP5322	CKAP4 signaling pathway map
CCN2	9606.ENSP00000356954	DISEASES	DOID:0050855	Renal fibrosis
CCN2	9606.ENSP00000356954	DISEASES	DOID:18	Urinary system disease
CCN2	9606.ENSP00000356954	DISEASES	DOID:4	Disease
CCN2	9606.ENSP00000356954	DISEASES	DOID:557	Kidney disease
CCN2	9606.ENSP00000356954	DISEASES	DOID:7	Disease of anatomical entity
CCN2	9606.ENSP00000356954	TISSUES	BTO:0000000	Tissues, cell types and enzyme sources
CCN2	9606.ENSP00000356954	TISSUES	BTO:0000042	Animal
CCN2	9606.ENSP00000356954	TISSUES	BTO:0000058	Alimentary canal
CCN2	9606.ENSP00000356954	TISSUES	BTO:0000081	Reproductive system
CCN2	9606.ENSP00000356954	TISSUES	BTO:0000083	Female reproductive system
CCN2	9606.ENSP00000356954	TISSUES	BTO:0000088	Cardiovascular system
CCN2	9606.ENSP00000356954	TISSUES	BTO:0000135	Aorta
CCN2	9606.ENSP00000356954	TISSUES	BTO:0000140	Bone
CCN2	9606.ENSP00000356954	TISSUES	BTO:0000142	Brain
CCN2	9606.ENSP00000356954	TISSUES	BTO:0000174	Embryonic structure
CCN2	9606.ENSP00000356954	TISSUES	BTO:0000202	Sense organ
CCN2	9606.ENSP00000356954	TISSUES	BTO:0000203	Respiratory system
CCN2	9606.ENSP00000356954	TISSUES	BTO:0000206	Cartilage
CCN2	9606.ENSP00000356954	TISSUES	BTO:0000227	Central nervous system
CCN2	9606.ENSP00000356954	TISSUES	BTO:0000249	Chondrocyte
CCN2	9606.ENSP00000356954	TISSUES	BTO:0000282	Head
CCN2	9606.ENSP00000356954	TISSUES	BTO:0000284	Organism form
CCN2	9606.ENSP00000356954	TISSUES	BTO:0000345	Digestive gland
CCN2	9606.ENSP00000356954	TISSUES	BTO:0000393	Endothelium
CCN2	9606.ENSP00000356954	TISSUES	BTO:0000416	Epithelium
CCN2	9606.ENSP00000356954	TISSUES	BTO:0000421	Connective tissue
CCN2	9606.ENSP00000356954	TISSUES	BTO:0000431	Excretory gland
CCN2	9606.ENSP00000356954	TISSUES	BTO:0000449	Fetus
CCN2	9606.ENSP00000356954	TISSUES	BTO:0000452	Fibroblast
CCN2	9606.ENSP00000356954	TISSUES	BTO:0000511	Gastrointestinal tract
CCN2	9606.ENSP00000356954	TISSUES	BTO:0000522	Gland
CCN2	9606.ENSP00000356954	TISSUES	BTO:0000562	Heart
CCN2	9606.ENSP00000356954	TISSUES	BTO:0000573	Artery
CCN2	9606.ENSP00000356954	TISSUES	BTO:0000634	Integument
CCN2	9606.ENSP00000356954	TISSUES	BTO:0000671	Kidney
CCN2	9606.ENSP00000356954	TISSUES	BTO:0000759	Liver
CCN2	9606.ENSP00000356954	TISSUES	BTO:0000766	Blood vessel endothelium
CCN2	9606.ENSP00000356954	TISSUES	BTO:0001078	Placenta
CCN2	9606.ENSP00000356954	TISSUES	BTO:0001085	Vascular system
CCN2	9606.ENSP00000356954	TISSUES	BTO:0001102	Blood vessel
CCN2	9606.ENSP00000356954	TISSUES	BTO:0001176	Endothelial cell
CCN2	9606.ENSP00000356954	TISSUES	BTO:0001244	Urinary tract
CCN2	9606.ENSP00000356954	TISSUES	BTO:0001253	Skin
CCN2	9606.ENSP00000356954	TISSUES	BTO:0001415	Umbilical cord
CCN2	9606.ENSP00000356954	TISSUES	BTO:0001416	Umbilical vein endothelium
CCN2	9606.ENSP00000356954	TISSUES	BTO:0001424	Uterus
CCN2	9606.ENSP00000356954	TISSUES	BTO:0001484	Nervous system
CCN2	9606.ENSP00000356954	TISSUES	BTO:0001486	Skeletal system
CCN2	9606.ENSP00000356954	TISSUES	BTO:0001488	Endocrine gland
CCN2	9606.ENSP00000356954	TISSUES	BTO:0001489	Whole body
CCN2	9606.ENSP00000356954	TISSUES	BTO:0001491	Viscus
CCN2	9606.ENSP00000356954	TISSUES	BTO:0001509	Umbilical vein
CCN2	9606.ENSP00000356954	TISSUES	BTO:0001539	Parenchyma
CCN2	9606.ENSP00000356954	TISSUES	BTO:0001853	Vascular endothelium
CCN2	9606.ENSP00000356954	TISSUES	BTO:0001854	Vascular endothelial cell
CCN2	9606.ENSP00000356954	TISSUES	BTO:0001946	Myofibroblast
CCN2	9606.ENSP00000356954	TISSUES	BTO:0003091	Urogenital system
CCN2	9606.ENSP00000356954	TISSUES	BTO:0003092	Urinary system
CCN2	9606.ENSP00000356954	TISSUES	BTO:0003093	Cardiofibroblast
CCN2	9606.ENSP00000356954	TISSUES	BTO:0003099	Internal female genital organ
CCN2	9606.ENSP00000356954	TISSUES	BTO:0003669	Keloid
CCN2	9606.ENSP00000356954	TISSUES	BTO:0004296	Umbilical vein endothelial cell
CCN2	9606.ENSP00000356954	COMPARTMENTS	GOCC:0005576	Extracellular region
CCN2	9606.ENSP00000356954	COMPARTMENTS	GOCC:0030312	External encapsulating structure
CCN2	9606.ENSP00000356954	COMPARTMENTS	GOCC:0031012	Extracellular matrix
CCN2	9606.ENSP00000356954	COMPARTMENTS	GOCC:0071944	Cell periphery
CCN2	9606.ENSP00000356954	COMPARTMENTS	GOCC:0110165	Cellular anatomical entity
CCN2	9606.ENSP00000356954	UniProt Keywords	KW-0025	Alternative splicing
CCN2	9606.ENSP00000356954	UniProt Keywords	KW-0130	Cell adhesion
CCN2	9606.ENSP00000356954	UniProt Keywords	KW-0237	DNA synthesis
CCN2	9606.ENSP00000356954	UniProt Keywords	KW-0272	Extracellular matrix
CCN2	9606.ENSP00000356954	UniProt Keywords	KW-0325	Glycoprotein
CCN2	9606.ENSP00000356954	UniProt Keywords	KW-0358	Heparin-binding
CCN2	9606.ENSP00000356954	UniProt Keywords	KW-0732	Signal
CCN2	9606.ENSP00000356954	UniProt Keywords	KW-0964	Secreted
CCN2	9606.ENSP00000356954	UniProt Keywords	KW-1015	Disulfide bond
CCN2	9606.ENSP00000356954	InterPro	IPR000867	Insulin-like growth factor-binding protein, IGFBP
CCN2	9606.ENSP00000356954	InterPro	IPR000884	Thrombospondin type-1 (TSP1) repeat
CCN2	9606.ENSP00000356954	InterPro	IPR001007	VWFC domain
CCN2	9606.ENSP00000356954	InterPro	IPR006207	Cystine knot, C-terminal
CCN2	9606.ENSP00000356954	InterPro	IPR006208	Glycoprotein hormone subunit beta
CCN2	9606.ENSP00000356954	InterPro	IPR009030	Growth factor receptor cysteine-rich domain superfamily
CCN2	9606.ENSP00000356954	InterPro	IPR012395	IGFBP-related, CNN
CCN2	9606.ENSP00000356954	InterPro	IPR017891	Insulin-like growth factor binding protein, N-terminal, Cys-rich conserved site
CCN2	9606.ENSP00000356954	InterPro	IPR036383	Thrombospondin type-1 (TSP1) repeat superfamily
CCN2	9606.ENSP00000356954	InterPro	IPR043973	CCN, TSP1 domain
CCN2	9606.ENSP00000356954	SMART	SM00041	C-terminal cystine knot-like domain (CTCK)
CCN2	9606.ENSP00000356954	SMART	SM00121	Insulin growth factor-binding protein homologues
CCN2	9606.ENSP00000356954	SMART	SM00209	Thrombospondin type 1 repeats
CCN2	9606.ENSP00000356954	SMART	SM00214	Von Willebrand factor (vWF) type C domain
CYP1B1	9606.ENSP00000478561	GO Process	GO:0000003	Reproduction
CYP1B1	9606.ENSP00000478561	GO Process	GO:0000302	Response to reactive oxygen species
CYP1B1	9606.ENSP00000478561	GO Process	GO:0001523	Retinoid metabolic process
CYP1B1	9606.ENSP00000478561	GO Process	GO:0001525	Angiogenesis
CYP1B1	9606.ENSP00000478561	GO Process	GO:0001568	Blood vessel development
CYP1B1	9606.ENSP00000478561	GO Process	GO:0001654	Eye development
CYP1B1	9606.ENSP00000478561	GO Process	GO:0001667	Ameboidal-type cell migration
CYP1B1	9606.ENSP00000478561	GO Process	GO:0001676	Long-chain fatty acid metabolic process
CYP1B1	9606.ENSP00000478561	GO Process	GO:0001817	Regulation of cytokine production
CYP1B1	9606.ENSP00000478561	GO Process	GO:0001819	Positive regulation of cytokine production
CYP1B1	9606.ENSP00000478561	GO Process	GO:0001944	Vasculature development
CYP1B1	9606.ENSP00000478561	GO Process	GO:0002930	Trabecular meshwork development
CYP1B1	9606.ENSP00000478561	GO Process	GO:0003006	Developmental process involved in reproduction
CYP1B1	9606.ENSP00000478561	GO Process	GO:0006066	Alcohol metabolic process
CYP1B1	9606.ENSP00000478561	GO Process	GO:0006081	Cellular aldehyde metabolic process
CYP1B1	9606.ENSP00000478561	GO Process	GO:0006082	Organic acid metabolic process
CYP1B1	9606.ENSP00000478561	GO Process	GO:0006139	Nucleobase-containing compound metabolic process
CYP1B1	9606.ENSP00000478561	GO Process	GO:0006259	DNA metabolic process
CYP1B1	9606.ENSP00000478561	GO Process	GO:0006304	DNA modification
CYP1B1	9606.ENSP00000478561	GO Process	GO:0006355	Regulation of transcription, DNA-templated
CYP1B1	9606.ENSP00000478561	GO Process	GO:0006417	Regulation of translation
CYP1B1	9606.ENSP00000478561	GO Process	GO:0006629	Lipid metabolic process
CYP1B1	9606.ENSP00000478561	GO Process	GO:0006631	Fatty acid metabolic process
CYP1B1	9606.ENSP00000478561	GO Process	GO:0006643	Membrane lipid metabolic process
CYP1B1	9606.ENSP00000478561	GO Process	GO:0006690	Icosanoid metabolic process
CYP1B1	9606.ENSP00000478561	GO Process	GO:0006720	Isoprenoid metabolic process
CYP1B1	9606.ENSP00000478561	GO Process	GO:0006721	Terpenoid metabolic process
CYP1B1	9606.ENSP00000478561	GO Process	GO:0006725	Cellular aromatic compound metabolic process
CYP1B1	9606.ENSP00000478561	GO Process	GO:0006805	Xenobiotic metabolic process
CYP1B1	9606.ENSP00000478561	GO Process	GO:0006807	Nitrogen compound metabolic process
CYP1B1	9606.ENSP00000478561	GO Process	GO:0006809	Nitric oxide biosynthetic process
CYP1B1	9606.ENSP00000478561	GO Process	GO:0006915	Apoptotic process
CYP1B1	9606.ENSP00000478561	GO Process	GO:0006950	Response to stress
CYP1B1	9606.ENSP00000478561	GO Process	GO:0006979	Response to oxidative stress
CYP1B1	9606.ENSP00000478561	GO Process	GO:0007154	Cell communication
CYP1B1	9606.ENSP00000478561	GO Process	GO:0007155	Cell adhesion
CYP1B1	9606.ENSP00000478561	GO Process	GO:0007162	Negative regulation of cell adhesion
CYP1B1	9606.ENSP00000478561	GO Process	GO:0007165	Signal transduction
CYP1B1	9606.ENSP00000478561	GO Process	GO:0007275	Multicellular organism development
CYP1B1	9606.ENSP00000478561	GO Process	GO:0007399	Nervous system development
CYP1B1	9606.ENSP00000478561	GO Process	GO:0007423	Sensory organ development
CYP1B1	9606.ENSP00000478561	GO Process	GO:0007548	Sex differentiation
CYP1B1	9606.ENSP00000478561	GO Process	GO:0007584	Response to nutrient
CYP1B1	9606.ENSP00000478561	GO Process	GO:0008152	Metabolic process
CYP1B1	9606.ENSP00000478561	GO Process	GO:0008202	Steroid metabolic process
CYP1B1	9606.ENSP00000478561	GO Process	GO:0008210	Estrogen metabolic process
CYP1B1	9606.ENSP00000478561	GO Process	GO:0008219	Cell death
CYP1B1	9606.ENSP00000478561	GO Process	GO:0008285	Negative regulation of cell population proliferation
CYP1B1	9606.ENSP00000478561	GO Process	GO:0008406	Gonad development
CYP1B1	9606.ENSP00000478561	GO Process	GO:0008584	Male gonad development
CYP1B1	9606.ENSP00000478561	GO Process	GO:0008631	Intrinsic apoptotic signaling pathway in response to oxidative stress
CYP1B1	9606.ENSP00000478561	GO Process	GO:0009056	Catabolic process
CYP1B1	9606.ENSP00000478561	GO Process	GO:0009058	Biosynthetic process
CYP1B1	9606.ENSP00000478561	GO Process	GO:0009404	Toxin metabolic process
CYP1B1	9606.ENSP00000478561	GO Process	GO:0009410	Response to xenobiotic stimulus
CYP1B1	9606.ENSP00000478561	GO Process	GO:0009605	Response to external stimulus
CYP1B1	9606.ENSP00000478561	GO Process	GO:0009636	Response to toxic substance
CYP1B1	9606.ENSP00000478561	GO Process	GO:0009653	Anatomical structure morphogenesis
CYP1B1	9606.ENSP00000478561	GO Process	GO:0009719	Response to endogenous stimulus
CYP1B1	9606.ENSP00000478561	GO Process	GO:0009725	Response to hormone
CYP1B1	9606.ENSP00000478561	GO Process	GO:0009888	Tissue development
CYP1B1	9606.ENSP00000478561	GO Process	GO:0009889	Regulation of biosynthetic process
CYP1B1	9606.ENSP00000478561	GO Process	GO:0009891	Positive regulation of biosynthetic process
CYP1B1	9606.ENSP00000478561	GO Process	GO:0009893	Positive regulation of metabolic process
CYP1B1	9606.ENSP00000478561	GO Process	GO:0009966	Regulation of signal transduction
CYP1B1	9606.ENSP00000478561	GO Process	GO:0009967	Positive regulation of signal transduction
CYP1B1	9606.ENSP00000478561	GO Process	GO:0009987	Cellular process
CYP1B1	9606.ENSP00000478561	GO Process	GO:0009991	Response to extracellular stimulus
CYP1B1	9606.ENSP00000478561	GO Process	GO:0010033	Response to organic substance
CYP1B1	9606.ENSP00000478561	GO Process	GO:0010035	Response to inorganic substance
CYP1B1	9606.ENSP00000478561	GO Process	GO:0010243	Response to organonitrogen compound
CYP1B1	9606.ENSP00000478561	GO Process	GO:0010468	Regulation of gene expression
CYP1B1	9606.ENSP00000478561	GO Process	GO:0010556	Regulation of macromolecule biosynthetic process
CYP1B1	9606.ENSP00000478561	GO Process	GO:0010557	Positive regulation of macromolecule biosynthetic process
CYP1B1	9606.ENSP00000478561	GO Process	GO:0010574	Regulation of vascular endothelial growth factor production
CYP1B1	9606.ENSP00000478561	GO Process	GO:0010575	Positive regulation of vascular endothelial growth factor production
CYP1B1	9606.ENSP00000478561	GO Process	GO:0010604	Positive regulation of macromolecule metabolic process
CYP1B1	9606.ENSP00000478561	GO Process	GO:0010608	Post-transcriptional regulation of gene expression
CYP1B1	9606.ENSP00000478561	GO Process	GO:0010628	Positive regulation of gene expression
CYP1B1	9606.ENSP00000478561	GO Process	GO:0010631	Epithelial cell migration
CYP1B1	9606.ENSP00000478561	GO Process	GO:0010646	Regulation of cell communication
CYP1B1	9606.ENSP00000478561	GO Process	GO:0010647	Positive regulation of cell communication
CYP1B1	9606.ENSP00000478561	GO Process	GO:0010817	Regulation of hormone levels
CYP1B1	9606.ENSP00000478561	GO Process	GO:0010941	Regulation of cell death
CYP1B1	9606.ENSP00000478561	GO Process	GO:0010942	Positive regulation of cell death
CYP1B1	9606.ENSP00000478561	GO Process	GO:0012501	Programmed cell death
CYP1B1	9606.ENSP00000478561	GO Process	GO:0014070	Response to organic cyclic compound
CYP1B1	9606.ENSP00000478561	GO Process	GO:0014074	Response to purine-containing compound
CYP1B1	9606.ENSP00000478561	GO Process	GO:0014910	Regulation of smooth muscle cell migration
CYP1B1	9606.ENSP00000478561	GO Process	GO:0014911	Positive regulation of smooth muscle cell migration
CYP1B1	9606.ENSP00000478561	GO Process	GO:0016042	Lipid catabolic process
CYP1B1	9606.ENSP00000478561	GO Process	GO:0016043	Cellular component organization
CYP1B1	9606.ENSP00000478561	GO Process	GO:0016101	Diterpenoid metabolic process
CYP1B1	9606.ENSP00000478561	GO Process	GO:0016125	Sterol metabolic process
CYP1B1	9606.ENSP00000478561	GO Process	GO:0016477	Cell migration
CYP1B1	9606.ENSP00000478561	GO Process	GO:0019219	Regulation of nucleobase-containing compound metabolic process
CYP1B1	9606.ENSP00000478561	GO Process	GO:0019222	Regulation of metabolic process
CYP1B1	9606.ENSP00000478561	GO Process	GO:0019369	Arachidonic acid metabolic process
CYP1B1	9606.ENSP00000478561	GO Process	GO:0019373	Epoxygenase P450 pathway
CYP1B1	9606.ENSP00000478561	GO Process	GO:0019748	Secondary metabolic process
CYP1B1	9606.ENSP00000478561	GO Process	GO:0019752	Carboxylic acid metabolic process
CYP1B1	9606.ENSP00000478561	GO Process	GO:0022414	Reproductive process
CYP1B1	9606.ENSP00000478561	GO Process	GO:0022603	Regulation of anatomical structure morphogenesis
CYP1B1	9606.ENSP00000478561	GO Process	GO:0023051	Regulation of signaling
CYP1B1	9606.ENSP00000478561	GO Process	GO:0023052	Signaling
CYP1B1	9606.ENSP00000478561	GO Process	GO:0023056	Positive regulation of signaling
CYP1B1	9606.ENSP00000478561	GO Process	GO:0030155	Regulation of cell adhesion
CYP1B1	9606.ENSP00000478561	GO Process	GO:0030198	Extracellular matrix organization
CYP1B1	9606.ENSP00000478561	GO Process	GO:0030199	Collagen fibril organization
CYP1B1	9606.ENSP00000478561	GO Process	GO:0030325	Adrenal gland development
CYP1B1	9606.ENSP00000478561	GO Process	GO:0030334	Regulation of cell migration
CYP1B1	9606.ENSP00000478561	GO Process	GO:0030335	Positive regulation of cell migration
CYP1B1	9606.ENSP00000478561	GO Process	GO:0030336	Negative regulation of cell migration
CYP1B1	9606.ENSP00000478561	GO Process	GO:0031323	Regulation of cellular metabolic process
CYP1B1	9606.ENSP00000478561	GO Process	GO:0031325	Positive regulation of cellular metabolic process
CYP1B1	9606.ENSP00000478561	GO Process	GO:0031326	Regulation of cellular biosynthetic process
CYP1B1	9606.ENSP00000478561	GO Process	GO:0031328	Positive regulation of cellular biosynthetic process
CYP1B1	9606.ENSP00000478561	GO Process	GO:0031667	Response to nutrient levels
CYP1B1	9606.ENSP00000478561	GO Process	GO:0031960	Response to corticosteroid
CYP1B1	9606.ENSP00000478561	GO Process	GO:0032088	Negative regulation of NF-kappaB transcription factor activity
CYP1B1	9606.ENSP00000478561	GO Process	GO:0032354	Response to follicle-stimulating hormone
CYP1B1	9606.ENSP00000478561	GO Process	GO:0032355	Response to estradiol
CYP1B1	9606.ENSP00000478561	GO Process	GO:0032501	Multicellular organismal process
CYP1B1	9606.ENSP00000478561	GO Process	GO:0032502	Developmental process
CYP1B1	9606.ENSP00000478561	GO Process	GO:0032504	Multicellular organism reproduction
CYP1B1	9606.ENSP00000478561	GO Process	GO:0032570	Response to progesterone
CYP1B1	9606.ENSP00000478561	GO Process	GO:0032787	Monocarboxylic acid metabolic process
CYP1B1	9606.ENSP00000478561	GO Process	GO:0032870	Cellular response to hormone stimulus
CYP1B1	9606.ENSP00000478561	GO Process	GO:0033554	Cellular response to stress
CYP1B1	9606.ENSP00000478561	GO Process	GO:0033559	Unsaturated fatty acid metabolic process
CYP1B1	9606.ENSP00000478561	GO Process	GO:0033628	Regulation of cell adhesion mediated by integrin
CYP1B1	9606.ENSP00000478561	GO Process	GO:0033629	Negative regulation of cell adhesion mediated by integrin
CYP1B1	9606.ENSP00000478561	GO Process	GO:0033993	Response to lipid
CYP1B1	9606.ENSP00000478561	GO Process	GO:0034097	Response to cytokine
CYP1B1	9606.ENSP00000478561	GO Process	GO:0034248	Regulation of cellular amide metabolic process
CYP1B1	9606.ENSP00000478561	GO Process	GO:0034250	Positive regulation of cellular amide metabolic process
CYP1B1	9606.ENSP00000478561	GO Process	GO:0034308	Primary alcohol metabolic process
CYP1B1	9606.ENSP00000478561	GO Process	GO:0034599	Cellular response to oxidative stress
CYP1B1	9606.ENSP00000478561	GO Process	GO:0034612	Response to tumor necrosis factor
CYP1B1	9606.ENSP00000478561	GO Process	GO:0034614	Cellular response to reactive oxygen species
CYP1B1	9606.ENSP00000478561	GO Process	GO:0034641	Cellular nitrogen compound metabolic process
CYP1B1	9606.ENSP00000478561	GO Process	GO:0034698	Response to gonadotropin
CYP1B1	9606.ENSP00000478561	GO Process	GO:0034699	Response to luteinizing hormone
CYP1B1	9606.ENSP00000478561	GO Process	GO:0034754	Cellular hormone metabolic process
CYP1B1	9606.ENSP00000478561	GO Process	GO:0035239	Tube morphogenesis
CYP1B1	9606.ENSP00000478561	GO Process	GO:0035270	Endocrine system development
CYP1B1	9606.ENSP00000478561	GO Process	GO:0035295	Tube development
CYP1B1	9606.ENSP00000478561	GO Process	GO:0035556	Intracellular signal transduction
CYP1B1	9606.ENSP00000478561	GO Process	GO:0036473	Cell death in response to oxidative stress
CYP1B1	9606.ENSP00000478561	GO Process	GO:0040012	Regulation of locomotion
CYP1B1	9606.ENSP00000478561	GO Process	GO:0040013	Negative regulation of locomotion
CYP1B1	9606.ENSP00000478561	GO Process	GO:0040017	Positive regulation of locomotion
CYP1B1	9606.ENSP00000478561	GO Process	GO:0042127	Regulation of cell population proliferation
CYP1B1	9606.ENSP00000478561	GO Process	GO:0042221	Response to chemical
CYP1B1	9606.ENSP00000478561	GO Process	GO:0042445	Hormone metabolic process
CYP1B1	9606.ENSP00000478561	GO Process	GO:0042537	Benzene-containing compound metabolic process
CYP1B1	9606.ENSP00000478561	GO Process	GO:0042542	Response to hydrogen peroxide
CYP1B1	9606.ENSP00000478561	GO Process	GO:0042572	Retinol metabolic process
CYP1B1	9606.ENSP00000478561	GO Process	GO:0042574	Retinal metabolic process
CYP1B1	9606.ENSP00000478561	GO Process	GO:0042698	Ovulation cycle
CYP1B1	9606.ENSP00000478561	GO Process	GO:0042981	Regulation of apoptotic process
CYP1B1	9606.ENSP00000478561	GO Process	GO:0043010	Camera-type eye development
CYP1B1	9606.ENSP00000478561	GO Process	GO:0043062	Extracellular structure organization
CYP1B1	9606.ENSP00000478561	GO Process	GO:0043065	Positive regulation of apoptotic process
CYP1B1	9606.ENSP00000478561	GO Process	GO:0043067	Regulation of programmed cell death
CYP1B1	9606.ENSP00000478561	GO Process	GO:0043068	Positive regulation of programmed cell death
CYP1B1	9606.ENSP00000478561	GO Process	GO:0043170	Macromolecule metabolic process
CYP1B1	9606.ENSP00000478561	GO Process	GO:0043412	Macromolecule modification
CYP1B1	9606.ENSP00000478561	GO Process	GO:0043433	Negative regulation of DNA-binding transcription factor activity
CYP1B1	9606.ENSP00000478561	GO Process	GO:0043434	Response to peptide hormone
CYP1B1	9606.ENSP00000478561	GO Process	GO:0043436	Oxoacid metabolic process
CYP1B1	9606.ENSP00000478561	GO Process	GO:0043534	Blood vessel endothelial cell migration
CYP1B1	9606.ENSP00000478561	GO Process	GO:0043542	Endothelial cell migration
CYP1B1	9606.ENSP00000478561	GO Process	GO:0044092	Negative regulation of molecular function
CYP1B1	9606.ENSP00000478561	GO Process	GO:0044237	Cellular metabolic process
CYP1B1	9606.ENSP00000478561	GO Process	GO:0044238	Primary metabolic process
CYP1B1	9606.ENSP00000478561	GO Process	GO:0044242	Cellular lipid catabolic process
CYP1B1	9606.ENSP00000478561	GO Process	GO:0044248	Cellular catabolic process
CYP1B1	9606.ENSP00000478561	GO Process	GO:0044249	Cellular biosynthetic process
CYP1B1	9606.ENSP00000478561	GO Process	GO:0044255	Cellular lipid metabolic process
CYP1B1	9606.ENSP00000478561	GO Process	GO:0044260	Cellular macromolecule metabolic process
CYP1B1	9606.ENSP00000478561	GO Process	GO:0044271	Cellular nitrogen compound biosynthetic process
CYP1B1	9606.ENSP00000478561	GO Process	GO:0044281	Small molecule metabolic process
CYP1B1	9606.ENSP00000478561	GO Process	GO:0044849	Estrous cycle
CYP1B1	9606.ENSP00000478561	GO Process	GO:0045137	Development of primary sexual characteristics
CYP1B1	9606.ENSP00000478561	GO Process	GO:0045229	External encapsulating structure organization
CYP1B1	9606.ENSP00000478561	GO Process	GO:0045727	Positive regulation of translation
CYP1B1	9606.ENSP00000478561	GO Process	GO:0045765	Regulation of angiogenesis
CYP1B1	9606.ENSP00000478561	GO Process	GO:0045766	Positive regulation of angiogenesis
CYP1B1	9606.ENSP00000478561	GO Process	GO:0045935	Positive regulation of nucleobase-containing compound metabolic process
CYP1B1	9606.ENSP00000478561	GO Process	GO:0046209	Nitric oxide metabolic process
CYP1B1	9606.ENSP00000478561	GO Process	GO:0046425	Regulation of receptor signaling pathway via JAK-STAT
CYP1B1	9606.ENSP00000478561	GO Process	GO:0046427	Positive regulation of receptor signaling pathway via JAK-STAT
CYP1B1	9606.ENSP00000478561	GO Process	GO:0046466	Membrane lipid catabolic process
CYP1B1	9606.ENSP00000478561	GO Process	GO:0046483	Heterocycle metabolic process
CYP1B1	9606.ENSP00000478561	GO Process	GO:0046546	Development of primary male sexual characteristics
CYP1B1	9606.ENSP00000478561	GO Process	GO:0046661	Male sex differentiation
CYP1B1	9606.ENSP00000478561	GO Process	GO:0046683	Response to organophosphorus
CYP1B1	9606.ENSP00000478561	GO Process	GO:0046685	Response to arsenic-containing substance
CYP1B1	9606.ENSP00000478561	GO Process	GO:0048511	Rhythmic process
CYP1B1	9606.ENSP00000478561	GO Process	GO:0048513	Animal organ development
CYP1B1	9606.ENSP00000478561	GO Process	GO:0048514	Blood vessel morphogenesis
CYP1B1	9606.ENSP00000478561	GO Process	GO:0048518	Positive regulation of biological process
CYP1B1	9606.ENSP00000478561	GO Process	GO:0048519	Negative regulation of biological process
CYP1B1	9606.ENSP00000478561	GO Process	GO:0048522	Positive regulation of cellular process
CYP1B1	9606.ENSP00000478561	GO Process	GO:0048523	Negative regulation of cellular process
CYP1B1	9606.ENSP00000478561	GO Process	GO:0048545	Response to steroid hormone
CYP1B1	9606.ENSP00000478561	GO Process	GO:0048583	Regulation of response to stimulus
CYP1B1	9606.ENSP00000478561	GO Process	GO:0048584	Positive regulation of response to stimulus
CYP1B1	9606.ENSP00000478561	GO Process	GO:0048608	Reproductive structure development
CYP1B1	9606.ENSP00000478561	GO Process	GO:0048609	Multicellular organismal reproductive process
CYP1B1	9606.ENSP00000478561	GO Process	GO:0048646	Anatomical structure formation involved in morphogenesis
CYP1B1	9606.ENSP00000478561	GO Process	GO:0048731	System development
CYP1B1	9606.ENSP00000478561	GO Process	GO:0048732	Gland development
CYP1B1	9606.ENSP00000478561	GO Process	GO:0048856	Anatomical structure development
CYP1B1	9606.ENSP00000478561	GO Process	GO:0048870	Cell motility
CYP1B1	9606.ENSP00000478561	GO Process	GO:0048880	Sensory system development
CYP1B1	9606.ENSP00000478561	GO Process	GO:0050789	Regulation of biological process
CYP1B1	9606.ENSP00000478561	GO Process	GO:0050793	Regulation of developmental process
CYP1B1	9606.ENSP00000478561	GO Process	GO:0050794	Regulation of cellular process
CYP1B1	9606.ENSP00000478561	GO Process	GO:0050896	Response to stimulus
CYP1B1	9606.ENSP00000478561	GO Process	GO:0051052	Regulation of DNA metabolic process
CYP1B1	9606.ENSP00000478561	GO Process	GO:0051054	Positive regulation of DNA metabolic process
CYP1B1	9606.ENSP00000478561	GO Process	GO:0051090	Regulation of DNA-binding transcription factor activity
CYP1B1	9606.ENSP00000478561	GO Process	GO:0051094	Positive regulation of developmental process
CYP1B1	9606.ENSP00000478561	GO Process	GO:0051171	Regulation of nitrogen compound metabolic process
CYP1B1	9606.ENSP00000478561	GO Process	GO:0051173	Positive regulation of nitrogen compound metabolic process
CYP1B1	9606.ENSP00000478561	GO Process	GO:0051239	Regulation of multicellular organismal process
CYP1B1	9606.ENSP00000478561	GO Process	GO:0051240	Positive regulation of multicellular organismal process
CYP1B1	9606.ENSP00000478561	GO Process	GO:0051246	Regulation of protein metabolic process
CYP1B1	9606.ENSP00000478561	GO Process	GO:0051247	Positive regulation of protein metabolic process
CYP1B1	9606.ENSP00000478561	GO Process	GO:0051252	Regulation of RNA metabolic process
CYP1B1	9606.ENSP00000478561	GO Process	GO:0051384	Response to glucocorticoid
CYP1B1	9606.ENSP00000478561	GO Process	GO:0051414	Response to cortisol
CYP1B1	9606.ENSP00000478561	GO Process	GO:0051591	Response to cAMP
CYP1B1	9606.ENSP00000478561	GO Process	GO:0051716	Cellular response to stimulus
CYP1B1	9606.ENSP00000478561	GO Process	GO:0060041	Retina development in camera-type eye
CYP1B1	9606.ENSP00000478561	GO Process	GO:0060255	Regulation of macromolecule metabolic process
CYP1B1	9606.ENSP00000478561	GO Process	GO:0061298	Retina vasculature development in camera-type eye
CYP1B1	9606.ENSP00000478561	GO Process	GO:0061299	Retina vasculature morphogenesis in camera-type eye
CYP1B1	9606.ENSP00000478561	GO Process	GO:0061304	Retinal blood vessel morphogenesis
CYP1B1	9606.ENSP00000478561	GO Process	GO:0061458	Reproductive system development
CYP1B1	9606.ENSP00000478561	GO Process	GO:0061548	Ganglion development
CYP1B1	9606.ENSP00000478561	GO Process	GO:0062197	Cellular response to chemical stress
CYP1B1	9606.ENSP00000478561	GO Process	GO:0065007	Biological regulation
CYP1B1	9606.ENSP00000478561	GO Process	GO:0065008	Regulation of biological quality
CYP1B1	9606.ENSP00000478561	GO Process	GO:0065009	Regulation of molecular function
CYP1B1	9606.ENSP00000478561	GO Process	GO:0070301	Cellular response to hydrogen peroxide
CYP1B1	9606.ENSP00000478561	GO Process	GO:0070887	Cellular response to chemical stimulus
CYP1B1	9606.ENSP00000478561	GO Process	GO:0071310	Cellular response to organic substance
CYP1B1	9606.ENSP00000478561	GO Process	GO:0071320	Cellular response to cAMP
CYP1B1	9606.ENSP00000478561	GO Process	GO:0071345	Cellular response to cytokine stimulus
CYP1B1	9606.ENSP00000478561	GO Process	GO:0071356	Cellular response to tumor necrosis factor
CYP1B1	9606.ENSP00000478561	GO Process	GO:0071371	Cellular response to gonadotropin stimulus
CYP1B1	9606.ENSP00000478561	GO Process	GO:0071373	Cellular response to luteinizing hormone stimulus
CYP1B1	9606.ENSP00000478561	GO Process	GO:0071375	Cellular response to peptide hormone stimulus
CYP1B1	9606.ENSP00000478561	GO Process	GO:0071383	Cellular response to steroid hormone stimulus
CYP1B1	9606.ENSP00000478561	GO Process	GO:0071384	Cellular response to corticosteroid stimulus
CYP1B1	9606.ENSP00000478561	GO Process	GO:0071385	Cellular response to glucocorticoid stimulus
CYP1B1	9606.ENSP00000478561	GO Process	GO:0071387	Cellular response to cortisol stimulus
CYP1B1	9606.ENSP00000478561	GO Process	GO:0071393	Cellular response to progesterone stimulus
CYP1B1	9606.ENSP00000478561	GO Process	GO:0071396	Cellular response to lipid
CYP1B1	9606.ENSP00000478561	GO Process	GO:0071407	Cellular response to organic cyclic compound
CYP1B1	9606.ENSP00000478561	GO Process	GO:0071417	Cellular response to organonitrogen compound
CYP1B1	9606.ENSP00000478561	GO Process	GO:0071466	Cellular response to xenobiotic stimulus
CYP1B1	9606.ENSP00000478561	GO Process	GO:0071495	Cellular response to endogenous stimulus
CYP1B1	9606.ENSP00000478561	GO Process	GO:0071548	Response to dexamethasone
CYP1B1	9606.ENSP00000478561	GO Process	GO:0071603	Endothelial cell-cell adhesion
CYP1B1	9606.ENSP00000478561	GO Process	GO:0071680	Response to indole-3-methanol
CYP1B1	9606.ENSP00000478561	GO Process	GO:0071704	Organic substance metabolic process
CYP1B1	9606.ENSP00000478561	GO Process	GO:0071840	Cellular component organization or biogenesis
CYP1B1	9606.ENSP00000478561	GO Process	GO:0072359	Circulatory system development
CYP1B1	9606.ENSP00000478561	GO Process	GO:0080090	Regulation of primary metabolic process
CYP1B1	9606.ENSP00000478561	GO Process	GO:0090130	Tissue migration
CYP1B1	9606.ENSP00000478561	GO Process	GO:0090132	Epithelium migration
CYP1B1	9606.ENSP00000478561	GO Process	GO:0090136	Epithelial cell-cell adhesion
CYP1B1	9606.ENSP00000478561	GO Process	GO:0090304	Nucleic acid metabolic process
CYP1B1	9606.ENSP00000478561	GO Process	GO:0097190	Apoptotic signaling pathway
CYP1B1	9606.ENSP00000478561	GO Process	GO:0097193	Intrinsic apoptotic signaling pathway
CYP1B1	9606.ENSP00000478561	GO Process	GO:0097267	Omega-hydroxylase P450 pathway
CYP1B1	9606.ENSP00000478561	GO Process	GO:0097305	Response to alcohol
CYP1B1	9606.ENSP00000478561	GO Process	GO:0097306	Cellular response to alcohol
CYP1B1	9606.ENSP00000478561	GO Process	GO:0097435	Supramolecular fiber organization
CYP1B1	9606.ENSP00000478561	GO Process	GO:0098609	Cell-cell adhesion
CYP1B1	9606.ENSP00000478561	GO Process	GO:0120254	Olefinic compound metabolic process
CYP1B1	9606.ENSP00000478561	GO Process	GO:0150063	Visual system development
CYP1B1	9606.ENSP00000478561	GO Process	GO:1901342	Regulation of vasculature development
CYP1B1	9606.ENSP00000478561	GO Process	GO:1901360	Organic cyclic compound metabolic process
CYP1B1	9606.ENSP00000478561	GO Process	GO:1901575	Organic substance catabolic process
CYP1B1	9606.ENSP00000478561	GO Process	GO:1901615	Organic hydroxy compound metabolic process
CYP1B1	9606.ENSP00000478561	GO Process	GO:1901652	Response to peptide
CYP1B1	9606.ENSP00000478561	GO Process	GO:1901653	Cellular response to peptide
CYP1B1	9606.ENSP00000478561	GO Process	GO:1901654	Response to ketone
CYP1B1	9606.ENSP00000478561	GO Process	GO:1901655	Cellular response to ketone
CYP1B1	9606.ENSP00000478561	GO Process	GO:1901698	Response to nitrogen compound
CYP1B1	9606.ENSP00000478561	GO Process	GO:1901699	Cellular response to nitrogen compound
CYP1B1	9606.ENSP00000478561	GO Process	GO:1901700	Response to oxygen-containing compound
CYP1B1	9606.ENSP00000478561	GO Process	GO:1901701	Cellular response to oxygen-containing compound
CYP1B1	9606.ENSP00000478561	GO Process	GO:1903506	Regulation of nucleic acid-templated transcription
CYP1B1	9606.ENSP00000478561	GO Process	GO:1904018	Positive regulation of vasculature development
CYP1B1	9606.ENSP00000478561	GO Process	GO:1904892	Regulation of receptor signaling pathway via STAT
CYP1B1	9606.ENSP00000478561	GO Process	GO:1904894	Positive regulation of receptor signaling pathway via STAT
CYP1B1	9606.ENSP00000478561	GO Process	GO:2000026	Regulation of multicellular organismal development
CYP1B1	9606.ENSP00000478561	GO Process	GO:2000112	Regulation of cellular macromolecule biosynthetic process
CYP1B1	9606.ENSP00000478561	GO Process	GO:2000145	Regulation of cell motility
CYP1B1	9606.ENSP00000478561	GO Process	GO:2000146	Negative regulation of cell motility
CYP1B1	9606.ENSP00000478561	GO Process	GO:2000147	Positive regulation of cell motility
CYP1B1	9606.ENSP00000478561	GO Process	GO:2000278	Regulation of DNA biosynthetic process
CYP1B1	9606.ENSP00000478561	GO Process	GO:2000377	Regulation of reactive oxygen species metabolic process
CYP1B1	9606.ENSP00000478561	GO Process	GO:2000379	Positive regulation of reactive oxygen species metabolic process
CYP1B1	9606.ENSP00000478561	GO Process	GO:2000573	Positive regulation of DNA biosynthetic process
CYP1B1	9606.ENSP00000478561	GO Process	GO:2001057	Reactive nitrogen species metabolic process
CYP1B1	9606.ENSP00000478561	GO Process	GO:2001141	Regulation of RNA biosynthetic process
CYP1B1	9606.ENSP00000478561	GO Function	GO:0003824	Catalytic activity
CYP1B1	9606.ENSP00000478561	GO Function	GO:0004497	Monooxygenase activity
CYP1B1	9606.ENSP00000478561	GO Function	GO:0005488	Binding
CYP1B1	9606.ENSP00000478561	GO Function	GO:0005506	Iron ion binding
CYP1B1	9606.ENSP00000478561	GO Function	GO:0008395	Steroid hydroxylase activity
CYP1B1	9606.ENSP00000478561	GO Function	GO:0016491	Oxidoreductase activity
CYP1B1	9606.ENSP00000478561	GO Function	GO:0016705	Oxidoreductase activity, acting on paired donors, with incorporation or reduction of molecular oxygen
CYP1B1	9606.ENSP00000478561	GO Function	GO:0016712	Oxidoreductase activity, acting on paired donors, with incorporation or reduction of molecular oxygen, reduced flavin or flavoprotein as one donor, and incorporation of one atom of oxygen
CYP1B1	9606.ENSP00000478561	GO Function	GO:0016829	Lyase activity
CYP1B1	9606.ENSP00000478561	GO Function	GO:0016835	Carbon-oxygen lyase activity
CYP1B1	9606.ENSP00000478561	GO Function	GO:0016836	Hydro-lyase activity
CYP1B1	9606.ENSP00000478561	GO Function	GO:0020037	Heme binding
CYP1B1	9606.ENSP00000478561	GO Function	GO:0043167	Ion binding
CYP1B1	9606.ENSP00000478561	GO Function	GO:0043169	Cation binding
CYP1B1	9606.ENSP00000478561	GO Function	GO:0046872	Metal ion binding
CYP1B1	9606.ENSP00000478561	GO Function	GO:0046906	Tetrapyrrole binding
CYP1B1	9606.ENSP00000478561	GO Function	GO:0046914	Transition metal ion binding
CYP1B1	9606.ENSP00000478561	GO Function	GO:0070330	Aromatase activity
CYP1B1	9606.ENSP00000478561	GO Function	GO:0097159	Organic cyclic compound binding
CYP1B1	9606.ENSP00000478561	GO Function	GO:0101020	Estrogen 16-alpha-hydroxylase activity
CYP1B1	9606.ENSP00000478561	GO Function	GO:0106256	Hydroperoxy icosatetraenoate dehydratase activity
CYP1B1	9606.ENSP00000478561	GO Function	GO:1901363	Heterocyclic compound binding
CYP1B1	9606.ENSP00000478561	GO Component	GO:0005622	Intracellular anatomical structure
CYP1B1	9606.ENSP00000478561	GO Component	GO:0005634	Nucleus
CYP1B1	9606.ENSP00000478561	GO Component	GO:0005737	Cytoplasm
CYP1B1	9606.ENSP00000478561	GO Component	GO:0005739	Mitochondrion
CYP1B1	9606.ENSP00000478561	GO Component	GO:0005783	Endoplasmic reticulum
CYP1B1	9606.ENSP00000478561	GO Component	GO:0005789	Endoplasmic reticulum membrane
CYP1B1	9606.ENSP00000478561	GO Component	GO:0012505	Endomembrane system
CYP1B1	9606.ENSP00000478561	GO Component	GO:0016020	Membrane
CYP1B1	9606.ENSP00000478561	GO Component	GO:0016021	Integral component of membrane
CYP1B1	9606.ENSP00000478561	GO Component	GO:0031090	Organelle membrane
CYP1B1	9606.ENSP00000478561	GO Component	GO:0031224	Intrinsic component of membrane
CYP1B1	9606.ENSP00000478561	GO Component	GO:0031984	Organelle subcompartment
CYP1B1	9606.ENSP00000478561	GO Component	GO:0042175	Nuclear outer membrane-endoplasmic reticulum membrane network
CYP1B1	9606.ENSP00000478561	GO Component	GO:0043226	Organelle
CYP1B1	9606.ENSP00000478561	GO Component	GO:0043227	Membrane-bounded organelle
CYP1B1	9606.ENSP00000478561	GO Component	GO:0043229	Intracellular organelle
CYP1B1	9606.ENSP00000478561	GO Component	GO:0043231	Intracellular membrane-bounded organelle
CYP1B1	9606.ENSP00000478561	GO Component	GO:0098827	Endoplasmic reticulum subcompartment
CYP1B1	9606.ENSP00000478561	GO Component	GO:0110165	Cellular anatomical entity
CYP1B1	9606.ENSP00000478561	STRING clusters	CL:9654	Mixed, incl. Glutathione metabolism, and Detoxification of Reactive Oxygen Species
CYP1B1	9606.ENSP00000478561	STRING clusters	CL:9655	Mixed, incl. Glutathione metabolism, and Detoxification of Reactive Oxygen Species
CYP1B1	9606.ENSP00000478561	STRING clusters	CL:9656	Mixed, incl. Glutathione metabolism, and Detoxification of Reactive Oxygen Species
CYP1B1	9606.ENSP00000478561	STRING clusters	CL:9657	Mixed, incl. Glutathione metabolism, and Detoxification of Reactive Oxygen Species
CYP1B1	9606.ENSP00000478561	STRING clusters	CL:9737	Metabolism of xenobiotics by cytochrome P450
CYP1B1	9606.ENSP00000478561	STRING clusters	CL:9739	Glutathione transferase activity, and Benzo(a)pyrene metabolism
CYP1B1	9606.ENSP00000478561	STRING clusters	CL:9741	Glutathione S-transferase, N-terminal domain, and Benzo(a)pyrene metabolism
CYP1B1	9606.ENSP00000478561	STRING clusters	CL:9743	Glutathione S-transferase, N-terminal domain, and Benzo(a)pyrene metabolism
CYP1B1	9606.ENSP00000478561	STRING clusters	CL:9746	Benzo(a)pyrene metabolism, and TRAF2-GSTP1 complex
CYP1B1	9606.ENSP00000478561	KEGG	hsa00140	Steroid hormone biosynthesis
CYP1B1	9606.ENSP00000478561	KEGG	hsa00380	Tryptophan metabolism
CYP1B1	9606.ENSP00000478561	KEGG	hsa00980	Metabolism of xenobiotics by cytochrome P450
CYP1B1	9606.ENSP00000478561	KEGG	hsa04913	Ovarian steroidogenesis
CYP1B1	9606.ENSP00000478561	KEGG	hsa05204	Chemical carcinogenesis
CYP1B1	9606.ENSP00000478561	KEGG	hsa05206	MicroRNAs in cancer
CYP1B1	9606.ENSP00000478561	Reactome	HSA-1430728	Metabolism
CYP1B1	9606.ENSP00000478561	Reactome	HSA-1643685	Disease
CYP1B1	9606.ENSP00000478561	Reactome	HSA-211859	Biological oxidations
CYP1B1	9606.ENSP00000478561	Reactome	HSA-211897	Cytochrome P450 - arranged by substrate type
CYP1B1	9606.ENSP00000478561	Reactome	HSA-211945	Phase I - Functionalization of compounds
CYP1B1	9606.ENSP00000478561	Reactome	HSA-211976	Endogenous sterols
CYP1B1	9606.ENSP00000478561	Reactome	HSA-2142670	Synthesis of epoxy (EET) and dihydroxyeicosatrienoic acids (DHET)
CYP1B1	9606.ENSP00000478561	Reactome	HSA-2142753	Arachidonic acid metabolism
CYP1B1	9606.ENSP00000478561	Reactome	HSA-2142816	Synthesis of (16-20)-hydroxyeicosatetraenoic acids (HETE)
CYP1B1	9606.ENSP00000478561	Reactome	HSA-556833	Metabolism of lipids
CYP1B1	9606.ENSP00000478561	Reactome	HSA-5579000	Defective CYP1B1 causes Glaucoma
CYP1B1	9606.ENSP00000478561	Reactome	HSA-5579029	Metabolic disorders of biological oxidation enzymes
CYP1B1	9606.ENSP00000478561	Reactome	HSA-5668914	Diseases of metabolism
CYP1B1	9606.ENSP00000478561	Reactome	HSA-8978868	Fatty acid metabolism
CYP1B1	9606.ENSP00000478561	WikiPathways	WP2542	Sulindac metabolic pathway
CYP1B1	9606.ENSP00000478561	WikiPathways	WP2586	Aryl hydrocarbon receptor pathway
CYP1B1	9606.ENSP00000478561	WikiPathways	WP2873	Aryl hydrocarbon receptor pathway
CYP1B1	9606.ENSP00000478561	WikiPathways	WP2881	Estrogen receptor pathway
CYP1B1	9606.ENSP00000478561	WikiPathways	WP2882	Nuclear receptors meta-pathway
CYP1B1	9606.ENSP00000478561	WikiPathways	WP3298	Melatonin metabolism and effects
CYP1B1	9606.ENSP00000478561	WikiPathways	WP43	Oxidation by cytochrome P450
CYP1B1	9606.ENSP00000478561	WikiPathways	WP5276	Estrogen metabolism
CYP1B1	9606.ENSP00000478561	WikiPathways	WP691	Tamoxifen metabolism
CYP1B1	9606.ENSP00000478561	WikiPathways	WP696	Benzo(a)pyrene metabolism
CYP1B1	9606.ENSP00000478561	WikiPathways	WP697	Estrogen metabolism
CYP1B1	9606.ENSP00000478561	WikiPathways	WP702	Metapathway biotransformation Phase I and II
CYP1B1	9606.ENSP00000478561	DISEASES	DOID:0050155	Sensory system disease
CYP1B1	9606.ENSP00000478561	DISEASES	DOID:0050177	Monogenic disease
CYP1B1	9606.ENSP00000478561	DISEASES	DOID:0050593	Primary congenital glaucoma
CYP1B1	9606.ENSP00000478561	DISEASES	DOID:0050736	Autosomal dominant disease
CYP1B1	9606.ENSP00000478561	DISEASES	DOID:0050739	Autosomal genetic disease
CYP1B1	9606.ENSP00000478561	DISEASES	DOID:0060673	Peters anomaly
CYP1B1	9606.ENSP00000478561	DISEASES	DOID:0080015	Physical disorder
CYP1B1	9606.ENSP00000478561	DISEASES	DOID:10124	Corneal disease
CYP1B1	9606.ENSP00000478561	DISEASES	DOID:1067	Open-angle glaucoma
CYP1B1	9606.ENSP00000478561	DISEASES	DOID:1068	Juvenile glaucoma
CYP1B1	9606.ENSP00000478561	DISEASES	DOID:1070	Primary open angle glaucoma
CYP1B1	9606.ENSP00000478561	DISEASES	DOID:11211	Buphthalmos
CYP1B1	9606.ENSP00000478561	DISEASES	DOID:11212	Hydrophthalmos
CYP1B1	9606.ENSP00000478561	DISEASES	DOID:13757	Excessive tearing
CYP1B1	9606.ENSP00000478561	DISEASES	DOID:1400	Lacrimal apparatus disease
CYP1B1	9606.ENSP00000478561	DISEASES	DOID:1686	Glaucoma
CYP1B1	9606.ENSP00000478561	DISEASES	DOID:4	Disease
CYP1B1	9606.ENSP00000478561	DISEASES	DOID:5614	Eye disease
CYP1B1	9606.ENSP00000478561	DISEASES	DOID:630	Genetic disease
CYP1B1	9606.ENSP00000478561	DISEASES	DOID:7	Disease of anatomical entity
CYP1B1	9606.ENSP00000478561	DISEASES	DOID:863	Nervous system disease
CYP1B1	9606.ENSP00000478561	TISSUES	BTO:0000000	Tissues, cell types and enzyme sources
CYP1B1	9606.ENSP00000478561	TISSUES	BTO:0000042	Animal
CYP1B1	9606.ENSP00000478561	TISSUES	BTO:0000203	Respiratory system
CYP1B1	9606.ENSP00000478561	TISSUES	BTO:0000224	Liver cell line
CYP1B1	9606.ENSP00000478561	TISSUES	BTO:0000763	Lung
CYP1B1	9606.ENSP00000478561	TISSUES	BTO:0001489	Whole body
CYP1B1	9606.ENSP00000478561	TISSUES	BTO:0002928	Adult stem cell line
CYP1B1	9606.ENSP00000478561	TISSUES	BTO:0002929	Adult liver stem cell line
CYP1B1	9606.ENSP00000478561	TISSUES	BTO:0002931	Liver epithelial cell line
CYP1B1	9606.ENSP00000478561	TISSUES	BTO:0004318	WB-F344 cell
CYP1B1	9606.ENSP00000478561	COMPARTMENTS	GOCC:0005622	Intracellular
CYP1B1	9606.ENSP00000478561	COMPARTMENTS	GOCC:0005634	Nucleus
CYP1B1	9606.ENSP00000478561	COMPARTMENTS	GOCC:0005737	Cytoplasm
CYP1B1	9606.ENSP00000478561	COMPARTMENTS	GOCC:0005739	Mitochondrion
CYP1B1	9606.ENSP00000478561	COMPARTMENTS	GOCC:0005783	Endoplasmic reticulum
CYP1B1	9606.ENSP00000478561	COMPARTMENTS	GOCC:0012505	Endomembrane system
CYP1B1	9606.ENSP00000478561	COMPARTMENTS	GOCC:0032991	Protein-containing complex
CYP1B1	9606.ENSP00000478561	COMPARTMENTS	GOCC:0034751	Aryl hydrocarbon receptor complex
CYP1B1	9606.ENSP00000478561	COMPARTMENTS	GOCC:0034753	Nuclear aryl hydrocarbon receptor complex
CYP1B1	9606.ENSP00000478561	COMPARTMENTS	GOCC:0043226	Organelle
CYP1B1	9606.ENSP00000478561	COMPARTMENTS	GOCC:0043227	Membrane-bounded organelle
CYP1B1	9606.ENSP00000478561	COMPARTMENTS	GOCC:0043229	Intracellular organelle
CYP1B1	9606.ENSP00000478561	COMPARTMENTS	GOCC:0043231	Intracellular membrane-bounded organelle
CYP1B1	9606.ENSP00000478561	COMPARTMENTS	GOCC:0043235	Receptor complex
CYP1B1	9606.ENSP00000478561	COMPARTMENTS	GOCC:0110165	Cellular anatomical entity
CYP1B1	9606.ENSP00000478561	Monarch	EFO:0000246	Age
CYP1B1	9606.ENSP00000478561	Monarch	EFO:0000313	Carcinoma
CYP1B1	9606.ENSP00000478561	Monarch	EFO:0000408	Disease
CYP1B1	9606.ENSP00000478561	Monarch	EFO:0000508	Genetic disorder
CYP1B1	9606.ENSP00000478561	Monarch	EFO:0000556	Ischemia
CYP1B1	9606.ENSP00000478561	Monarch	EFO:0000616	Neoplasm
CYP1B1	9606.ENSP00000478561	Monarch	EFO:0000701	Skin disease
CYP1B1	9606.ENSP00000478561	Monarch	EFO:0000719	Temporal measurement
CYP1B1	9606.ENSP00000478561	Monarch	EFO:0003784	Skin pigmentation
CYP1B1	9606.ENSP00000478561	Monarch	EFO:0003892	Pulmonary function measurement
CYP1B1	9606.ENSP00000478561	Monarch	EFO:0004198	Skin neoplasm
CYP1B1	9606.ENSP00000478561	Monarch	EFO:0004279	Suntan
CYP1B1	9606.ENSP00000478561	Monarch	EFO:0004302	Anthropometric measurement
CYP1B1	9606.ENSP00000478561	Monarch	EFO:0004324	Body weights and measures
CYP1B1	9606.ENSP00000478561	Monarch	EFO:0004339	Body height
CYP1B1	9606.ENSP00000478561	Monarch	EFO:0004632	Nevus count
CYP1B1	9606.ENSP00000478561	Monarch	EFO:0004713	FEV/FEC ratio
CYP1B1	9606.ENSP00000478561	Monarch	EFO:0004731	Eye measurement
CYP1B1	9606.ENSP00000478561	Monarch	EFO:0004747	Protein measurement
CYP1B1	9606.ENSP00000478561	Monarch	EFO:0004847	Age at onset
CYP1B1	9606.ENSP00000478561	Monarch	EFO:0004873	Cytokine measurement
CYP1B1	9606.ENSP00000478561	Monarch	EFO:0005213	Central corneal thickness
CYP1B1	9606.ENSP00000478561	Monarch	EFO:0006841	Respiratory disease biomarker
CYP1B1	9606.ENSP00000478561	Monarch	EFO:0006858	Epithelial neoplasm
CYP1B1	9606.ENSP00000478561	Monarch	EFO:0008360	Environmental exposure measurement
CYP1B1	9606.ENSP00000478561	Monarch	EFO:0008361	Environmental tobacco smoke exposure measurement
CYP1B1	9606.ENSP00000478561	Monarch	EFO:0009259	Skin carcinoma
CYP1B1	9606.ENSP00000478561	Monarch	EFO:0009260	Non-melanoma skin carcinoma
CYP1B1	9606.ENSP00000478561	Monarch	EFO:0009855	Frontal fibrosing alopecia
CYP1B1	9606.ENSP00000478561	Monarch	EFO:0009856	Lichen planopilaris
CYP1B1	9606.ENSP00000478561	Monarch	EFO:0009903	Inflammatory disease
CYP1B1	9606.ENSP00000478561	Monarch	EFO:0010176	Keratinocyte carcinoma
CYP1B1	9606.ENSP00000478561	Monarch	EFO:0010285	Integumentary system disease
CYP1B1	9606.ENSP00000478561	Monarch	EFO:1000724	Lichen disease
CYP1B1	9606.ENSP00000478561	Monarch	EFO:1000726	Lichen planus
CYP1B1	9606.ENSP00000478561	Monarch	HP:0000118	Phenotypic abnormality
CYP1B1	9606.ENSP00000478561	Monarch	HP:0000478	Abnormality of the eye
CYP1B1	9606.ENSP00000478561	Monarch	HP:0000479	Abnormal retinal morphology
CYP1B1	9606.ENSP00000478561	Monarch	HP:0000481	Abnormal cornea morphology
CYP1B1	9606.ENSP00000478561	Monarch	HP:0000482	Microcornea
CYP1B1	9606.ENSP00000478561	Monarch	HP:0000486	Strabismus
CYP1B1	9606.ENSP00000478561	Monarch	HP:0000493	Abnormal foveal morphology
CYP1B1	9606.ENSP00000478561	Monarch	HP:0000496	Abnormality of eye movement
CYP1B1	9606.ENSP00000478561	Monarch	HP:0000501	Glaucoma
CYP1B1	9606.ENSP00000478561	Monarch	HP:0000504	Abnormality of vision
CYP1B1	9606.ENSP00000478561	Monarch	HP:0000505	Visual impairment
CYP1B1	9606.ENSP00000478561	Monarch	HP:0000517	Abnormal lens morphology
CYP1B1	9606.ENSP00000478561	Monarch	HP:0000518	Cataract
CYP1B1	9606.ENSP00000478561	Monarch	HP:0000519	Developmental cataract
CYP1B1	9606.ENSP00000478561	Monarch	HP:0000523	Subcapsular cataract
CYP1B1	9606.ENSP00000478561	Monarch	HP:0000525	Abnormality iris morphology
CYP1B1	9606.ENSP00000478561	Monarch	HP:0000541	Retinal detachment
CYP1B1	9606.ENSP00000478561	Monarch	HP:0000549	Abnormal conjugate eye movement
CYP1B1	9606.ENSP00000478561	Monarch	HP:0000553	Abnormal uvea morphology
CYP1B1	9606.ENSP00000478561	Monarch	HP:0000557	Buphthalmos
CYP1B1	9606.ENSP00000478561	Monarch	HP:0000558	Rieger anomaly
CYP1B1	9606.ENSP00000478561	Monarch	HP:0000568	Microphthalmia
CYP1B1	9606.ENSP00000478561	Monarch	HP:0000572	Visual loss
CYP1B1	9606.ENSP00000478561	Monarch	HP:0000593	Abnormal anterior chamber morphology
CYP1B1	9606.ENSP00000478561	Monarch	HP:0000627	Posterior embryotoxon
CYP1B1	9606.ENSP00000478561	Monarch	HP:0000639	Nystagmus
CYP1B1	9606.ENSP00000478561	Monarch	HP:0000647	Sclerocornea
CYP1B1	9606.ENSP00000478561	Monarch	HP:0000659	Peters anomaly
CYP1B1	9606.ENSP00000478561	Monarch	HP:0000707	Abnormality of the nervous system
CYP1B1	9606.ENSP00000478561	Monarch	HP:0000951	Abnormality of the skin
CYP1B1	9606.ENSP00000478561	Monarch	HP:0001052	Nevus flammeus
CYP1B1	9606.ENSP00000478561	Monarch	HP:0001087	Developmental glaucoma
CYP1B1	9606.ENSP00000478561	Monarch	HP:0001090	Abnormally large globe
CYP1B1	9606.ENSP00000478561	Monarch	HP:0001098	Abnormal fundus morphology
CYP1B1	9606.ENSP00000478561	Monarch	HP:0001103	Abnormal macular morphology
CYP1B1	9606.ENSP00000478561	Monarch	HP:0001120	Abnormality of corneal size
CYP1B1	9606.ENSP00000478561	Monarch	HP:0001297	Stroke
CYP1B1	9606.ENSP00000478561	Monarch	HP:0001574	Abnormality of the integument
CYP1B1	9606.ENSP00000478561	Monarch	HP:0001626	Abnormality of the cardiovascular system
CYP1B1	9606.ENSP00000478561	Monarch	HP:0002011	Morphological central nervous system abnormality
CYP1B1	9606.ENSP00000478561	Monarch	HP:0002060	Abnormal cerebral morphology
CYP1B1	9606.ENSP00000478561	Monarch	HP:0002140	Ischemic stroke
CYP1B1	9606.ENSP00000478561	Monarch	HP:0002597	Abnormality of the vasculature
CYP1B1	9606.ENSP00000478561	Monarch	HP:0002637	Cerebral ischemia
CYP1B1	9606.ENSP00000478561	Monarch	HP:0003764	Nevus
CYP1B1	9606.ENSP00000478561	Monarch	HP:0004328	Abnormal anterior eye segment morphology
CYP1B1	9606.ENSP00000478561	Monarch	HP:0004329	Abnormal posterior eye segment morphology
CYP1B1	9606.ENSP00000478561	Monarch	HP:0007663	Reduced visual acuity
CYP1B1	9606.ENSP00000478561	Monarch	HP:0007676	Hypoplasia of the iris
CYP1B1	9606.ENSP00000478561	Monarch	HP:0007700	Ocular anterior segment dysgenesis
CYP1B1	9606.ENSP00000478561	Monarch	HP:0007750	Hypoplasia of the fovea
CYP1B1	9606.ENSP00000478561	Monarch	HP:0007759	Opacification of the corneal stroma
CYP1B1	9606.ENSP00000478561	Monarch	HP:0007833	Anterior chamber synechiae
CYP1B1	9606.ENSP00000478561	Monarch	HP:0007906	Ocular hypertension
CYP1B1	9606.ENSP00000478561	Monarch	HP:0007957	Corneal opacity
CYP1B1	9606.ENSP00000478561	Monarch	HP:0008041	Late onset congenital glaucoma
CYP1B1	9606.ENSP00000478561	Monarch	HP:0008048	Abnormal line of Schwalbe morphology
CYP1B1	9606.ENSP00000478561	Monarch	HP:0008053	Aplasia/Hypoplasia of the iris
CYP1B1	9606.ENSP00000478561	Monarch	HP:0008055	Aplasia/Hypoplasia affecting the uvea
CYP1B1	9606.ENSP00000478561	Monarch	HP:0008056	Aplasia/Hypoplasia affecting the eye
CYP1B1	9606.ENSP00000478561	Monarch	HP:0008057	Aplasia/Hypoplasia affecting the fundus
CYP1B1	9606.ENSP00000478561	Monarch	HP:0008059	Aplasia/Hypoplasia of the macula
CYP1B1	9606.ENSP00000478561	Monarch	HP:0008060	Aplasia/Hypoplasia of the fovea
CYP1B1	9606.ENSP00000478561	Monarch	HP:0008061	Aplasia/Hypoplasia of the retina
CYP1B1	9606.ENSP00000478561	Monarch	HP:0008062	Aplasia/Hypoplasia affecting the anterior segment of the eye
CYP1B1	9606.ENSP00000478561	Monarch	HP:0011025	Abnormal cardiovascular system physiology
CYP1B1	9606.ENSP00000478561	Monarch	HP:0011121	Abnormality of skin morphology
CYP1B1	9606.ENSP00000478561	Monarch	HP:0011355	Localized skin lesion
CYP1B1	9606.ENSP00000478561	Monarch	HP:0011483	Anterior synechiae of the anterior chamber
CYP1B1	9606.ENSP00000478561	Monarch	HP:0011484	Posterior synechiae of the anterior chamber
CYP1B1	9606.ENSP00000478561	Monarch	HP:0011488	Abnormal corneal endothelium morphology
CYP1B1	9606.ENSP00000478561	Monarch	HP:0011490	Abnormal Descemet membrane morphology
CYP1B1	9606.ENSP00000478561	Monarch	HP:0011492	Abnormal corneal stroma morphology
CYP1B1	9606.ENSP00000478561	Monarch	HP:0011493	Central opacification of the cornea
CYP1B1	9606.ENSP00000478561	Monarch	HP:0011496	Corneal neovascularization
CYP1B1	9606.ENSP00000478561	Monarch	HP:0012372	Abnormal eye morphology
CYP1B1	9606.ENSP00000478561	Monarch	HP:0012373	Abnormal eye physiology
CYP1B1	9606.ENSP00000478561	Monarch	HP:0012443	Abnormality of brain morphology
CYP1B1	9606.ENSP00000478561	Monarch	HP:0012547	Abnormal involuntary eye movements
CYP1B1	9606.ENSP00000478561	Monarch	HP:0012632	Abnormal intraocular pressure
CYP1B1	9606.ENSP00000478561	Monarch	HP:0012633	Asymmetry of intraocular pressure
CYP1B1	9606.ENSP00000478561	Monarch	HP:0012639	Abnormal nervous system morphology
CYP1B1	9606.ENSP00000478561	Monarch	HP:0025015	Abnormal vascular morphology
CYP1B1	9606.ENSP00000478561	Monarch	HP:0025104	Capillary malformation
CYP1B1	9606.ENSP00000478561	Monarch	HP:0025323	Abnormal arterial physiology
CYP1B1	9606.ENSP00000478561	Monarch	HP:0025722	Cerebral infarct
CYP1B1	9606.ENSP00000478561	Monarch	HP:0030163	Abnormal vascular physiology
CYP1B1	9606.ENSP00000478561	Monarch	HP:0030680	Abnormality of cardiovascular system morphology
CYP1B1	9606.ENSP00000478561	Monarch	HP:0031159	Thinning of Descemet membrane
CYP1B1	9606.ENSP00000478561	Monarch	HP:0033401	Tissue ischemia
CYP1B1	9606.ENSP00000478561	Monarch	HP:0100547	Abnormal forebrain morphology
CYP1B1	9606.ENSP00000478561	Monarch	HP:0100659	Abnormal cerebral vascular morphology
CYP1B1	9606.ENSP00000478561	Monarch	HP:0100887	Abnormality of globe size
CYP1B1	9606.ENSP00000478561	Monarch	MONDO:0000653	Integumentary system cancer
CYP1B1	9606.ENSP00000478561	Monarch	MONDO:0002406	Dermatitis
CYP1B1	9606.ENSP00000478561	Monarch	MONDO:0002898	Skin cancer
CYP1B1	9606.ENSP00000478561	Monarch	MONDO:0004992	Cancer
CYP1B1	9606.ENSP00000478561	Monarch	MONDO:0007902	Lichen planus, familial
CYP1B1	9606.ENSP00000478561	Monarch	MONDO:0021634	Epithelial skin neoplasm
CYP1B1	9606.ENSP00000478561	Monarch	MONDO:0023370	Neoplastic disease or syndrome
CYP1B1	9606.ENSP00000478561	Monarch	MONDO:0045024	Cancer or benign tumor
CYP1B1	9606.ENSP00000478561	Monarch	MONDO:0100118	Genetic skin disorder
CYP1B1	9606.ENSP00000478561	UniProt Keywords	KW-0256	Endoplasmic reticulum
CYP1B1	9606.ENSP00000478561	UniProt Keywords	KW-0276	Fatty acid metabolism
CYP1B1	9606.ENSP00000478561	UniProt Keywords	KW-0349	Heme
CYP1B1	9606.ENSP00000478561	UniProt Keywords	KW-0408	Iron
CYP1B1	9606.ENSP00000478561	UniProt Keywords	KW-0443	Lipid metabolism
CYP1B1	9606.ENSP00000478561	UniProt Keywords	KW-0456	Lyase
CYP1B1	9606.ENSP00000478561	UniProt Keywords	KW-0472	Membrane
CYP1B1	9606.ENSP00000478561	UniProt Keywords	KW-0479	Metal-binding
CYP1B1	9606.ENSP00000478561	UniProt Keywords	KW-0492	Microsome
CYP1B1	9606.ENSP00000478561	UniProt Keywords	KW-0496	Mitochondrion
CYP1B1	9606.ENSP00000478561	UniProt Keywords	KW-0503	Monooxygenase
CYP1B1	9606.ENSP00000478561	UniProt Keywords	KW-0560	Oxidoreductase
CYP1B1	9606.ENSP00000478561	UniProt Keywords	KW-0753	Steroid metabolism
CYP1B1	9606.ENSP00000478561	UniProt Keywords	KW-0955	Glaucoma
CYP1B1	9606.ENSP00000478561	UniProt Keywords	KW-1059	Peters anomaly
CYP1B1	9606.ENSP00000478561	Pfam	PF00067	Cytochrome P450
CYP1B1	9606.ENSP00000478561	InterPro	IPR001128	Cytochrome P450
CYP1B1	9606.ENSP00000478561	InterPro	IPR002401	Cytochrome P450, E-class, group I
CYP1B1	9606.ENSP00000478561	InterPro	IPR017972	Cytochrome P450, conserved site
CYP1B1	9606.ENSP00000478561	InterPro	IPR036396	Cytochrome P450 superfamily
DUSP6	9606.ENSP00000279488	GO Process	GO:0000165	MAPK cascade
DUSP6	9606.ENSP00000279488	GO Process	GO:0001932	Regulation of protein phosphorylation
DUSP6	9606.ENSP00000279488	GO Process	GO:0001933	Negative regulation of protein phosphorylation
DUSP6	9606.ENSP00000279488	GO Process	GO:0006470	Protein dephosphorylation
DUSP6	9606.ENSP00000279488	GO Process	GO:0006793	Phosphorus metabolic process
DUSP6	9606.ENSP00000279488	GO Process	GO:0006796	Phosphate-containing compound metabolic process
DUSP6	9606.ENSP00000279488	GO Process	GO:0006807	Nitrogen compound metabolic process
DUSP6	9606.ENSP00000279488	GO Process	GO:0006950	Response to stress
DUSP6	9606.ENSP00000279488	GO Process	GO:0007154	Cell communication
DUSP6	9606.ENSP00000279488	GO Process	GO:0007165	Signal transduction
DUSP6	9606.ENSP00000279488	GO Process	GO:0008152	Metabolic process
DUSP6	9606.ENSP00000279488	GO Process	GO:0009410	Response to xenobiotic stimulus
DUSP6	9606.ENSP00000279488	GO Process	GO:0009892	Negative regulation of metabolic process
DUSP6	9606.ENSP00000279488	GO Process	GO:0009966	Regulation of signal transduction
DUSP6	9606.ENSP00000279488	GO Process	GO:0009968	Negative regulation of signal transduction
DUSP6	9606.ENSP00000279488	GO Process	GO:0009987	Cellular process
DUSP6	9606.ENSP00000279488	GO Process	GO:0010033	Response to organic substance
DUSP6	9606.ENSP00000279488	GO Process	GO:0010563	Negative regulation of phosphorus metabolic process
DUSP6	9606.ENSP00000279488	GO Process	GO:0010605	Negative regulation of macromolecule metabolic process
DUSP6	9606.ENSP00000279488	GO Process	GO:0010646	Regulation of cell communication
DUSP6	9606.ENSP00000279488	GO Process	GO:0010648	Negative regulation of cell communication
DUSP6	9606.ENSP00000279488	GO Process	GO:0010941	Regulation of cell death
DUSP6	9606.ENSP00000279488	GO Process	GO:0010942	Positive regulation of cell death
DUSP6	9606.ENSP00000279488	GO Process	GO:0014070	Response to organic cyclic compound
DUSP6	9606.ENSP00000279488	GO Process	GO:0016311	Dephosphorylation
DUSP6	9606.ENSP00000279488	GO Process	GO:0019220	Regulation of phosphate metabolic process
DUSP6	9606.ENSP00000279488	GO Process	GO:0019222	Regulation of metabolic process
DUSP6	9606.ENSP00000279488	GO Process	GO:0019538	Protein metabolic process
DUSP6	9606.ENSP00000279488	GO Process	GO:0023051	Regulation of signaling
DUSP6	9606.ENSP00000279488	GO Process	GO:0023052	Signaling
DUSP6	9606.ENSP00000279488	GO Process	GO:0023057	Negative regulation of signaling
DUSP6	9606.ENSP00000279488	GO Process	GO:0030154	Cell differentiation
DUSP6	9606.ENSP00000279488	GO Process	GO:0031323	Regulation of cellular metabolic process
DUSP6	9606.ENSP00000279488	GO Process	GO:0031324	Negative regulation of cellular metabolic process
DUSP6	9606.ENSP00000279488	GO Process	GO:0031399	Regulation of protein modification process
DUSP6	9606.ENSP00000279488	GO Process	GO:0031400	Negative regulation of protein modification process
DUSP6	9606.ENSP00000279488	GO Process	GO:0032502	Developmental process
DUSP6	9606.ENSP00000279488	GO Process	GO:0035335	Peptidyl-tyrosine dephosphorylation
DUSP6	9606.ENSP00000279488	GO Process	GO:0035556	Intracellular signal transduction
DUSP6	9606.ENSP00000279488	GO Process	GO:0036211	Protein modification process
DUSP6	9606.ENSP00000279488	GO Process	GO:0040008	Regulation of growth
DUSP6	9606.ENSP00000279488	GO Process	GO:0042221	Response to chemical
DUSP6	9606.ENSP00000279488	GO Process	GO:0042325	Regulation of phosphorylation
DUSP6	9606.ENSP00000279488	GO Process	GO:0042326	Negative regulation of phosphorylation
DUSP6	9606.ENSP00000279488	GO Process	GO:0042981	Regulation of apoptotic process
DUSP6	9606.ENSP00000279488	GO Process	GO:0043065	Positive regulation of apoptotic process
DUSP6	9606.ENSP00000279488	GO Process	GO:0043067	Regulation of programmed cell death
DUSP6	9606.ENSP00000279488	GO Process	GO:0043068	Positive regulation of programmed cell death
DUSP6	9606.ENSP00000279488	GO Process	GO:0043170	Macromolecule metabolic process
DUSP6	9606.ENSP00000279488	GO Process	GO:0043408	Regulation of MAPK cascade
DUSP6	9606.ENSP00000279488	GO Process	GO:0043409	Negative regulation of MAPK cascade
DUSP6	9606.ENSP00000279488	GO Process	GO:0043412	Macromolecule modification
DUSP6	9606.ENSP00000279488	GO Process	GO:0044237	Cellular metabolic process
DUSP6	9606.ENSP00000279488	GO Process	GO:0044238	Primary metabolic process
DUSP6	9606.ENSP00000279488	GO Process	GO:0045936	Negative regulation of phosphate metabolic process
DUSP6	9606.ENSP00000279488	GO Process	GO:0046620	Regulation of organ growth
DUSP6	9606.ENSP00000279488	GO Process	GO:0048518	Positive regulation of biological process
DUSP6	9606.ENSP00000279488	GO Process	GO:0048519	Negative regulation of biological process
DUSP6	9606.ENSP00000279488	GO Process	GO:0048522	Positive regulation of cellular process
DUSP6	9606.ENSP00000279488	GO Process	GO:0048523	Negative regulation of cellular process
DUSP6	9606.ENSP00000279488	GO Process	GO:0048583	Regulation of response to stimulus
DUSP6	9606.ENSP00000279488	GO Process	GO:0048585	Negative regulation of response to stimulus
DUSP6	9606.ENSP00000279488	GO Process	GO:0048638	Regulation of developmental growth
DUSP6	9606.ENSP00000279488	GO Process	GO:0048869	Cellular developmental process
DUSP6	9606.ENSP00000279488	GO Process	GO:0050789	Regulation of biological process
DUSP6	9606.ENSP00000279488	GO Process	GO:0050793	Regulation of developmental process
DUSP6	9606.ENSP00000279488	GO Process	GO:0050794	Regulation of cellular process
DUSP6	9606.ENSP00000279488	GO Process	GO:0050896	Response to stimulus
DUSP6	9606.ENSP00000279488	GO Process	GO:0051171	Regulation of nitrogen compound metabolic process
DUSP6	9606.ENSP00000279488	GO Process	GO:0051172	Negative regulation of nitrogen compound metabolic process
DUSP6	9606.ENSP00000279488	GO Process	GO:0051174	Regulation of phosphorus metabolic process
DUSP6	9606.ENSP00000279488	GO Process	GO:0051239	Regulation of multicellular organismal process
DUSP6	9606.ENSP00000279488	GO Process	GO:0051246	Regulation of protein metabolic process
DUSP6	9606.ENSP00000279488	GO Process	GO:0051248	Negative regulation of protein metabolic process
DUSP6	9606.ENSP00000279488	GO Process	GO:0051409	Response to nitrosative stress
DUSP6	9606.ENSP00000279488	GO Process	GO:0051716	Cellular response to stimulus
DUSP6	9606.ENSP00000279488	GO Process	GO:0060255	Regulation of macromolecule metabolic process
DUSP6	9606.ENSP00000279488	GO Process	GO:0060420	Regulation of heart growth
DUSP6	9606.ENSP00000279488	GO Process	GO:0065007	Biological regulation
DUSP6	9606.ENSP00000279488	GO Process	GO:0070371	ERK1 and ERK2 cascade
DUSP6	9606.ENSP00000279488	GO Process	GO:0070372	Regulation of ERK1 and ERK2 cascade
DUSP6	9606.ENSP00000279488	GO Process	GO:0070373	Negative regulation of ERK1 and ERK2 cascade
DUSP6	9606.ENSP00000279488	GO Process	GO:0070848	Response to growth factor
DUSP6	9606.ENSP00000279488	GO Process	GO:0071704	Organic substance metabolic process
DUSP6	9606.ENSP00000279488	GO Process	GO:0080090	Regulation of primary metabolic process
DUSP6	9606.ENSP00000279488	GO Process	GO:1901564	Organonitrogen compound metabolic process
DUSP6	9606.ENSP00000279488	GO Process	GO:1902531	Regulation of intracellular signal transduction
DUSP6	9606.ENSP00000279488	GO Process	GO:1902532	Negative regulation of intracellular signal transduction
DUSP6	9606.ENSP00000279488	GO Process	GO:2000026	Regulation of multicellular organismal development
DUSP6	9606.ENSP00000279488	GO Function	GO:0003824	Catalytic activity
DUSP6	9606.ENSP00000279488	GO Function	GO:0004721	Phosphoprotein phosphatase activity
DUSP6	9606.ENSP00000279488	GO Function	GO:0004722	Protein serine/threonine phosphatase activity
DUSP6	9606.ENSP00000279488	GO Function	GO:0004725	Protein tyrosine phosphatase activity
DUSP6	9606.ENSP00000279488	GO Function	GO:0008138	Protein tyrosine/serine/threonine phosphatase activity
DUSP6	9606.ENSP00000279488	GO Function	GO:0008330	Protein tyrosine/threonine phosphatase activity
DUSP6	9606.ENSP00000279488	GO Function	GO:0016787	Hydrolase activity
DUSP6	9606.ENSP00000279488	GO Function	GO:0016788	Hydrolase activity, acting on ester bonds
DUSP6	9606.ENSP00000279488	GO Function	GO:0016791	Phosphatase activity
DUSP6	9606.ENSP00000279488	GO Function	GO:0017017	MAP kinase tyrosine/serine/threonine phosphatase activity
DUSP6	9606.ENSP00000279488	GO Function	GO:0017018	Myosin phosphatase activity
DUSP6	9606.ENSP00000279488	GO Function	GO:0033549	MAP kinase phosphatase activity
DUSP6	9606.ENSP00000279488	GO Function	GO:0042578	Phosphoric ester hydrolase activity
DUSP6	9606.ENSP00000279488	GO Function	GO:0140096	Catalytic activity, acting on a protein
DUSP6	9606.ENSP00000279488	GO Component	GO:0005622	Intracellular anatomical structure
DUSP6	9606.ENSP00000279488	GO Component	GO:0005634	Nucleus
DUSP6	9606.ENSP00000279488	GO Component	GO:0005654	Nucleoplasm
DUSP6	9606.ENSP00000279488	GO Component	GO:0005737	Cytoplasm
DUSP6	9606.ENSP00000279488	GO Component	GO:0005829	Cytosol
DUSP6	9606.ENSP00000279488	GO Component	GO:0031974	Membrane-enclosed lumen
DUSP6	9606.ENSP00000279488	GO Component	GO:0031981	Nuclear lumen
DUSP6	9606.ENSP00000279488	GO Component	GO:0043226	Organelle
DUSP6	9606.ENSP00000279488	GO Component	GO:0043227	Membrane-bounded organelle
DUSP6	9606.ENSP00000279488	GO Component	GO:0043229	Intracellular organelle
DUSP6	9606.ENSP00000279488	GO Component	GO:0043231	Intracellular membrane-bounded organelle
DUSP6	9606.ENSP00000279488	GO Component	GO:0043233	Organelle lumen
DUSP6	9606.ENSP00000279488	GO Component	GO:0070013	Intracellular organelle lumen
DUSP6	9606.ENSP00000279488	GO Component	GO:0110165	Cellular anatomical entity
DUSP6	9606.ENSP00000279488	STRING clusters	CL:17784	Sprouty, and Podocyte cell migration
DUSP6	9606.ENSP00000279488	KEGG	hsa04010	MAPK signaling pathway
DUSP6	9606.ENSP00000279488	KEGG	hsa05202	Transcriptional misregulation in cancer
DUSP6	9606.ENSP00000279488	KEGG	hsa05221	Acute myeloid leukemia
DUSP6	9606.ENSP00000279488	Reactome	HSA-112409	RAF-independent MAPK1/3 activation
DUSP6	9606.ENSP00000279488	Reactome	HSA-1280215	Cytokine Signaling in Immune system
DUSP6	9606.ENSP00000279488	Reactome	HSA-162582	Signal Transduction
DUSP6	9606.ENSP00000279488	Reactome	HSA-1643685	Disease
DUSP6	9606.ENSP00000279488	Reactome	HSA-166016	Toll Like Receptor 4 (TLR4) Cascade
DUSP6	9606.ENSP00000279488	Reactome	HSA-166058	MyD88:MAL(TIRAP) cascade initiated on plasma membrane
DUSP6	9606.ENSP00000279488	Reactome	HSA-166166	MyD88-independent TLR4 cascade
DUSP6	9606.ENSP00000279488	Reactome	HSA-166520	Signaling by NTRKs
DUSP6	9606.ENSP00000279488	Reactome	HSA-168138	Toll Like Receptor 9 (TLR9) Cascade
DUSP6	9606.ENSP00000279488	Reactome	HSA-168142	Toll Like Receptor 10 (TLR10) Cascade
DUSP6	9606.ENSP00000279488	Reactome	HSA-168164	Toll Like Receptor 3 (TLR3) Cascade
DUSP6	9606.ENSP00000279488	Reactome	HSA-168176	Toll Like Receptor 5 (TLR5) Cascade
DUSP6	9606.ENSP00000279488	Reactome	HSA-168179	Toll Like Receptor TLR1:TLR2 Cascade
DUSP6	9606.ENSP00000279488	Reactome	HSA-168181	Toll Like Receptor 7/8 (TLR7/8) Cascade
DUSP6	9606.ENSP00000279488	Reactome	HSA-168188	Toll Like Receptor TLR6:TLR2 Cascade
DUSP6	9606.ENSP00000279488	Reactome	HSA-168249	Innate Immune System
DUSP6	9606.ENSP00000279488	Reactome	HSA-168256	Immune System
DUSP6	9606.ENSP00000279488	Reactome	HSA-168898	Toll-like Receptor Cascades
DUSP6	9606.ENSP00000279488	Reactome	HSA-181438	Toll Like Receptor 2 (TLR2) Cascade
DUSP6	9606.ENSP00000279488	Reactome	HSA-187037	Signaling by NTRK1 (TRKA)
DUSP6	9606.ENSP00000279488	Reactome	HSA-198725	Nuclear Events (kinase and transcription factor activation)
DUSP6	9606.ENSP00000279488	Reactome	HSA-198753	ERK/MAPK targets
DUSP6	9606.ENSP00000279488	Reactome	HSA-202670	ERKs are inactivated
DUSP6	9606.ENSP00000279488	Reactome	HSA-448424	Interleukin-17 signaling
DUSP6	9606.ENSP00000279488	Reactome	HSA-449147	Signaling by Interleukins
DUSP6	9606.ENSP00000279488	Reactome	HSA-450282	MAPK targets/ Nuclear events mediated by MAP kinases
DUSP6	9606.ENSP00000279488	Reactome	HSA-450294	MAP kinase activation
DUSP6	9606.ENSP00000279488	Reactome	HSA-5663202	Diseases of signal transduction by growth factor receptors and second messengers
DUSP6	9606.ENSP00000279488	Reactome	HSA-5673001	RAF/MAP kinase cascade
DUSP6	9606.ENSP00000279488	Reactome	HSA-5675221	Negative regulation of MAPK pathway
DUSP6	9606.ENSP00000279488	Reactome	HSA-5683057	MAPK family signaling cascades
DUSP6	9606.ENSP00000279488	Reactome	HSA-5684996	MAPK1/MAPK3 signaling
DUSP6	9606.ENSP00000279488	Reactome	HSA-6802957	Oncogenic MAPK signaling
DUSP6	9606.ENSP00000279488	Reactome	HSA-9006934	Signaling by Receptor Tyrosine Kinases
DUSP6	9606.ENSP00000279488	Reactome	HSA-937061	TRIF(TICAM1)-mediated TLR4 signaling
DUSP6	9606.ENSP00000279488	Reactome	HSA-9652817	Signaling by MAPK mutants
DUSP6	9606.ENSP00000279488	Reactome	HSA-975138	TRAF6 mediated induction of NFkB and MAP kinases upon TLR7/8 or 9 activation
DUSP6	9606.ENSP00000279488	Reactome	HSA-975155	MyD88 dependent cascade initiated on endosome
DUSP6	9606.ENSP00000279488	Reactome	HSA-975871	MyD88 cascade initiated on plasma membrane
DUSP6	9606.ENSP00000279488	WikiPathways	WP382	MAPK signaling pathway
DUSP6	9606.ENSP00000279488	WikiPathways	WP4263	Pancreatic adenocarcinoma pathway
DUSP6	9606.ENSP00000279488	WikiPathways	WP4553	FBXL10 enhancement of MAP/ERK signaling in diffuse large B-cell lymphoma
DUSP6	9606.ENSP00000279488	WikiPathways	WP5322	CKAP4 signaling pathway map
DUSP6	9606.ENSP00000279488	DISEASES	DOID:0060429	Chromosomal duplication syndrome
DUSP6	9606.ENSP00000279488	DISEASES	DOID:0080014	Chromosomal disease
DUSP6	9606.ENSP00000279488	DISEASES	DOID:0090070	Hypogonadotropic hypogonadism
DUSP6	9606.ENSP00000279488	DISEASES	DOID:1921	Klinefelter syndrome
DUSP6	9606.ENSP00000279488	DISEASES	DOID:1924	Hypogonadism
DUSP6	9606.ENSP00000279488	DISEASES	DOID:2277	Gonadal disease
DUSP6	9606.ENSP00000279488	DISEASES	DOID:28	Endocrine system disease
DUSP6	9606.ENSP00000279488	DISEASES	DOID:3614	Kallmann syndrome
DUSP6	9606.ENSP00000279488	DISEASES	DOID:4	Disease
DUSP6	9606.ENSP00000279488	DISEASES	DOID:630	Genetic disease
DUSP6	9606.ENSP00000279488	DISEASES	DOID:7	Disease of anatomical entity
DUSP6	9606.ENSP00000279488	TISSUES	BTO:0000000	Tissues, cell types and enzyme sources
DUSP6	9606.ENSP00000279488	TISSUES	BTO:0000042	Animal
DUSP6	9606.ENSP00000279488	TISSUES	BTO:0000058	Alimentary canal
DUSP6	9606.ENSP00000279488	TISSUES	BTO:0000081	Reproductive system
DUSP6	9606.ENSP00000279488	TISSUES	BTO:0000082	Male reproductive system
DUSP6	9606.ENSP00000279488	TISSUES	BTO:0000083	Female reproductive system
DUSP6	9606.ENSP00000279488	TISSUES	BTO:0000142	Brain
DUSP6	9606.ENSP00000279488	TISSUES	BTO:0000203	Respiratory system
DUSP6	9606.ENSP00000279488	TISSUES	BTO:0000227	Central nervous system
DUSP6	9606.ENSP00000279488	TISSUES	BTO:0000269	Colon
DUSP6	9606.ENSP00000279488	TISSUES	BTO:0000282	Head
DUSP6	9606.ENSP00000279488	TISSUES	BTO:0000345	Digestive gland
DUSP6	9606.ENSP00000279488	TISSUES	BTO:0000405	Penis
DUSP6	9606.ENSP00000279488	TISSUES	BTO:0000431	Excretory gland
DUSP6	9606.ENSP00000279488	TISSUES	BTO:0000511	Gastrointestinal tract
DUSP6	9606.ENSP00000279488	TISSUES	BTO:0000522	Gland
DUSP6	9606.ENSP00000279488	TISSUES	BTO:0000634	Integument
DUSP6	9606.ENSP00000279488	TISSUES	BTO:0000648	Intestine
DUSP6	9606.ENSP00000279488	TISSUES	BTO:0000671	Kidney
DUSP6	9606.ENSP00000279488	TISSUES	BTO:0000706	Large intestine
DUSP6	9606.ENSP00000279488	TISSUES	BTO:0000759	Liver
DUSP6	9606.ENSP00000279488	TISSUES	BTO:0001113	Prepuce
DUSP6	9606.ENSP00000279488	TISSUES	BTO:0001244	Urinary tract
DUSP6	9606.ENSP00000279488	TISSUES	BTO:0001253	Skin
DUSP6	9606.ENSP00000279488	TISSUES	BTO:0001307	Stomach
DUSP6	9606.ENSP00000279488	TISSUES	BTO:0001484	Nervous system
DUSP6	9606.ENSP00000279488	TISSUES	BTO:0001488	Endocrine gland
DUSP6	9606.ENSP00000279488	TISSUES	BTO:0001489	Whole body
DUSP6	9606.ENSP00000279488	TISSUES	BTO:0001491	Viscus
DUSP6	9606.ENSP00000279488	TISSUES	BTO:0001613	Colorectum
DUSP6	9606.ENSP00000279488	TISSUES	BTO:0003091	Urogenital system
DUSP6	9606.ENSP00000279488	TISSUES	BTO:0003092	Urinary system
DUSP6	9606.ENSP00000279488	TISSUES	BTO:0003097	External male genital organ
DUSP6	9606.ENSP00000279488	COMPARTMENTS	GOCC:0005622	Intracellular
DUSP6	9606.ENSP00000279488	COMPARTMENTS	GOCC:0005634	Nucleus
DUSP6	9606.ENSP00000279488	COMPARTMENTS	GOCC:0005737	Cytoplasm
DUSP6	9606.ENSP00000279488	COMPARTMENTS	GOCC:0005829	Cytosol
DUSP6	9606.ENSP00000279488	COMPARTMENTS	GOCC:0043226	Organelle
DUSP6	9606.ENSP00000279488	COMPARTMENTS	GOCC:0043227	Membrane-bounded organelle
DUSP6	9606.ENSP00000279488	COMPARTMENTS	GOCC:0043229	Intracellular organelle
DUSP6	9606.ENSP00000279488	COMPARTMENTS	GOCC:0043231	Intracellular membrane-bounded organelle
DUSP6	9606.ENSP00000279488	COMPARTMENTS	GOCC:0110165	Cellular anatomical entity
DUSP6	9606.ENSP00000279488	Monarch	EFO:0003925	Cognition
DUSP6	9606.ENSP00000279488	Monarch	EFO:0004302	Anthropometric measurement
DUSP6	9606.ENSP00000279488	Monarch	EFO:0004323	Mental process
DUSP6	9606.ENSP00000279488	Monarch	EFO:0004324	Body weights and measures
DUSP6	9606.ENSP00000279488	Monarch	EFO:0004340	Body mass index
DUSP6	9606.ENSP00000279488	Monarch	EFO:0004875	Mathematical ability
DUSP6	9606.ENSP00000279488	Monarch	EFO:0007862	Reproductive behaviour measurement
DUSP6	9606.ENSP00000279488	Monarch	EFO:0008354	Cognitive function measurement
DUSP6	9606.ENSP00000279488	Monarch	EFO:0009749	Age at first sexual intercourse measurement
DUSP6	9606.ENSP00000279488	Monarch	HP:0000002	Abnormality of body height
DUSP6	9606.ENSP00000279488	Monarch	HP:0000008	Abnormal morphology of female internal genitalia
DUSP6	9606.ENSP00000279488	Monarch	HP:0000013	Hypoplasia of the uterus
DUSP6	9606.ENSP00000279488	Monarch	HP:0000025	Functional abnormality of male internal genitalia
DUSP6	9606.ENSP00000279488	Monarch	HP:0000026	Male hypogonadism
DUSP6	9606.ENSP00000279488	Monarch	HP:0000027	Azoospermia
DUSP6	9606.ENSP00000279488	Monarch	HP:0000028	Cryptorchidism
DUSP6	9606.ENSP00000279488	Monarch	HP:0000032	Abnormality of male external genitalia
DUSP6	9606.ENSP00000279488	Monarch	HP:0000035	Abnormal testis morphology
DUSP6	9606.ENSP00000279488	Monarch	HP:0000036	Abnormal penis morphology
DUSP6	9606.ENSP00000279488	Monarch	HP:0000044	Hypogonadotropic hypogonadism
DUSP6	9606.ENSP00000279488	Monarch	HP:0000050	Hypoplastic male external genitalia
DUSP6	9606.ENSP00000279488	Monarch	HP:0000054	Micropenis
DUSP6	9606.ENSP00000279488	Monarch	HP:0000077	Abnormality of the kidney
DUSP6	9606.ENSP00000279488	Monarch	HP:0000078	Abnormality of the genital system
DUSP6	9606.ENSP00000279488	Monarch	HP:0000079	Abnormality of the urinary system
DUSP6	9606.ENSP00000279488	Monarch	HP:0000080	Abnormality of reproductive system physiology
DUSP6	9606.ENSP00000279488	Monarch	HP:0000104	Renal agenesis
DUSP6	9606.ENSP00000279488	Monarch	HP:0000118	Phenotypic abnormality
DUSP6	9606.ENSP00000279488	Monarch	HP:0000119	Abnormality of the genitourinary system
DUSP6	9606.ENSP00000279488	Monarch	HP:0000130	Abnormality of the uterus
DUSP6	9606.ENSP00000279488	Monarch	HP:0000134	Female hypogonadism
DUSP6	9606.ENSP00000279488	Monarch	HP:0000135	Hypogonadism
DUSP6	9606.ENSP00000279488	Monarch	HP:0000137	Abnormality of the ovary
DUSP6	9606.ENSP00000279488	Monarch	HP:0000140	Abnormality of the menstrual cycle
DUSP6	9606.ENSP00000279488	Monarch	HP:0000141	Amenorrhea
DUSP6	9606.ENSP00000279488	Monarch	HP:0000144	Decreased fertility
DUSP6	9606.ENSP00000279488	Monarch	HP:0000152	Abnormality of head or neck
DUSP6	9606.ENSP00000279488	Monarch	HP:0000153	Abnormality of the mouth
DUSP6	9606.ENSP00000279488	Monarch	HP:0000163	Abnormal oral cavity morphology
DUSP6	9606.ENSP00000279488	Monarch	HP:0000164	Abnormality of the dentition
DUSP6	9606.ENSP00000279488	Monarch	HP:0000174	Abnormal palate morphology
DUSP6	9606.ENSP00000279488	Monarch	HP:0000175	Cleft palate
DUSP6	9606.ENSP00000279488	Monarch	HP:0000202	Oral cleft
DUSP6	9606.ENSP00000279488	Monarch	HP:0000234	Abnormality of the head
DUSP6	9606.ENSP00000279488	Monarch	HP:0000271	Abnormality of the face
DUSP6	9606.ENSP00000279488	Monarch	HP:0000316	Hypertelorism
DUSP6	9606.ENSP00000279488	Monarch	HP:0000364	Hearing abnormality
DUSP6	9606.ENSP00000279488	Monarch	HP:0000365	Hearing impairment
DUSP6	9606.ENSP00000279488	Monarch	HP:0000366	Abnormality of the nose
DUSP6	9606.ENSP00000279488	Monarch	HP:0000407	Sensorineural hearing impairment
DUSP6	9606.ENSP00000279488	Monarch	HP:0000422	Abnormal nasal bridge morphology
DUSP6	9606.ENSP00000279488	Monarch	HP:0000458	Anosmia
DUSP6	9606.ENSP00000279488	Monarch	HP:0000478	Abnormality of the eye
DUSP6	9606.ENSP00000279488	Monarch	HP:0000496	Abnormality of eye movement
DUSP6	9606.ENSP00000279488	Monarch	HP:0000504	Abnormality of vision
DUSP6	9606.ENSP00000279488	Monarch	HP:0000505	Visual impairment
DUSP6	9606.ENSP00000279488	Monarch	HP:0000508	Ptosis
DUSP6	9606.ENSP00000279488	Monarch	HP:0000551	Color vision defect
DUSP6	9606.ENSP00000279488	Monarch	HP:0000598	Abnormality of the ear
DUSP6	9606.ENSP00000279488	Monarch	HP:0000639	Nystagmus
DUSP6	9606.ENSP00000279488	Monarch	HP:0000707	Abnormality of the nervous system
DUSP6	9606.ENSP00000279488	Monarch	HP:0000708	Behavioral abnormality
DUSP6	9606.ENSP00000279488	Monarch	HP:0000716	Depression
DUSP6	9606.ENSP00000279488	Monarch	HP:0000739	Anxiety
DUSP6	9606.ENSP00000279488	Monarch	HP:0000769	Abnormality of the breast
DUSP6	9606.ENSP00000279488	Monarch	HP:0000771	Gynecomastia
DUSP6	9606.ENSP00000279488	Monarch	HP:0000786	Primary amenorrhea
DUSP6	9606.ENSP00000279488	Monarch	HP:0000802	Impotence
DUSP6	9606.ENSP00000279488	Monarch	HP:0000811	Abnormal external genitalia
DUSP6	9606.ENSP00000279488	Monarch	HP:0000812	Abnormal internal genitalia
DUSP6	9606.ENSP00000279488	Monarch	HP:0000818	Abnormality of the endocrine system
DUSP6	9606.ENSP00000279488	Monarch	HP:0000823	Delayed puberty
DUSP6	9606.ENSP00000279488	Monarch	HP:0000830	Anterior hypopituitarism
DUSP6	9606.ENSP00000279488	Monarch	HP:0000864	Abnormality of the hypothalamus-pituitary axis
DUSP6	9606.ENSP00000279488	Monarch	HP:0000869	Secondary amenorrhea
DUSP6	9606.ENSP00000279488	Monarch	HP:0000924	Abnormality of the skeletal system
DUSP6	9606.ENSP00000279488	Monarch	HP:0000927	Abnormality of skeletal maturation
DUSP6	9606.ENSP00000279488	Monarch	HP:0000938	Osteopenia
DUSP6	9606.ENSP00000279488	Monarch	HP:0000939	Osteoporosis
DUSP6	9606.ENSP00000279488	Monarch	HP:0000951	Abnormality of the skin
DUSP6	9606.ENSP00000279488	Monarch	HP:0001072	Thickened skin
DUSP6	9606.ENSP00000279488	Monarch	HP:0001250	Seizure
DUSP6	9606.ENSP00000279488	Monarch	HP:0001251	Ataxia
DUSP6	9606.ENSP00000279488	Monarch	HP:0001252	Hypotonia
DUSP6	9606.ENSP00000279488	Monarch	HP:0001260	Dysarthria
DUSP6	9606.ENSP00000279488	Monarch	HP:0001288	Gait disturbance
DUSP6	9606.ENSP00000279488	Monarch	HP:0001324	Muscle weakness
DUSP6	9606.ENSP00000279488	Monarch	HP:0001335	Bimanual synkinesia
DUSP6	9606.ENSP00000279488	Monarch	HP:0001337	Tremor
DUSP6	9606.ENSP00000279488	Monarch	HP:0001371	Flexion contracture
DUSP6	9606.ENSP00000279488	Monarch	HP:0001388	Joint laxity
DUSP6	9606.ENSP00000279488	Monarch	HP:0001507	Growth abnormality
DUSP6	9606.ENSP00000279488	Monarch	HP:0001510	Growth delay
DUSP6	9606.ENSP00000279488	Monarch	HP:0001513	Obesity
DUSP6	9606.ENSP00000279488	Monarch	HP:0001574	Abnormality of the integument
DUSP6	9606.ENSP00000279488	Monarch	HP:0001595	Abnormal hair morphology
DUSP6	9606.ENSP00000279488	Monarch	HP:0001608	Abnormality of the voice
DUSP6	9606.ENSP00000279488	Monarch	HP:0001626	Abnormality of the cardiovascular system
DUSP6	9606.ENSP00000279488	Monarch	HP:0001760	Abnormal foot morphology
DUSP6	9606.ENSP00000279488	Monarch	HP:0001761	Pes cavus
DUSP6	9606.ENSP00000279488	Monarch	HP:0001763	Pes planus
DUSP6	9606.ENSP00000279488	Monarch	HP:0002011	Morphological central nervous system abnormality
DUSP6	9606.ENSP00000279488	Monarch	HP:0002167	Neurological speech impairment
DUSP6	9606.ENSP00000279488	Monarch	HP:0002231	Sparse body hair
DUSP6	9606.ENSP00000279488	Monarch	HP:0002493	Upper motor neuron dysfunction
DUSP6	9606.ENSP00000279488	Monarch	HP:0002652	Skeletal dysplasia
DUSP6	9606.ENSP00000279488	Monarch	HP:0002659	Increased susceptibility to fractures
DUSP6	9606.ENSP00000279488	Monarch	HP:0002750	Delayed skeletal maturation
DUSP6	9606.ENSP00000279488	Monarch	HP:0002757	Recurrent fractures
DUSP6	9606.ENSP00000279488	Monarch	HP:0002761	Generalized joint laxity
DUSP6	9606.ENSP00000279488	Monarch	HP:0002814	Abnormality of the lower limb
DUSP6	9606.ENSP00000279488	Monarch	HP:0003011	Abnormality of the musculature
DUSP6	9606.ENSP00000279488	Monarch	HP:0003117	Abnormal circulating hormone concentration
DUSP6	9606.ENSP00000279488	Monarch	HP:0003164	Hypothalamic gonadotropin-releasing hormone deficiency
DUSP6	9606.ENSP00000279488	Monarch	HP:0003187	Breast hypoplasia
DUSP6	9606.ENSP00000279488	Monarch	HP:0003241	External genital hypoplasia
DUSP6	9606.ENSP00000279488	Monarch	HP:0003330	Abnormal bone structure
DUSP6	9606.ENSP00000279488	Monarch	HP:0003549	Abnormality of connective tissue
DUSP6	9606.ENSP00000279488	Monarch	HP:0003782	Eunuchoid habitus
DUSP6	9606.ENSP00000279488	Monarch	HP:0003808	Abnormal muscle tone
DUSP6	9606.ENSP00000279488	Monarch	HP:0004305	Involuntary movements
DUSP6	9606.ENSP00000279488	Monarch	HP:0004323	Abnormality of body weight
DUSP6	9606.ENSP00000279488	Monarch	HP:0004324	Increased body weight
DUSP6	9606.ENSP00000279488	Monarch	HP:0004325	Decreased body weight
DUSP6	9606.ENSP00000279488	Monarch	HP:0004348	Abnormality of bone mineral density
DUSP6	9606.ENSP00000279488	Monarch	HP:0004349	Reduced bone mineral density
DUSP6	9606.ENSP00000279488	Monarch	HP:0004404	Abnormal nipple morphology
DUSP6	9606.ENSP00000279488	Monarch	HP:0004408	Abnormality of the sense of smell
DUSP6	9606.ENSP00000279488	Monarch	HP:0004409	Hyposmia
DUSP6	9606.ENSP00000279488	Monarch	HP:0005105	Abnormal nasal morphology
DUSP6	9606.ENSP00000279488	Monarch	HP:0005280	Depressed nasal bridge
DUSP6	9606.ENSP00000279488	Monarch	HP:0006483	Abnormal number of teeth
DUSP6	9606.ENSP00000279488	Monarch	HP:0006610	Wide intermamillary distance
DUSP6	9606.ENSP00000279488	Monarch	HP:0008064	Ichthyosis
DUSP6	9606.ENSP00000279488	Monarch	HP:0008070	Sparse hair
DUSP6	9606.ENSP00000279488	Monarch	HP:0008187	Absence of secondary sex characteristics
DUSP6	9606.ENSP00000279488	Monarch	HP:0008197	Absence of pubertal development
DUSP6	9606.ENSP00000279488	Monarch	HP:0008373	Puberty and gonadal disorders
DUSP6	9606.ENSP00000279488	Monarch	HP:0008527	Congenital sensorineural hearing impairment
DUSP6	9606.ENSP00000279488	Monarch	HP:0008669	Abnormal spermatogenesis
DUSP6	9606.ENSP00000279488	Monarch	HP:0008678	Renal hypoplasia/aplasia
DUSP6	9606.ENSP00000279488	Monarch	HP:0008684	Aplasia/hypoplasia of the uterus
DUSP6	9606.ENSP00000279488	Monarch	HP:0008724	Hypoplasia of the ovary
DUSP6	9606.ENSP00000279488	Monarch	HP:0008734	Decreased testicular size
DUSP6	9606.ENSP00000279488	Monarch	HP:0008736	Hypoplasia of penis
DUSP6	9606.ENSP00000279488	Monarch	HP:0009804	Tooth agenesis
DUSP6	9606.ENSP00000279488	Monarch	HP:0010311	Aplasia/Hypoplasia of the breasts
DUSP6	9606.ENSP00000279488	Monarch	HP:0010460	Abnormality of the female genitalia
DUSP6	9606.ENSP00000279488	Monarch	HP:0010461	Abnormality of the male genitalia
DUSP6	9606.ENSP00000279488	Monarch	HP:0010462	Aplasia/Hypoplasia of the ovary
DUSP6	9606.ENSP00000279488	Monarch	HP:0010468	Aplasia/Hypoplasia of the testes
DUSP6	9606.ENSP00000279488	Monarch	HP:0010549	Weakness due to upper motor neuron dysfunction
DUSP6	9606.ENSP00000279488	Monarch	HP:0010550	Paraplegia
DUSP6	9606.ENSP00000279488	Monarch	HP:0010551	Paraplegia/paraparesis
DUSP6	9606.ENSP00000279488	Monarch	HP:0010662	Abnormality of the diencephalon
DUSP6	9606.ENSP00000279488	Monarch	HP:0010935	Abnormality of the upper urinary tract
DUSP6	9606.ENSP00000279488	Monarch	HP:0011121	Abnormality of skin morphology
DUSP6	9606.ENSP00000279488	Monarch	HP:0011138	Abnormality of skin adnexa morphology
DUSP6	9606.ENSP00000279488	Monarch	HP:0011362	Abnormal hair quantity
DUSP6	9606.ENSP00000279488	Monarch	HP:0011368	Epidermal thickening
DUSP6	9606.ENSP00000279488	Monarch	HP:0011389	Functional abnormality of the inner ear
DUSP6	9606.ENSP00000279488	Monarch	HP:0011442	Abnormal central motor function
DUSP6	9606.ENSP00000279488	Monarch	HP:0011443	Abnormality of coordination
DUSP6	9606.ENSP00000279488	Monarch	HP:0011446	Abnormality of higher mental function
DUSP6	9606.ENSP00000279488	Monarch	HP:0011729	Abnormality of joint mobility
DUSP6	9606.ENSP00000279488	Monarch	HP:0011747	Abnormality of the anterior pituitary
DUSP6	9606.ENSP00000279488	Monarch	HP:0011804	Abnormal muscle physiology
DUSP6	9606.ENSP00000279488	Monarch	HP:0011805	Abnormal skeletal muscle morphology
DUSP6	9606.ENSP00000279488	Monarch	HP:0011842	Abnormal skeletal morphology
DUSP6	9606.ENSP00000279488	Monarch	HP:0011843	Abnormal musculoskeletal physiology
DUSP6	9606.ENSP00000279488	Monarch	HP:0011849	Abnormal bone ossification
DUSP6	9606.ENSP00000279488	Monarch	HP:0011961	Non-obstructive azoospermia
DUSP6	9606.ENSP00000279488	Monarch	HP:0012210	Abnormal renal morphology
DUSP6	9606.ENSP00000279488	Monarch	HP:0012243	Abnormal reproductive system morphology
DUSP6	9606.ENSP00000279488	Monarch	HP:0012285	Abnormal hypothalamus physiology
DUSP6	9606.ENSP00000279488	Monarch	HP:0012372	Abnormal eye morphology
DUSP6	9606.ENSP00000279488	Monarch	HP:0012373	Abnormal eye physiology
DUSP6	9606.ENSP00000279488	Monarch	HP:0012385	Camptodactyly
DUSP6	9606.ENSP00000279488	Monarch	HP:0012443	Abnormality of brain morphology
DUSP6	9606.ENSP00000279488	Monarch	HP:0012503	Abnormality of the pituitary gland
DUSP6	9606.ENSP00000279488	Monarch	HP:0012547	Abnormal involuntary eye movements
DUSP6	9606.ENSP00000279488	Monarch	HP:0012638	Abnormal nervous system physiology
DUSP6	9606.ENSP00000279488	Monarch	HP:0012639	Abnormal nervous system morphology
DUSP6	9606.ENSP00000279488	Monarch	HP:0012874	Abnormal male reproductive system physiology
DUSP6	9606.ENSP00000279488	Monarch	HP:0030012	Abnormal female reproductive system physiology
DUSP6	9606.ENSP00000279488	Monarch	HP:0030014	Female sexual dysfunction
DUSP6	9606.ENSP00000279488	Monarch	HP:0030016	Dyspareunia
DUSP6	9606.ENSP00000279488	Monarch	HP:0030019	Increased female libido
DUSP6	9606.ENSP00000279488	Monarch	HP:0030044	Flexion contracture of digit
DUSP6	9606.ENSP00000279488	Monarch	HP:0030087	Abnormal circulating testosterone concentration
DUSP6	9606.ENSP00000279488	Monarch	HP:0030347	Abnormal circulating androgen level
DUSP6	9606.ENSP00000279488	Monarch	HP:0030349	Decreased circulating androgen concentration
DUSP6	9606.ENSP00000279488	Monarch	HP:0030680	Abnormality of cardiovascular system morphology
DUSP6	9606.ENSP00000279488	Monarch	HP:0031065	Abnormal ovarian morphology
DUSP6	9606.ENSP00000279488	Monarch	HP:0031066	Abnormal ovarian physiology
DUSP6	9606.ENSP00000279488	Monarch	HP:0031093	Abnormal breast morphology
DUSP6	9606.ENSP00000279488	Monarch	HP:0031466	Impairment in personality functioning
DUSP6	9606.ENSP00000279488	Monarch	HP:0031704	Abnormal ear physiology
DUSP6	9606.ENSP00000279488	Monarch	HP:0031816	Abnormal oral morphology
DUSP6	9606.ENSP00000279488	Monarch	HP:0031845	Abnormal libido
DUSP6	9606.ENSP00000279488	Monarch	HP:0033127	Abnormality of the musculoskeletal system
DUSP6	9606.ENSP00000279488	Monarch	HP:0033799	Abnormal circulating sex hormone concentration
DUSP6	9606.ENSP00000279488	Monarch	HP:0034392	Joint contracture
DUSP6	9606.ENSP00000279488	Monarch	HP:0034430	Abnormal joint physiology
DUSP6	9606.ENSP00000279488	Monarch	HP:0040064	Abnormality of limbs
DUSP6	9606.ENSP00000279488	Monarch	HP:0040075	Hypopituitarism
DUSP6	9606.ENSP00000279488	Monarch	HP:0040157	Abnormal intermamillary distance
DUSP6	9606.ENSP00000279488	Monarch	HP:0040171	Decreased serum testosterone concentration
DUSP6	9606.ENSP00000279488	Monarch	HP:0040307	Male sexual dysfunction
DUSP6	9606.ENSP00000279488	Monarch	HP:0045058	Abnormality of the testis size
DUSP6	9606.ENSP00000279488	Monarch	HP:0046503	Increased libido
DUSP6	9606.ENSP00000279488	Monarch	HP:0100022	Abnormality of movement
DUSP6	9606.ENSP00000279488	Monarch	HP:0100261	Abnormal tendon morphology
DUSP6	9606.ENSP00000279488	Monarch	HP:0100547	Abnormal forebrain morphology
DUSP6	9606.ENSP00000279488	Monarch	HP:0100639	Erectile dysfunction
DUSP6	9606.ENSP00000279488	Monarch	HP:0100852	Abnormal fear/anxiety-related behavior
DUSP6	9606.ENSP00000279488	Monarch	HP:0100886	Abnormality of globe location
DUSP6	9606.ENSP00000279488	Monarch	HP:0500012	Abnormal gonadotropin-releasing hormone concentration
DUSP6	9606.ENSP00000279488	UniProt Keywords	KW-0025	Alternative splicing
DUSP6	9606.ENSP00000279488	UniProt Keywords	KW-0378	Hydrolase
DUSP6	9606.ENSP00000279488	UniProt Keywords	KW-0904	Protein phosphatase
DUSP6	9606.ENSP00000279488	UniProt Keywords	KW-0956	Kallmann syndrome
DUSP6	9606.ENSP00000279488	UniProt Keywords	KW-0963	Cytoplasm
DUSP6	9606.ENSP00000279488	UniProt Keywords	KW-1016	Hypogonadotropic hypogonadism
DUSP6	9606.ENSP00000279488	InterPro	IPR000340	Dual specificity phosphatase, catalytic domain
DUSP6	9606.ENSP00000279488	InterPro	IPR000387	Tyrosine-specific protein phosphatases domain
DUSP6	9606.ENSP00000279488	InterPro	IPR001763	Rhodanese-like domain
DUSP6	9606.ENSP00000279488	InterPro	IPR008343	Mitogen-activated protein (MAP) kinase phosphatase
DUSP6	9606.ENSP00000279488	InterPro	IPR020422	Dual specificity protein phosphatase domain
DUSP6	9606.ENSP00000279488	InterPro	IPR029021	Protein-tyrosine phosphatase-like
DUSP6	9606.ENSP00000279488	InterPro	IPR036873	Rhodanese-like domain superfamily
DUSP6	9606.ENSP00000279488	SMART	SM00195	Dual specificity phosphatase, catalytic domain
DUSP6	9606.ENSP00000279488	SMART	SM00450	Rhodanese Homology Domain
EMP1	9606.ENSP00000256951	GO Process	GO:0008219	Cell death
EMP1	9606.ENSP00000256951	GO Process	GO:0008544	Epidermis development
EMP1	9606.ENSP00000256951	GO Process	GO:0009888	Tissue development
EMP1	9606.ENSP00000256951	GO Process	GO:0009987	Cellular process
EMP1	9606.ENSP00000256951	GO Process	GO:0016043	Cellular component organization
EMP1	9606.ENSP00000256951	GO Process	GO:0022607	Cellular component assembly
EMP1	9606.ENSP00000256951	GO Process	GO:0030030	Cell projection organization
EMP1	9606.ENSP00000256951	GO Process	GO:0030031	Cell projection assembly
EMP1	9606.ENSP00000256951	GO Process	GO:0032060	Bleb assembly
EMP1	9606.ENSP00000256951	GO Process	GO:0032502	Developmental process
EMP1	9606.ENSP00000256951	GO Process	GO:0044085	Cellular component biogenesis
EMP1	9606.ENSP00000256951	GO Process	GO:0048856	Anatomical structure development
EMP1	9606.ENSP00000256951	GO Process	GO:0071840	Cellular component organization or biogenesis
EMP1	9606.ENSP00000256951	GO Process	GO:0120031	Plasma membrane bounded cell projection assembly
EMP1	9606.ENSP00000256951	GO Process	GO:0120036	Plasma membrane bounded cell projection organization
EMP1	9606.ENSP00000256951	GO Component	GO:0005886	Plasma membrane
EMP1	9606.ENSP00000256951	GO Component	GO:0016020	Membrane
EMP1	9606.ENSP00000256951	GO Component	GO:0016021	Integral component of membrane
EMP1	9606.ENSP00000256951	GO Component	GO:0031224	Intrinsic component of membrane
EMP1	9606.ENSP00000256951	GO Component	GO:0071944	Cell periphery
EMP1	9606.ENSP00000256951	GO Component	GO:0110165	Cellular anatomical entity
EMP1	9606.ENSP00000256951	STRING clusters	CL:20066	Mixed, incl. Spondin_N, and Tropical sprue
EMP1	9606.ENSP00000256951	DISEASES	DOID:0050161	Lower respiratory tract disease
EMP1	9606.ENSP00000256951	DISEASES	DOID:0050621	Respiratory system benign neoplasm
EMP1	9606.ENSP00000256951	DISEASES	DOID:0060072	Benign neoplasm
EMP1	9606.ENSP00000256951	DISEASES	DOID:0060084	Cell type benign neoplasm
EMP1	9606.ENSP00000256951	DISEASES	DOID:0060085	Organ system benign neoplasm
EMP1	9606.ENSP00000256951	DISEASES	DOID:10183	Endobronchial lipoma
EMP1	9606.ENSP00000256951	DISEASES	DOID:1176	Bronchial disease
EMP1	9606.ENSP00000256951	DISEASES	DOID:12637	Perineocele
EMP1	9606.ENSP00000256951	DISEASES	DOID:1284	Prolapse of female genital organ
EMP1	9606.ENSP00000256951	DISEASES	DOID:14566	Disease of cellular proliferation
EMP1	9606.ENSP00000256951	DISEASES	DOID:15	Reproductive system disease
EMP1	9606.ENSP00000256951	DISEASES	DOID:1579	Respiratory system disease
EMP1	9606.ENSP00000256951	DISEASES	DOID:229	Female reproductive system disease
EMP1	9606.ENSP00000256951	DISEASES	DOID:3315	Lipoma
EMP1	9606.ENSP00000256951	DISEASES	DOID:3906	Bronchial benign neoplasm
EMP1	9606.ENSP00000256951	DISEASES	DOID:4	Disease
EMP1	9606.ENSP00000256951	DISEASES	DOID:7	Disease of anatomical entity
EMP1	9606.ENSP00000256951	TISSUES	BTO:0000000	Tissues, cell types and enzyme sources
EMP1	9606.ENSP00000256951	TISSUES	BTO:0000042	Animal
EMP1	9606.ENSP00000256951	TISSUES	BTO:0000058	Alimentary canal
EMP1	9606.ENSP00000256951	TISSUES	BTO:0000088	Cardiovascular system
EMP1	9606.ENSP00000256951	TISSUES	BTO:0000174	Embryonic structure
EMP1	9606.ENSP00000256951	TISSUES	BTO:0000202	Sense organ
EMP1	9606.ENSP00000256951	TISSUES	BTO:0000282	Head
EMP1	9606.ENSP00000256951	TISSUES	BTO:0000284	Organism form
EMP1	9606.ENSP00000256951	TISSUES	BTO:0000297	Carcinoma cell line
EMP1	9606.ENSP00000256951	TISSUES	BTO:0000522	Gland
EMP1	9606.ENSP00000256951	TISSUES	BTO:0000570	Hematopoietic system
EMP1	9606.ENSP00000256951	TISSUES	BTO:0000634	Integument
EMP1	9606.ENSP00000256951	TISSUES	BTO:0000959	Esophagus
EMP1	9606.ENSP00000256951	TISSUES	BTO:0001085	Vascular system
EMP1	9606.ENSP00000256951	TISSUES	BTO:0001090	Mouth
EMP1	9606.ENSP00000256951	TISSUES	BTO:0001120	Epithelial cell line
EMP1	9606.ENSP00000256951	TISSUES	BTO:0001361	CMT93/69 cell
EMP1	9606.ENSP00000256951	TISSUES	BTO:0001488	Endocrine gland
EMP1	9606.ENSP00000256951	TISSUES	BTO:0001489	Whole body
EMP1	9606.ENSP00000256951	TISSUES	BTO:0001491	Viscus
EMP1	9606.ENSP00000256951	COMPARTMENTS	GOCC:0005886	Plasma membrane
EMP1	9606.ENSP00000256951	COMPARTMENTS	GOCC:0016020	Membrane
EMP1	9606.ENSP00000256951	COMPARTMENTS	GOCC:0071944	Cell periphery
EMP1	9606.ENSP00000256951	COMPARTMENTS	GOCC:0110165	Cellular anatomical entity
EMP1	9606.ENSP00000256951	UniProt Keywords	KW-0025	Alternative splicing
EMP1	9606.ENSP00000256951	UniProt Keywords	KW-0325	Glycoprotein
EMP1	9606.ENSP00000256951	UniProt Keywords	KW-0472	Membrane
EMP1	9606.ENSP00000256951	UniProt Keywords	KW-0812	Transmembrane
EMP1	9606.ENSP00000256951	UniProt Keywords	KW-1133	Transmembrane helix
EMP1	9606.ENSP00000256951	Pfam	PF00822	PMP-22/EMP/MP20/Claudin family
EMP1	9606.ENSP00000256951	InterPro	IPR003932	Epithelial membrane protein EMP-1
EMP1	9606.ENSP00000256951	InterPro	IPR004031	PMP-22/EMP/MP20/Claudin superfamily
EMP1	9606.ENSP00000256951	InterPro	IPR004032	PMP-22/EMP/MP20
EREG	9606.ENSP00000244869	GO Process	GO:0000003	Reproduction
EREG	9606.ENSP00000244869	GO Process	GO:0000280	Nuclear division
EREG	9606.ENSP00000244869	GO Process	GO:0001525	Angiogenesis
EREG	9606.ENSP00000244869	GO Process	GO:0001541	Ovarian follicle development
EREG	9606.ENSP00000244869	GO Process	GO:0001547	Antral ovarian follicle growth
EREG	9606.ENSP00000244869	GO Process	GO:0001550	Ovarian cumulus expansion
EREG	9606.ENSP00000244869	GO Process	GO:0001556	Oocyte maturation
EREG	9606.ENSP00000244869	GO Process	GO:0001568	Blood vessel development
EREG	9606.ENSP00000244869	GO Process	GO:0001817	Regulation of cytokine production
EREG	9606.ENSP00000244869	GO Process	GO:0001819	Positive regulation of cytokine production
EREG	9606.ENSP00000244869	GO Process	GO:0001932	Regulation of protein phosphorylation
EREG	9606.ENSP00000244869	GO Process	GO:0001934	Positive regulation of protein phosphorylation
EREG	9606.ENSP00000244869	GO Process	GO:0001944	Vasculature development
EREG	9606.ENSP00000244869	GO Process	GO:0002682	Regulation of immune system process
EREG	9606.ENSP00000244869	GO Process	GO:0002684	Positive regulation of immune system process
EREG	9606.ENSP00000244869	GO Process	GO:0002831	Regulation of response to biotic stimulus
EREG	9606.ENSP00000244869	GO Process	GO:0002833	Positive regulation of response to biotic stimulus
EREG	9606.ENSP00000244869	GO Process	GO:0003006	Developmental process involved in reproduction
EREG	9606.ENSP00000244869	GO Process	GO:0006139	Nucleobase-containing compound metabolic process
EREG	9606.ENSP00000244869	GO Process	GO:0006275	Regulation of DNA replication
EREG	9606.ENSP00000244869	GO Process	GO:0006351	Transcription, DNA-templated
EREG	9606.ENSP00000244869	GO Process	GO:0006355	Regulation of transcription, DNA-templated
EREG	9606.ENSP00000244869	GO Process	GO:0006725	Cellular aromatic compound metabolic process
EREG	9606.ENSP00000244869	GO Process	GO:0006807	Nitrogen compound metabolic process
EREG	9606.ENSP00000244869	GO Process	GO:0006950	Response to stress
EREG	9606.ENSP00000244869	GO Process	GO:0006996	Organelle organization
EREG	9606.ENSP00000244869	GO Process	GO:0007049	Cell cycle
EREG	9606.ENSP00000244869	GO Process	GO:0007088	Regulation of mitotic nuclear division
EREG	9606.ENSP00000244869	GO Process	GO:0007143	Female meiotic nuclear division
EREG	9606.ENSP00000244869	GO Process	GO:0007154	Cell communication
EREG	9606.ENSP00000244869	GO Process	GO:0007165	Signal transduction
EREG	9606.ENSP00000244869	GO Process	GO:0007166	Cell surface receptor signaling pathway
EREG	9606.ENSP00000244869	GO Process	GO:0007167	Enzyme-linked receptor protein signaling pathway
EREG	9606.ENSP00000244869	GO Process	GO:0007169	Transmembrane receptor protein tyrosine kinase signaling pathway
EREG	9606.ENSP00000244869	GO Process	GO:0007171	Activation of transmembrane receptor protein tyrosine kinase activity
EREG	9606.ENSP00000244869	GO Process	GO:0007173	Epidermal growth factor receptor signaling pathway
EREG	9606.ENSP00000244869	GO Process	GO:0007176	Regulation of epidermal growth factor-activated receptor activity
EREG	9606.ENSP00000244869	GO Process	GO:0007186	G protein-coupled receptor signaling pathway
EREG	9606.ENSP00000244869	GO Process	GO:0007267	Cell-cell signaling
EREG	9606.ENSP00000244869	GO Process	GO:0007275	Multicellular organism development
EREG	9606.ENSP00000244869	GO Process	GO:0007276	Gamete generation
EREG	9606.ENSP00000244869	GO Process	GO:0007281	Germ cell development
EREG	9606.ENSP00000244869	GO Process	GO:0007292	Female gamete generation
EREG	9606.ENSP00000244869	GO Process	GO:0007346	Regulation of mitotic cell cycle
EREG	9606.ENSP00000244869	GO Process	GO:0007548	Sex differentiation
EREG	9606.ENSP00000244869	GO Process	GO:0008152	Metabolic process
EREG	9606.ENSP00000244869	GO Process	GO:0008283	Cell population proliferation
EREG	9606.ENSP00000244869	GO Process	GO:0008284	Positive regulation of cell population proliferation
EREG	9606.ENSP00000244869	GO Process	GO:0008285	Negative regulation of cell population proliferation
EREG	9606.ENSP00000244869	GO Process	GO:0008406	Gonad development
EREG	9606.ENSP00000244869	GO Process	GO:0008544	Epidermis development
EREG	9606.ENSP00000244869	GO Process	GO:0008585	Female gonad development
EREG	9606.ENSP00000244869	GO Process	GO:0009058	Biosynthetic process
EREG	9606.ENSP00000244869	GO Process	GO:0009059	Macromolecule biosynthetic process
EREG	9606.ENSP00000244869	GO Process	GO:0009299	mRNA transcription
EREG	9606.ENSP00000244869	GO Process	GO:0009611	Response to wounding
EREG	9606.ENSP00000244869	GO Process	GO:0009653	Anatomical structure morphogenesis
EREG	9606.ENSP00000244869	GO Process	GO:0009719	Response to endogenous stimulus
EREG	9606.ENSP00000244869	GO Process	GO:0009725	Response to hormone
EREG	9606.ENSP00000244869	GO Process	GO:0009887	Animal organ morphogenesis
EREG	9606.ENSP00000244869	GO Process	GO:0009888	Tissue development
EREG	9606.ENSP00000244869	GO Process	GO:0009889	Regulation of biosynthetic process
EREG	9606.ENSP00000244869	GO Process	GO:0009890	Negative regulation of biosynthetic process
EREG	9606.ENSP00000244869	GO Process	GO:0009892	Negative regulation of metabolic process
EREG	9606.ENSP00000244869	GO Process	GO:0009893	Positive regulation of metabolic process
EREG	9606.ENSP00000244869	GO Process	GO:0009913	Epidermal cell differentiation
EREG	9606.ENSP00000244869	GO Process	GO:0009966	Regulation of signal transduction
EREG	9606.ENSP00000244869	GO Process	GO:0009967	Positive regulation of signal transduction
EREG	9606.ENSP00000244869	GO Process	GO:0009987	Cellular process
EREG	9606.ENSP00000244869	GO Process	GO:0009994	Oocyte differentiation
EREG	9606.ENSP00000244869	GO Process	GO:0010033	Response to organic substance
EREG	9606.ENSP00000244869	GO Process	GO:0010243	Response to organonitrogen compound
EREG	9606.ENSP00000244869	GO Process	GO:0010467	Gene expression
EREG	9606.ENSP00000244869	GO Process	GO:0010468	Regulation of gene expression
EREG	9606.ENSP00000244869	GO Process	GO:0010469	Regulation of signaling receptor activity
EREG	9606.ENSP00000244869	GO Process	GO:0010556	Regulation of macromolecule biosynthetic process
EREG	9606.ENSP00000244869	GO Process	GO:0010558	Negative regulation of macromolecule biosynthetic process
EREG	9606.ENSP00000244869	GO Process	GO:0010562	Positive regulation of phosphorus metabolic process
EREG	9606.ENSP00000244869	GO Process	GO:0010564	Regulation of cell cycle process
EREG	9606.ENSP00000244869	GO Process	GO:0010604	Positive regulation of macromolecule metabolic process
EREG	9606.ENSP00000244869	GO Process	GO:0010605	Negative regulation of macromolecule metabolic process
EREG	9606.ENSP00000244869	GO Process	GO:0010628	Positive regulation of gene expression
EREG	9606.ENSP00000244869	GO Process	GO:0010638	Positive regulation of organelle organization
EREG	9606.ENSP00000244869	GO Process	GO:0010646	Regulation of cell communication
EREG	9606.ENSP00000244869	GO Process	GO:0010647	Positive regulation of cell communication
EREG	9606.ENSP00000244869	GO Process	GO:0016043	Cellular component organization
EREG	9606.ENSP00000244869	GO Process	GO:0016070	RNA metabolic process
EREG	9606.ENSP00000244869	GO Process	GO:0016071	mRNA metabolic process
EREG	9606.ENSP00000244869	GO Process	GO:0018130	Heterocycle biosynthetic process
EREG	9606.ENSP00000244869	GO Process	GO:0019219	Regulation of nucleobase-containing compound metabolic process
EREG	9606.ENSP00000244869	GO Process	GO:0019220	Regulation of phosphate metabolic process
EREG	9606.ENSP00000244869	GO Process	GO:0019221	Cytokine-mediated signaling pathway
EREG	9606.ENSP00000244869	GO Process	GO:0019222	Regulation of metabolic process
EREG	9606.ENSP00000244869	GO Process	GO:0019438	Aromatic compound biosynthetic process
EREG	9606.ENSP00000244869	GO Process	GO:0019953	Sexual reproduction
EREG	9606.ENSP00000244869	GO Process	GO:0021700	Developmental maturation
[truncated: 4,438 more rows]
