# Supplementary material for: RNA Sequencing Revealed a Weak Response of Gingival Fibroblasts Exposed to Hyaluronic Acid
Source: Bioengineering (Basel). 2024 Dec 23;11(12):1307. doi: 10.3390/bioengineering11121307 (PMC11726844; doi:10.3390/bioengineering11121307)
Supplement: Supplementary file 1 [file bioengineering-11-01307-s001.zip › 5. STRING based on Heat Map/string_kmeans_clusters.tsv]

#clustering method	cluster number	cluster color	hex color	gene count	protein name	protein identifier	protein description
kmeans	1	Red	#ff0000	12	ADM	9606.ENSP00000436607	Proadrenomedullin N-20 terminal peptide; AM and PAMP are potent hypotensive and vasodilatator agents. Numerous actions have been reported most related to the physiologic control of fluid and electrolyte homeostasis. In the kidney, am is diuretic and natriuretic, and both am and pamp inhibit aldosterone secretion by direct adrenal actions. In pituitary gland, both peptides at physiologically relev…
kmeans	1	Red	#ff0000	12	CCN2	9606.ENSP00000356954	CCN family member 2; Major connective tissue mitoattractant secreted by vascular endothelial cells. Promotes proliferation and differentiation of chondrocytes. Mediates heparin- and divalent cation-dependent cell adhesion in many cell types including fibroblasts, myofibroblasts, endothelial and epithelial cells. Enhances fibroblast growth factor- induced DNA synthesis; Belongs to the CCN family.
kmeans	1	Red	#ff0000	12	DUSP6	9606.ENSP00000279488	Dual specificity protein phosphatase 6; Inactivates MAP kinases. Has a specificity for the ERK family. Plays an important role in alleviating chronic postoperative pain. Necessary for the normal dephosphorylation of the long-lasting phosphorylated forms of spinal MAPK1/3 and MAP kinase p38 induced by peripheral surgery, which drives the resolution of acute postoperative allodynia (By similarity).…
kmeans	1	Red	#ff0000	12	FOSL1	9606.ENSP00000310170	Fos-related antigen 1; FOS like 1, AP-1 transcription factor subunit; Belongs to the bZIP family. Fos subfamily.
kmeans	1	Red	#ff0000	12	H4C6	9606.ENSP00000244537	Histone H4; Core component of nucleosome. Nucleosomes wrap and compact DNA into chromatin, limiting DNA accessibility to the cellular machineries which require DNA as a template. Histones thereby play a central role in transcription regulation, DNA repair, DNA replication and chromosomal stability. DNA accessibility is regulated via a complex set of post-translational modifications of histones, a…
kmeans	1	Red	#ff0000	12	IER3	9606.ENSP00000259874	Radiation-inducible immediate-early gene IEX-1; May play a role in the ERK signaling pathway by inhibiting the dephosphorylation of ERK by phosphatase PP2A-PPP2R5C holoenzyme. Acts also as an ERK downstream effector mediating survival. As a member of the NUPR1/RELB/IER3 survival pathway, may provide pancreatic ductal adenocarcinoma with remarkable resistance to cell stress, such as starvation or …
kmeans	1	Red	#ff0000	12	JUN	9606.ENSP00000360266	Transcription factor AP-1; Transcription factor that recognizes and binds to the enhancer heptamer motif 5'-TGA[CG]TCA-3'. Promotes activity of NR5A1 when phosphorylated by HIPK3 leading to increased steroidogenic gene expression upon cAMP signaling pathway stimulation. Involved in activated KRAS-mediated transcriptional activation of USP28 in colorectal cancer (CRC) cells. Binds to the USP28 pro…
kmeans	1	Red	#ff0000	12	MAP2K3	9606.ENSP00000345083	Dual specificity mitogen-activated protein kinase kinase 3; Dual specificity kinase. Is activated by cytokines and environmental stress in vivo. Catalyzes the concomitant phosphorylation of a threonine and a tyrosine residue in the MAP kinase p38. Part of a signaling cascade that begins with the activation of the adrenergic receptor ADRA1B and leads to the activation of MAPK14. Belongs to the pro…
kmeans	1	Red	#ff0000	12	PHLDA1	9606.ENSP00000266671	Pleckstrin homology-like domain family A member 1; Seems to be involved in regulation of apoptosis. May be involved in detachment-mediated programmed cell death. May mediate apoptosis during neuronal development. May be involved in regulation of anti-apoptotic effects of IGF1. May be involved in translational regulation.
kmeans	1	Red	#ff0000	12	PLAU	9606.ENSP00000361850	Urokinase-type plasminogen activator short chain A; Specifically cleaves the zymogen plasminogen to form the active enzyme plasmin.
kmeans	1	Red	#ff0000	12	PLK3	9606.ENSP00000361275	Serine/threonine-protein kinase PLK3; Serine/threonine-protein kinase involved in cell cycle regulation, response to stress and Golgi disassembly. Polo-like kinases act by binding and phosphorylating proteins are that already phosphorylated on a specific motif recognized by the POLO box domains. Phosphorylates ATF2, BCL2L1, CDC25A, CDC25C, CHEK2, HIF1A, JUN, p53/TP53, p73/TP73, PTEN, TOP2A and VR…
kmeans	1	Red	#ff0000	12	TNFRSF12A	9606.ENSP00000326737	Tumor necrosis factor receptor superfamily member 12A; Receptor for TNFSF12/TWEAK. Weak inducer of apoptosis in some cell types. Promotes angiogenesis and the proliferation of endothelial cells. May modulate cellular adhesion to matrix proteins.
kmeans	2	Green	#a3ff65	2	SLC2A3	9606.ENSP00000075120	Solute carrier family 2, facilitated glucose transporter member 3; Facilitative glucose transporter that can also mediate the uptake of various other monosaccharides across the cell membrane. Mediates the uptake of glucose, 2- deoxyglucose, galactose, mannose, xylose and fucose, and probably also dehydroascorbate. Does not mediate fructose transport. Belongs to the major facilitator superfamily. …
kmeans	2	Green	#a3ff65	2	SLC38A2	9606.ENSP00000256689	Sodium-coupled neutral amino acid transporter 2; Functions as a sodium-dependent amino acid transporter. Mediates the saturable, pH-sensitive and electrogenic cotransport of neutral amino acids and sodium ions with a stoichiometry of 1:1. May function in the transport of amino acids at the blood-brain barrier and in the supply of maternal nutrients to the fetus through the placenta.
kmeans	3	Blue	#008eb2	2	CYP1B1	9606.ENSP00000478561	Cytochrome P450 1B1; A cytochrome P450 monooxygenase involved in the metabolism of various endogenous substrates, including fatty acids, steroid hormones and vitamins. Mechanistically, uses molecular oxygen inserting one oxygen atom into a substrate, and reducing the second into a water molecule, with two electrons provided by NADPH via cytochrome P450 reductase (NADPH--hemoprotein reductase). Ex…
kmeans	3	Blue	#008eb2	2	FOXC2	9606.ENSP00000497759	Forkhead box protein C2; Transcriptional activator. Might be involved in the formation of special mesenchymal tissues.
