# Supplementary material for: RNA Sequencing Revealed a Weak Response of Gingival Fibroblasts Exposed to Hyaluronic Acid
Source: Bioengineering (Basel). 2024 Dec 23;11(12):1307. doi: 10.3390/bioengineering11121307 (PMC11726844; doi:10.3390/bioengineering11121307)
Supplement: Supplementary file 1 [file bioengineering-11-01307-s001.zip › 5. STRING based on Heat Map/string_kmeans_cluster_descriptions.tsv]

#clustering method	cluster number	cluster color	hex color	gene count	primary description	secondary description	tertiary description	protein names
kmeans	1	Red	#ff0000	12	-	-	-	PLAU, ADM, CCN2, JUN, MAP2K3, FOSL1, PLK3, DUSP6, PHLDA1, IER3, TNFRSF12A, H4C6
kmeans	2	Green	#a3ff65	2	-	-	-	SLC38A2, SLC2A3
kmeans	3	Blue	#008eb2	2	-	-	-	FOXC2, CYP1B1
