# Supplementary material for: RNA Sequencing Revealed a Weak Response of Gingival Fibroblasts Exposed to Hyaluronic Acid
Source: Bioengineering (Basel). 2024 Dec 23;11(12):1307. doi: 10.3390/bioengineering11121307 (PMC11726844; doi:10.3390/bioengineering11121307)
Supplement: Supplementary file 1 [file bioengineering-11-01307-s001.zip › 1. Gene regulation/Panahipour_HA_vs_wo_DESeq2results_GeneSymbols_GeneTypes.tsv]

GeneType	GeneSymbol	ENSG	baseMean	log2FoldChange	lfcSE	stat	pvalue	padj	Control	HA	Control	HA	Control	HA
transcribed_unprocessed_pseudogene	DDX11L1	ENSG00000223972.5	0	NA	NA	NA	NA	NA	0	0	0	0	0	0
unprocessed_pseudogene	WASH7P	ENSG00000227232.5	0	NA	NA	NA	NA	NA	0	0	0	0	0	0
miRNA	MIR6859-1	ENSG00000278267.1	0	NA	NA	NA	NA	NA	0	0	0	0	0	0
lincRNA	MIR1302-2HG	ENSG00000243485.5	0	NA	NA	NA	NA	NA	0	0	0	0	0	0
miRNA	MIR1302-2	ENSG00000284332.1	0	NA	NA	NA	NA	NA	0	0	0	0	0	0
lincRNA	FAM138A	ENSG00000237613.2	0	NA	NA	NA	NA	NA	0	0	0	0	0	0
unprocessed_pseudogene	OR4G4P	ENSG00000268020.3	0	NA	NA	NA	NA	NA	0	0	0	0	0	0
transcribed_unprocessed_pseudogene	OR4G11P	ENSG00000240361.2	0	NA	NA	NA	NA	NA	0	0	0	0	0	0
protein_coding	OR4F5	ENSG00000186092.6	0	NA	NA	NA	NA	NA	0	0	0	0	0	0
lincRNA	AL627309.1	ENSG00000238009.6	0	NA	NA	NA	NA	NA	0	0	0	0	0	0
lincRNA	AL627309.3	ENSG00000239945.1	0	NA	NA	NA	NA	NA	0	0	0	0	0	0
processed_pseudogene	CICP27	ENSG00000233750.3	0	NA	NA	NA	NA	NA	0	0	0	0	0	0
processed_pseudogene	AL627309.6	ENSG00000268903.1	0	NA	NA	NA	NA	NA	0	0	0	0	0	0
processed_pseudogene	AL627309.7	ENSG00000269981.1	0	NA	NA	NA	NA	NA	0	0	0	0	0	0
antisense	AL627309.2	ENSG00000239906.1	0	NA	NA	NA	NA	NA	0	0	0	0	0	0
processed_transcript	AL627309.5	ENSG00000241860.6	0	NA	NA	NA	NA	NA	0	0	0	0	0	0
snRNA	RNU6-1100P	ENSG00000222623.1	0	NA	NA	NA	NA	NA	0	0	0	0	0	0
lincRNA	AL627309.4	ENSG00000241599.1	0	NA	NA	NA	NA	NA	0	0	0	0	0	0
unprocessed_pseudogene	FO538757.2	ENSG00000279928.2	0	NA	NA	NA	NA	NA	0	0	0	0	0	0
unprocessed_pseudogene	FO538757.1	ENSG00000279457.4	2.57847504202033	-2.45167981655731	2.42412821038475	-1.01136557301488	0.311841492188332	NA	4.20250293348063	0	0	0	0.989419583675576	0.833514158215626
miRNA	MIR6859-2	ENSG00000273874.1	0	NA	NA	NA	NA	NA	0	0	0	0	0	0
transcribed_processed_pseudogene	AP006222.1	ENSG00000228463.10	0.225008631242481	2.13206376504509	4.32762696257384	0.492663481275905	0.622250385174156	NA	0	0	0	2.70010357490977	0	0
processed_pseudogene	RPL23AP24	ENSG00000236679.2	0	NA	NA	NA	NA	NA	0	0	0	0	0	0
lincRNA	AL732372.1	ENSG00000236601.2	0	NA	NA	NA	NA	NA	0	0	0	0	0	0
transcribed_unprocessed_pseudogene	AL732372.2	ENSG00000237094.12	0	NA	NA	NA	NA	NA	0	0	0	0	0	0
processed_pseudogene	WBP1LP7	ENSG00000269732.1	0	NA	NA	NA	NA	NA	0	0	0	0	0	0
protein_coding	OR4F29	ENSG00000284733.1	0	NA	NA	NA	NA	NA	0	0	0	0	0	0
processed_pseudogene	CICP7	ENSG00000233653.3	0	NA	NA	NA	NA	NA	0	0	0	0	0	0
unprocessed_pseudogene	AL732372.3	ENSG00000250575.1	0	NA	NA	NA	NA	NA	0	0	0	0	0	0
snRNA	RF00026	ENSG00000278757.1	0	NA	NA	NA	NA	NA	0	0	0	0	0	0
transcribed_processed_pseudogene	AL669831.3	ENSG00000230021.10	0	NA	NA	NA	NA	NA	0	0	0	0	0	0
lincRNA	AC114498.1	ENSG00000235146.2	0	NA	NA	NA	NA	NA	0	0	0	0	0	0
unprocessed_pseudogene	MTND1P23	ENSG00000225972.1	2.90663223249486	0.278677604458658	1.6384633753247	0.170084732228714	0.864943500482969	NA	4.20250293348063	3.82147623940038	2.67297657007773	4.50017262484961	0	0
unprocessed_pseudogene	MTND2P28	ENSG00000225630.1	42.078206149683	-0.562317246968365	0.492920611978603	-1.14078663643462	0.253958723067166	0.899640791324899	45.1769065349168	30.571809915203	76.1798322472153	45.0017262484961	36.6085245959963	30.8400238539782
unprocessed_pseudogene	MTCO1P12	ENSG00000237973.1	3.7481529632642	-5.8113703025414	1.76898769848028	-3.28513890036313	0.00101932107356537	NA	6.30375440022094	0	18.7108359905441	0	2.96825875102673	0
miRNA	MIR6723	ENSG00000278791.1	0	NA	NA	NA	NA	NA	0	0	0	0	0	0
unprocessed_pseudogene	MTCO2P12	ENSG00000229344.1	12.7144711435016	-0.0999446282316671	0.705672751670663	-0.141630278333761	0.887372049355898	0.996169562280667	11.5568830670717	13.3751668379013	12.0283945653498	10.8004142996391	13.8518741714581	10.8356840568031
unprocessed_pseudogene	MTATP8P1	ENSG00000240409.1	0.351619406866799	-1.28001715186568	4.40735632394509	-0.29042742582699	0.771489264663936	NA	0	0	1.33648828503886	0	0	0
unprocessed_pseudogene	MTATP6P1	ENSG00000248527.1	713.968346539677	-0.671589053106538	0.403739758958333	-1.66342065205386	0.0962282619736319	0.791695330756796	1097.90389137181	701.24088992997	920.840428391777	927.93559524399	1159.59975206778	366.746229614876
unprocessed_pseudogene	MTCO3P12	ENSG00000198744.5	0.745017709889094	1.61907946866087	3.63663376539722	0.445213780960433	0.656165268582761	NA	0	1.91073811970019	0	0	0	0
processed_pseudogene	WBP1LP6	ENSG00000268663.1	0	NA	NA	NA	NA	NA	0	0	0	0	0	0
protein_coding	OR4F16	ENSG00000284662.1	0	NA	NA	NA	NA	NA	0	0	0	0	0	0
processed_pseudogene	CICP3	ENSG00000229376.3	0	NA	NA	NA	NA	NA	0	0	0	0	0	0
transcribed_unprocessed_pseudogene	AL669831.1	ENSG00000228327.3	0	NA	NA	NA	NA	NA	0	0	0	0	0	0
snRNA	RNU6-1199P	ENSG00000223181.1	0	NA	NA	NA	NA	NA	0	0	0	0	0	0
antisense	AL669831.2	ENSG00000229905.1	0	NA	NA	NA	NA	NA	0	0	0	0	0	0
lincRNA	AL669831.5	ENSG00000237491.8	0.325948590677946	0.643511412634296	4.40735632394419	0.146008483393603	0.88391469142105	NA	0	0	0	0.900034524969922	0	0
transcribed_processed_pseudogene	AL669831.7	ENSG00000285268.1	0	NA	NA	NA	NA	NA	0	0	0	0	0	0
transcribed_unprocessed_pseudogene	AL669831.4	ENSG00000230092.7	4.86722422010149	-0.688637616137576	1.28854263499921	-0.534431378080087	0.593043114524838	NA	4.20250293348063	1.91073811970019	9.35541799527205	3.60013809987969	4.94709791837788	5.83459910750938
lincRNA	FAM87B	ENSG00000177757.2	1.26253533086144	0.735063181834736	2.7658098531879	0.265767793468338	0.790418048516328	NA	0	0	0	0	3.95767833470231	6.66811326572501
processed_transcript	LINC01128	ENSG00000228794.8	42.9757672340701	0.632201313964375	0.590826928506749	1.07002792774222	0.284606738067992	0.906767145081291	15.7593860005524	10.509059658351	1.33648828503886	27.0010357490977	21.7672308408627	24.1719105882532
lincRNA	LINC00115	ENSG00000225880.5	0.155139340194165	0	4.40735632396697	0	1	NA	0	0	0	0	0	0
lincRNA	FAM41C	ENSG00000230368.2	0	NA	NA	NA	NA	NA	0	0	0	0	0	0
unprocessed_pseudogene	TUBB8P11	ENSG00000234711.1	0	NA	NA	NA	NA	NA	0	0	0	0	0	0
transcribed_unprocessed_pseudogene	AL669831.6	ENSG00000283040.1	0	NA	NA	NA	NA	NA	0	0	0	0	0	0
lincRNA	AL645608.6	ENSG00000272438.1	0	NA	NA	NA	NA	NA	0	0	0	0	0	0
lincRNA	AL645608.2	ENSG00000230699.2	0.159228176641682	1.62363090213047	4.36121224634549	0.372288898228011	0.709677763473721	NA	0	1.91073811970019	0	0	0	0
lincRNA	AL645608.4	ENSG00000241180.1	0	NA	NA	NA	NA	NA	0	0	0	0	0	0
lincRNA	LINC02593	ENSG00000223764.2	7.83200464848269	0.443122183663197	1.26440548627725	0.350458921977529	0.725994313235456	NA	0	12.4197977780512	24.0567891306996	15.3005869244887	8.90477625308019	16.6702831643125
protein_coding	SAMD11	ENSG00000187634.11	170.310360772426	0.0710883375304446	0.272590489478857	0.260788032870672	0.794255973581957	0.993344377982393	150.239479871933	245.529848381474	261.951703867617	180.906939518954	261.206770090352	280.06075716045
protein_coding	NOC2L	ENSG00000188976.10	206.396507798722	-0.169397044004906	0.223777218214257	-0.756989676414315	0.449056047408952	0.95517993476959	158.644485738894	146.171466157065	212.501637321179	191.707353818593	175.127266310577	146.69849184595
protein_coding	KLHL17	ENSG00000187961.13	17.5258048451195	1.07459978786098	0.842017060204164	1.27622092075002	0.201877435207056	0.880223888220976	14.7087602671822	7.64295247880076	1.33648828503886	18.0006904993984	2.96825875102673	15.0032548478813
protein_coding	PLEKHN1	ENSG00000187583.10	36.5851053583956	-0.615658456962017	0.451643705579888	-1.36315075214331	0.172835004495851	0.856580561304006	38.8731521346958	19.1073811970019	34.7486954110105	39.6015190986766	50.4603987674544	22.5048822718219
protein_coding	PERM1	ENSG00000187642.9	0	NA	NA	NA	NA	NA	0	0	0	0	0	0
lincRNA	AL645608.7	ENSG00000272512.1	1.05360567652869	0	3.35398961944081	0	1	NA	0	0	0	0	0	0
protein_coding	HES4	ENSG00000188290.10	12.7006977017832	1.19578764567903	1.20328270588532	0.993771156047009	0.320334291671002	0.921138996706348	6.30375440022094	3.82147623940038	0	0.900034524969922	0	10.0021698985875
protein_coding	ISG15	ENSG00000187608.9	66.1458546326355	-0.00571355919205786	0.334931525909932	-0.017058887414481	0.986389637226101	0.998451422280096	51.4806609351377	56.3667745311556	61.4784611117878	86.4033143971125	80.1429862777217	50.0108494929376
processed_pseudogene	AL645608.3	ENSG00000231702.2	0	NA	NA	NA	NA	NA	0	0	0	0	0	0
antisense	AL645608.1	ENSG00000224969.1	0	NA	NA	NA	NA	NA	0	0	0	0	0	0
protein_coding	AGRN	ENSG00000188157.14	3.66209515820718	0.502032324331165	1.22391020970582	0.410187218269741	0.681668616359822	NA	4.20250293348063	0.955369059850095	2.67297657007773	6.30024167478946	2.96825875102673	6.66811326572501
sense_intronic	AL645608.5	ENSG00000242590.1	0	NA	NA	NA	NA	NA	0	0	0	0	0	0
transcribed_unprocessed_pseudogene	AL390719.1	ENSG00000217801.9	0.469561210599331	2.95129254864486	4.29290815199286	0.687480943955163	0.491779705138784	NA	0	4.77684529925047	0	0	0	0
lincRNA	AL645608.8	ENSG00000273443.1	0	NA	NA	NA	NA	NA	0	0	0	0	0	0
protein_coding	RNF223	ENSG00000237330.2	0	NA	NA	NA	NA	NA	0	0	0	0	0	0
protein_coding	C1orf159	ENSG00000131591.17	10.2221686362569	-0.544211887785506	0.821314031088153	-0.662611214695169	0.50757958579848	0.959851609058621	8.40500586696126	2.86610717955028	5.34595314015546	9.00034524969922	11.8730350041069	5.83459910750938
antisense	AL390719.3	ENSG00000285812.1	0	NA	NA	NA	NA	NA	0	0	0	0	0	0
lincRNA	LINC01342	ENSG00000223823.1	0	NA	NA	NA	NA	NA	0	0	0	0	0	0
miRNA	MIR200B	ENSG00000207730.3	0	NA	NA	NA	NA	NA	0	0	0	0	0	0
miRNA	MIR200A	ENSG00000207607.3	0	NA	NA	NA	NA	NA	0	0	0	0	0	0
miRNA	MIR429	ENSG00000198976.1	0	NA	NA	NA	NA	NA	0	0	0	0	0	0
lincRNA	AL390719.2	ENSG00000272141.1	0	NA	NA	NA	NA	NA	0	0	0	0	0	0
antisense	TTLL10-AS1	ENSG00000205231.1	0	NA	NA	NA	NA	NA	0	0	0	0	0	0
protein_coding	TTLL10	ENSG00000162571.13	0	NA	NA	NA	NA	NA	0	0	0	0	0	0
protein_coding	TNFRSF18	ENSG00000186891.13	4.15496188607498	-2.70907576725726	2.06642301255819	-1.3109976760777	0.189858548749991	NA	3.15187720011047	0	0	0	0	0
protein_coding	TNFRSF4	ENSG00000186827.10	0	NA	NA	NA	NA	NA	0	0	0	0	0	0
protein_coding	SDF4	ENSG00000078808.16	2006.48828658328	0.114731175087756	0.100023698750442	1.14703991675022	0.251365123942676	0.899640791324899	1998.29014487004	2071.24012175501	2333.50854567786	2309.48859107282	1910.56921607754	2371.34778012346
protein_coding	B3GALT6	ENSG00000176022.5	225.0318919694	-0.13940011640754	0.204047091653093	-0.683176198583309	0.494495510658269	0.959851609058621	172.302620272706	147.126835216915	205.819195895985	192.607388343563	158.307133388092	145.864977687735
protein_coding	C1QTNF12	ENSG00000184163.3	2.85868540862476	-0.675421607270579	1.93566821598057	-0.348934596174285	0.727138411593756	NA	11.5568830670717	8.59832153865085	0	0	1.97883916735115	0
lincRNA	AL162741.1	ENSG00000260179.1	0.693487177607833	-3.42259925306106	4.29875046169935	-0.796184678211833	0.425924701770516	NA	0	0	5.34595314015546	0	0	0
protein_coding	UBE2J2	ENSG00000160087.20	356.185534193195	0.203796295244827	0.169980312707343	1.19894058317039	0.230551049963622	0.898593456104997	218.530152540993	304.76273009218	300.709864133744	323.112394464202	277.037483429161	287.562384584391
lincRNA	LINC01786	ENSG00000230415.1	0	NA	NA	NA	NA	NA	0	0	0	0	0	0
protein_coding	SCNN1D	ENSG00000162572.20	5.09703375119207	0.272694009577034	1.50324674761971	0.181403359101775	0.856050982439354	NA	15.7593860005524	8.59832153865085	0	9.00034524969922	6.92593708572904	10.0021698985875
protein_coding	ACAP3	ENSG00000131584.18	36.8705909939867	-0.419513380903015	0.468210297275669	-0.895993495538218	0.370256237179385	0.935170737059871	32.5693977344749	20.062750256852	60.1419728267489	36.9014155237668	33.6402658449696	36.6746229614876
miRNA	MIR6726	ENSG00000278073.1	0	NA	NA	NA	NA	NA	0	0	0	0	0	0
protein_coding	PUSL1	ENSG00000169972.11	49.6095923894622	-0.494735194796442	0.446750660725202	-1.10740786369146	0.268117627569597	0.899640791324899	59.885666802099	36.3040242743036	37.4216719810882	18.9007250243684	42.5450420980498	44.1762503854282
protein_coding	INTS11	ENSG00000127054.20	90.6414593468832	0.0384809015516471	0.312870815074956	0.122992940528595	0.902112688165414	0.996169562280667	92.4550645365738	87.8939535062087	48.1135782613991	92.703556071902	112.793832539016	81.6843875051314
miRNA	MIR6727	ENSG00000283712.1	0	NA	NA	NA	NA	NA	0	0	0	0	0	0
sense_intronic	AL139287.1	ENSG00000240731.1	0	NA	NA	NA	NA	NA	0	0	0	0	0	0
protein_coding	CPTP	ENSG00000224051.6	116.161754241901	0.00400513949960159	0.273066863507322	0.0146672483367584	0.988297648588391	0.998451422280096	87.2019358697231	151.903680516165	145.677223069236	101.703901321601	143.465839632959	123.360095415913
protein_coding	TAS1R3	ENSG00000169962.4	1.16805604828795	0.472319840343197	3.04743046446939	0.154989538186374	0.876829564959443	NA	3.15187720011047	1.91073811970019	0	0	0	2.50054247464688
protein_coding	DVL1	ENSG00000107404.19	267.996082409302	0.00107882422478255	0.21332675575307	0.00505714447760745	0.995964999698569	0.999519231136261	255.302053208948	239.797634022374	314.074746984133	252.909701516548	242.407798000516	317.568894280154
miRNA	MIR6808	ENSG00000284372.1	0	NA	NA	NA	NA	NA	0	0	0	0	0	0
protein_coding	MXRA8	ENSG00000162576.16	4003.6651485142	0.0435248702236219	0.109954033054355	0.395846055070172	0.692218598980752	0.980742939967426	3965.06151773897	4094.71179051751	5243.04354220746	4501.97269389955	3987.36092221257	4994.41683602803
protein_coding	AURKAIP1	ENSG00000175756.13	428.178082829901	-0.000665725186005992	0.189063960770631	-0.00352116386059233	0.997190523525171	0.999908834844467	340.402737611931	450.934196249245	437.031669207709	304.211669439834	397.746672637582	418.424107424244
processed_pseudogene	NDUFB4P8	ENSG00000223663.2	0	NA	NA	NA	NA	NA	0	0	0	0	0	0
protein_coding	CCNL2	ENSG00000221978.11	108.274122901249	0.911822423512066	0.29465210515652	3.09457291346248	0.00197096482674469	0.244357252175982	74.5944270692812	117.510394361562	52.1230431165157	105.304039421481	52.4392379348056	115.024953833756
processed_transcript	AL391244.1	ENSG00000224870.6	62.98305504902	-0.152363568823785	0.337129288976174	-0.45194402802111	0.651309305378516	0.978090896994759	53.581912401878	58.2775126508558	88.208226812565	55.8021405481352	60.3545946042102	66.6811326572501
protein_coding	MRPL20	ENSG00000242485.5	457.935661293694	-0.181161556695105	0.154309373080778	-1.1740152466323	0.240388918719473	0.899640791324899	330.9471060116	401.25500513704	434.358692637631	313.212014689533	438.31287556828	346.741889817701
misc_RNA	RN7SL657P	ENSG00000264293.2	0	NA	NA	NA	NA	NA	0	0	0	0	0	0
lincRNA	AL391244.3	ENSG00000272455.1	4.32493759892483	-3.69387454531244	2.09577621160739	-1.76253291017144	0.0779793010496821	NA	6.30375440022094	0	0	0	0	0
protein_coding	ANKRD65	ENSG00000235098.8	18.2934707712512	-0.226360459041092	0.601108862627274	-0.376571488318664	0.706492079566835	0.984672312950364	13.658134533812	13.3751668379013	24.0567891306996	21.6008285992781	28.6931679265917	21.6713681136063
antisense	AL391244.2	ENSG00000225905.1	0	NA	NA	NA	NA	NA	0	0	0	0	0	0
protein_coding	TMEM88B	ENSG00000205116.3	0	NA	NA	NA	NA	NA	0	0	0	0	0	0
lincRNA	LINC01770	ENSG00000225285.1	0	NA	NA	NA	NA	NA	0	0	0	0	0	0
protein_coding	VWA1	ENSG00000179403.11	18.5845298672349	-0.725140993103419	0.66266530469085	-1.09427940163808	0.273832456516027	0.901324934795075	34.6706492012152	9.55369059850095	50.7865548314768	23.400897649218	9.89419583675576	24.1719105882532
protein_coding	ATAD3C	ENSG00000215915.9	1.57814596645339	-0.540964740539724	2.74055468442072	-0.197392427020324	0.843520455401721	NA	0	0.955369059850095	9.35541799527205	5.40020714981953	0	0
protein_coding	ATAD3B	ENSG00000160072.19	29.662589211781	-0.647624863153949	0.62162318102059	-1.04182868806576	0.297491110999718	0.912407163664775	9.45563160033142	9.55369059850095	18.7108359905441	9.90037977466914	7.91535666940461	3.3340566328625
transcribed_unprocessed_pseudogene	AL645728.2	ENSG00000284740.1	0.268896449374912	0	4.40735632394275	0	1	NA	0	0	0	0	0	0
protein_coding	ATAD3A	ENSG00000197785.13	119.181785648389	-0.0587199939050989	0.312933314885618	-0.187643792181609	0.851155894755384	0.994559322315142	55.6831638686183	84.0724772668083	85.5352502424873	47.7018298234059	91.026601698153	90.8530432455033
protein_coding	TMEM240	ENSG00000205090.8	0.905894083387911	3.99417871739812	3.14159693462363	1.27138484042245	0.203591773048356	NA	0	1.91073811970019	0	5.40020714981953	0	2.50054247464688
protein_coding	SSU72	ENSG00000160075.11	352.429099200895	-0.414328835580664	0.190506288271733	-2.17488272612648	0.0296389056905747	0.596543168794393	324.643351611379	266.547967698176	470.44387633368	284.410909890495	372.021763462017	322.569979229447
processed_transcript	AL645728.1	ENSG00000215014.5	5.75747912727482	-0.6911053245161	1.17868077137056	-0.586337998635956	0.557648400533011	NA	4.20250293348063	3.82147623940038	0	1.80006904993984	9.89419583675576	3.3340566328625
processed_pseudogene	AL691432.3	ENSG00000274481.1	0	NA	NA	NA	NA	NA	0	0	0	0	0	0
protein_coding	FNDC10	ENSG00000228594.3	57.3978097886448	-0.223730066188388	0.369536605809825	-0.605434110372076	0.544890592312061	0.959851609058621	55.6831638686183	44.9023458129545	82.8622736724096	64.8024857978344	68.2699512736148	66.6811326572501
antisense	AL691432.2	ENSG00000272106.1	17.8870801558333	-0.263204503775048	0.632324643349862	-0.416249005227238	0.677227803625876	0.980586411707413	17.8606374672927	18.1520121371518	18.7108359905441	5.40020714981953	22.7566504245383	25.8389389046844
protein_coding	MIB2	ENSG00000197530.12	48.2707676775015	0.407688500714495	0.370350112571217	1.10081916239758	0.270975370064226	0.901324934795075	39.923777868066	63.0543579501063	42.7676251212437	67.5025893727442	42.5450420980498	35.8411088032719
protein_coding	MMP23B	ENSG00000189409.13	0	NA	NA	NA	NA	NA	0	0	0	0	0	0
protein_coding	CDK11B	ENSG00000248333.8	192.362304348707	-0.109678973989704	0.21795316875944	-0.503222662987565	0.614807732795127	0.971442335115856	241.643918675136	192.029181029869	180.425918480247	258.309908666368	254.280833004623	178.372029858144
antisense	FO704657.1	ENSG00000272004.1	0	NA	NA	NA	NA	NA	0	0	0	0	0	0
protein_coding	SLC35E2B	ENSG00000189339.11	15.2993626505326	0.785601387089836	0.61508854230119	1.27721674695926	0.201525736122462	0.879482111087052	15.7593860005524	28.6610717955028	13.3648828503886	21.6008285992781	16.8201329224848	29.1729955375469
transcribed_processed_pseudogene	AL691432.1	ENSG00000269737.2	0.264810314122084	0	4.40735632394313	0	1	NA	0	0	0	0	0	0
unprocessed_pseudogene	MMP23A	ENSG00000215914.4	0	NA	NA	NA	NA	NA	0	0	0	0	0	0
protein_coding	CDK11A	ENSG00000008128.22	1.25841400192077	-1.28004325837381	2.91023190767716	-0.439842355860738	0.660051288164325	NA	0	0	0	0	0.989419583675576	0
processed_transcript	AL031282.2	ENSG00000268575.1	0.772093187774274	-1.95904655535316	4.08291872831543	-0.479815221833093	0.631358788156345	NA	7.3543801335911	1.91073811970019	0	0	0	0
transcribed_processed_pseudogene	AL031282.1	ENSG00000227775.3	0	NA	NA	NA	NA	NA	0	0	0	0	0	0
protein_coding	SLC35E2A	ENSG00000215790.7	181.010003792213	0.201160897896362	0.280552270562845	0.717017536492548	0.473363276166182	0.957306464524748	213.277023874142	273.235551117127	225.866520171568	246.609459841759	254.280833004623	277.560214685804
protein_coding	NADK	ENSG00000008130.15	33.2198555626281	0.270834185121721	0.443829487391003	0.610221251214711	0.541715254156446	0.959851609058621	31.5187720011047	35.3486552144535	36.0851836960493	29.7011393240074	20.7778112571871	40.8421937525657
protein_coding	GNB1	ENSG00000078369.17	1903.43934025729	0.0141779696497431	0.0995142511917836	0.142471751331569	0.886707390907029	0.996169562280667	1720.92495126032	1761.70054636357	1844.35383335363	1739.76673676686	1665.193159326	1777.88569947393
antisense	AL109917.1	ENSG00000231050.1	0.87522871735584	0.576990462282154	3.87547400920582	0.148882552408188	0.881646308924135	NA	4.20250293348063	0	0	6.30024167478946	0	0
protein_coding	CALML6	ENSG00000169885.9	0	NA	NA	NA	NA	NA	0	0	0	0	0	0
protein_coding	TMEM52	ENSG00000178821.12	0.784521268298716	-3.41522818548784	3.51701188168254	-0.971059609799783	0.331518595438232	NA	0	0	5.34595314015546	0	0	0
protein_coding	CFAP74	ENSG00000142609.18	0	NA	NA	NA	NA	NA	0	0	0	0	0	0
antisense	AL391845.2	ENSG00000233542.1	0	NA	NA	NA	NA	NA	0	0	0	0	0	0
protein_coding	GABRD	ENSG00000187730.8	0.159228176641682	1.62363090213047	4.36121224634549	0.372288898228011	0.709677763473721	NA	0	1.91073811970019	0	0	0	0
antisense	AL391845.1	ENSG00000226969.1	0	NA	NA	NA	NA	NA	0	0	0	0	0	0
protein_coding	PRKCZ	ENSG00000067606.16	6.2633014912882	-0.833089204199684	1.22260624688491	-0.681404341195147	0.49561567671524	NA	6.30375440022094	2.86610717955028	22.7203008456607	9.90037977466914	5.93651750205346	6.66811326572501
antisense	AL590822.2	ENSG00000271806.1	0	NA	NA	NA	NA	NA	0	0	0	0	0	0
antisense	PRKCZ-AS1	ENSG00000182873.5	7.39249470143445	-1.85609640665658	1.08002232065352	-1.71857226574118	0.0856922853206091	NA	18.9112632006628	10.509059658351	12.0283945653498	0	21.7672308408627	4.16757079107813
protein_coding	FAAP20	ENSG00000162585.16	132.263326521311	-0.226032763409515	0.272876131092994	-0.828334682495499	0.407480986372234	0.943202983892901	154.441982805413	105.09059658351	171.070500484975	136.805247795428	79.1535666940461	102.522241460522
lincRNA	AL590822.1	ENSG00000234396.3	0	NA	NA	NA	NA	NA	0	0	0	0	0	0
protein_coding	SKI	ENSG00000157933.9	649.678124083415	0.245397619717476	0.157851098862347	1.55461457972791	0.120037889328774	0.818994923745538	587.299784953918	577.998281209307	711.011767640676	747.928690250005	494.709791837788	794.338992779492
protein_coding	MORN1	ENSG00000116151.13	10.9449523218308	1.7261294227338	0.909860082562321	1.89713721462834	0.0578098306995271	0.722639561452552	5.25312866685079	12.4197977780512	5.34595314015546	5.40020714981953	3.95767833470231	30.0065096957625
sense_intronic	AL589739.1	ENSG00000272161.1	0	NA	NA	NA	NA	NA	0	0	0	0	0	0
transcribed_processed_pseudogene	AL513477.1	ENSG00000269896.2	0.556709732052027	0.348237256595676	3.93316469712742	0.0885386917181501	0.92944853352871	NA	2.10125146674031	0	0	2.70010357490977	0	0
sense_intronic	AL513477.2	ENSG00000272420.1	1.03495400470801	-3.65532340676549	3.2263700679681	-1.13295230545811	0.25723428285282	NA	4.20250293348063	0	0	0	1.97883916735115	0
protein_coding	RER1	ENSG00000157916.19	852.714230805942	0.0038394936411312	0.136605199508302	0.0281064970802804	0.97757721220122	0.998451422280096	769.058036826955	753.786188221725	927.522869816972	764.129311699464	632.239113968693	811.84279010202
protein_coding	PEX10	ENSG00000157911.10	130.020375788054	-0.360785989224039	0.262595284818226	-1.37392409568124	0.169465248218344	0.853361968563181	122.923210804308	110.822810942611	189.781336475519	135.005178745488	142.476420049283	107.523326409816
protein_coding	PLCH2	ENSG00000149527.17	0	NA	NA	NA	NA	NA	0	0	0	0	0	0
antisense	AL139246.1	ENSG00000224387.1	0	NA	NA	NA	NA	NA	0	0	0	0	0	0
antisense	AL139246.4	ENSG00000229393.1	0	NA	NA	NA	NA	NA	0	0	0	0	0	0
protein_coding	PANK4	ENSG00000157881.13	2.77490609024531	-2.73738676724107	2.08976994047764	-1.30989862291512	0.190230133078866	NA	0	0.955369059850095	6.68244142519432	0	0	0
protein_coding	HES5	ENSG00000197921.5	0	NA	NA	NA	NA	NA	0	0	0	0	0	0
lincRNA	AL139246.5	ENSG00000272449.2	1.9317546932843	-0.542577701590095	2.50777072207403	-0.216358575692024	0.828708253327975	NA	0	1.91073811970019	0	3.60013809987969	7.91535666940461	0
antisense	TNFRSF14-AS1	ENSG00000238164.6	2.82357402701999	0.0641813547070649	2.15558484834939	0.0297744506583496	0.976246935151401	NA	1.05062573337016	0	0	12.6004833495789	10.8836154204313	0
protein_coding	TNFRSF14	ENSG00000157873.17	73.2240430688576	0.0325787380683895	0.315906846565977	0.103127673307915	0.917861641990874	0.996673407349656	86.1513101363529	86.9385844463586	104.246086233031	87.3033489220824	76.1853079430194	97.5211565112283
TEC	AL139246.2	ENSG00000225931.3	0	NA	NA	NA	NA	NA	0	0	0	0	0	0
lincRNA	AL139246.3	ENSG00000228037.1	0.247354895918894	-2.60230393821734	4.33788008932363	-0.599902229806242	0.548571396279239	NA	0	0	0	0	2.96825875102673	0
protein_coding	PRXL2B	ENSG00000157870.15	197.474700328268	-0.0664059691783263	0.241246446821589	-0.275261957443196	0.78311498946224	0.993344377982393	224.833906941214	175.787907012417	184.435383335363	203.407802643202	141.487000465607	146.69849184595
protein_coding	MMEL1	ENSG00000142606.15	0.225008631242481	2.13206376504509	4.32762696257384	0.492663481275905	0.622250385174156	NA	0	0	0	2.70010357490977	0	0
antisense	AL831784.1	ENSG00000237058.1	0	NA	NA	NA	NA	NA	0	0	0	0	0	0
protein_coding	TTC34	ENSG00000215912.12	0.0750028770808269	0.643487326502256	4.40735632396697	0.146003018408792	0.883919005617781	NA	0	0	0	0.900034524969922	0	0
lincRNA	AC242022.2	ENSG00000285945.1	0	NA	NA	NA	NA	NA	0	0	0	0	0	0
antisense	AC242022.1	ENSG00000283259.1	0	NA	NA	NA	NA	NA	0	0	0	0	0	0
lincRNA	AL592464.2	ENSG00000233234.1	0	NA	NA	NA	NA	NA	0	0	0	0	0	0
lincRNA	AL592464.1	ENSG00000231630.1	0	NA	NA	NA	NA	NA	0	0	0	0	0	0
lincRNA	AL589702.1	ENSG00000284745.1	0	NA	NA	NA	NA	NA	0	0	0	0	0	0
protein_coding	ACTRT2	ENSG00000169717.6	0	NA	NA	NA	NA	NA	0	0	0	0	0	0
antisense	LINC00982	ENSG00000177133.10	6.7506618214812	-1.29858153655315	1.11209813728411	-1.16768609982969	0.242933405718654	NA	1.05062573337016	1.91073811970019	16.0378594204664	1.80006904993984	2.96825875102673	4.16757079107813
protein_coding	PRDM16	ENSG00000142611.16	42.7485064147883	-0.789794270739816	0.48465636941061	-1.62959639156354	0.103186827550001	0.793413755200851	18.9112632006628	13.3751668379013	33.4122071259716	12.6004833495789	20.7778112571871	15.8367690060969
miRNA	MIR4251	ENSG00000283572.1	0	NA	NA	NA	NA	NA	0	0	0	0	0	0
antisense	AL008733.1	ENSG00000226286.1	0	NA	NA	NA	NA	NA	0	0	0	0	0	0
TEC	AL512383.1	ENSG00000279839.1	0.159228176641682	1.62363090213047	4.36121224634549	0.372288898228011	0.709677763473721	NA	0	1.91073811970019	0	0	0	0
lincRNA	AL590438.1	ENSG00000272235.1	3.80903444295065	-0.903633776851134	1.86994025821645	-0.483242057001874	0.62892387643907	NA	10.5062573337016	5.73221435910057	0	0	0	0
protein_coding	ARHGEF16	ENSG00000130762.14	0.353080418829445	0	4.40735632393793	0	1	NA	0	0	0	0	0	0
lincRNA	AL512413.1	ENSG00000272088.1	0	NA	NA	NA	NA	NA	0	0	0	0	0	0
protein_coding	MEGF6	ENSG00000162591.15	143.669857385985	0.0188981178349445	0.22355358139049	0.0845350708201557	0.932631020140831	0.997609765490656	161.796362939004	215.913407526121	185.771871620402	142.205454945248	163.25423130647	159.201204219185
miRNA	MIR551A	ENSG00000207776.1	0	NA	NA	NA	NA	NA	0	0	0	0	0	0
antisense	AL513320.1	ENSG00000238260.1	0	NA	NA	NA	NA	NA	0	0	0	0	0	0
protein_coding	TPRG1L	ENSG00000158109.14	437.692891671682	-0.0612528099335981	0.157181987283433	-0.389693571077876	0.69676315097608	0.982472683227858	434.959053615245	424.183862573442	541.27775544074	517.519851857705	418.524483894769	392.58516851956
protein_coding	WRAP73	ENSG00000116213.15	39.9578296437485	0.117716228550528	0.49102215448347	0.239737102441659	0.810534069955214	0.994132361609536	37.8225264013257	49.6791911122049	13.3648828503886	46.8017952984359	59.3651750205346	25.0054247464688
protein_coding	TP73	ENSG00000078900.14	0	NA	NA	NA	NA	NA	0	0	0	0	0	0
antisense	AL136528.1	ENSG00000227589.1	0	NA	NA	NA	NA	NA	0	0	0	0	0	0
antisense	AL136528.2	ENSG00000235131.1	0	NA	NA	NA	NA	NA	0	0	0	0	0	0
transcribed_unitary_pseudogene	TP73-AS1	ENSG00000227372.12	35.4727342561944	0.165412318718913	0.476722764535678	0.346978015367114	0.728607835135657	0.985337231609503	57.7844153353587	50.634560172055	22.7203008456607	47.7018298234059	34.6296854286452	31.6735380121938
misc_RNA	RF02197	ENSG00000276189.1	0	NA	NA	NA	NA	NA	0	0	0	0	0	0
protein_coding	CCDC27	ENSG00000162592.9	0	NA	NA	NA	NA	NA	0	0	0	0	0	0
protein_coding	SMIM1	ENSG00000235169.8	3.00188227565061	-0.739890956220299	1.65436558545625	-0.447235461571965	0.654705059758127	NA	9.45563160033142	1.91073811970019	0	3.60013809987969	0.989419583675576	0.833514158215626
protein_coding	LRRC47	ENSG00000130764.9	340.428800348402	0.212114608904831	0.185409408566415	1.14403368494026	0.252609667557165	0.899640791324899	271.061439209501	285.655348895178	363.524813530571	387.014845737067	242.407798000516	339.24026239376
misc_RNA	RN7SL574P	ENSG00000266075.2	0.577161423810753	-3.81658040761798	4.28645752172221	-0.890381017023249	0.373261331843067	NA	0	0	0	0	6.92593708572904	0
antisense	AL365330.1	ENSG00000272153.1	0.817315040937031	2.88560222157581	3.74730844987038	0.770046624177848	0.441272236208543	NA	0	0.955369059850095	0	3.60013809987969	0	0
protein_coding	CEP104	ENSG00000116198.12	157.186334870066	-0.169021470506889	0.244186354447229	-0.692182292042923	0.488822857751635	0.959851609058621	144.986351205082	100.31375128426	126.966387078692	117.00448824609	151.381196302363	159.201204219185
protein_coding	DFFB	ENSG00000169598.15	38.1251932006795	0.45136046541919	0.530751394919241	0.850417859924549	0.395092810017542	0.940398378056234	55.6831638686183	41.0808695735541	9.35541799527205	52.2020024482555	29.6825875102673	37.5081371197032
protein_coding	C1orf174	ENSG00000198912.10	113.71771155458	0.0763701461829545	0.262249923557592	0.291211319137651	0.770889706135794	0.992276676591501	89.3031873364634	99.3583822244099	101.573109662954	108.004142996391	96.9631192002065	95.854128194797
lincRNA	LINC01134	ENSG00000236423.5	0.329806527891859	-3.01390862168712	4.3155337667451	-0.698386059428356	0.484935792158349	NA	0	0	0	0	3.95767833470231	0
lincRNA	LINC01346	ENSG00000233304.6	0	NA	NA	NA	NA	NA	0	0	0	0	0	0
lincRNA	LINC01345	ENSG00000226374.2	0	NA	NA	NA	NA	NA	0	0	0	0	0	0
lincRNA	AL805961.1	ENSG00000284668.1	0	NA	NA	NA	NA	NA	0	0	0	0	0	0
lincRNA	AL805961.2	ENSG00000284703.1	0	NA	NA	NA	NA	NA	0	0	0	0	0	0
processed_pseudogene	EEF1DP6	ENSG00000229280.1	0	NA	NA	NA	NA	NA	0	0	0	0	0	0
lincRNA	LINC01777	ENSG00000235054.3	0	NA	NA	NA	NA	NA	0	0	0	0	0	0
lincRNA	AL355602.1	ENSG00000284694.1	0	NA	NA	NA	NA	NA	0	0	0	0	0	0
lincRNA	Z98747.1	ENSG00000227169.2	0	NA	NA	NA	NA	NA	0	0	0	0	0	0
lincRNA	LINC01646	ENSG00000232596.2	0	NA	NA	NA	NA	NA	0	0	0	0	0	0
protein_coding	AJAP1	ENSG00000196581.10	2.02214310826305	1.81419662182098	2.47838494139103	0.732007603630263	0.464163926820989	NA	0	0	0	0	0.989419583675576	4.16757079107813
lincRNA	BX005132.2	ENSG00000284739.1	0	NA	NA	NA	NA	NA	0	0	0	0	0	0
lincRNA	BX005132.1	ENSG00000284674.1	0	NA	NA	NA	NA	NA	0	0	0	0	0	0
lincRNA	AL691497.1	ENSG00000231510.1	0	NA	NA	NA	NA	NA	0	0	0	0	0	0
lincRNA	AL139823.1	ENSG00000284616.1	0	NA	NA	NA	NA	NA	0	0	0	0	0	0
lincRNA	Z98259.3	ENSG00000284692.2	0	NA	NA	NA	NA	NA	0	0	0	0	0	0
lincRNA	Z98259.2	ENSG00000284666.1	0	NA	NA	NA	NA	NA	0	0	0	0	0	0
lincRNA	Z98259.1	ENSG00000260972.1	0	NA	NA	NA	NA	NA	0	0	0	0	0	0
unprocessed_pseudogene	Z97988.1	ENSG00000283356.1	0	NA	NA	NA	NA	NA	0	0	0	0	0	0
lincRNA	AL365255.1	ENSG00000236948.2	0	NA	NA	NA	NA	NA	0	0	0	0	0	0
miRNA	MIR4417	ENSG00000264341.1	0	NA	NA	NA	NA	NA	0	0	0	0	0	0
miRNA	MIR4689	ENSG00000264101.1	0	NA	NA	NA	NA	NA	0	0	0	0	0	0
protein_coding	NPHP4	ENSG00000131697.17	26.3564889745218	0.405272190525999	0.621346333439549	0.652248462274748	0.514240901313044	0.959851609058621	8.40500586696126	30.571809915203	18.7108359905441	34.201311948857	41.5556225143742	26.6724530629
protein_coding	KCNAB2	ENSG00000069424.14	23.747461118185	0.456084873939572	0.582014179900617	0.783631893672164	0.433256135871783	0.946218403594104	11.5568830670717	28.6610717955028	25.3932774157384	27.0010357490977	31.6614266776184	38.3416512779188
protein_coding	CHD5	ENSG00000116254.17	0.0875521444475131	-1.28004067027153	4.40735632396697	-0.290432761996287	0.771485182848444	NA	1.05062573337016	0	0	0	0	0
protein_coding	AL031847.2	ENSG00000285629.1	0	NA	NA	NA	NA	NA	0	0	0	0	0	0
protein_coding	RPL22	ENSG00000116251.10	654.930143001216	-0.210024834054118	0.154633237321363	-1.35821274709291	0.17439618694481	0.858832382266754	602.0085452211	674.490556254167	892.774174405961	675.925928252411	675.773575650419	523.446891359413
antisense	AL031847.1	ENSG00000226944.1	1.10976649384812	-2.8963462996593	3.10842938222004	-0.931771625962025	0.351454561219622	NA	3.15187720011047	0.955369059850095	0	0	3.95767833470231	0
protein_coding	RNF207	ENSG00000158286.12	1.43499280177961	0.183118585770522	2.45226521094189	0.0746732388297385	0.940474700529856	NA	3.15187720011047	1.91073811970019	0	0.900034524969922	0	0.833514158215626
protein_coding	ICMT	ENSG00000116237.15	353.360534589399	-0.21064545624702	0.183395146418635	-1.14858795535505	0.250725925949082	0.899640791324899	379.275889746627	343.932861546034	425.003274642359	411.315777911254	369.05350471099	258.389389046844
lincRNA	LINC00337	ENSG00000225077.3	0.42115617042325	1.62365472625032	4.36121038637975	0.372294519732655	0.70967357847061	NA	0	1.91073811970019	0	0	0	0
protein_coding	HES3	ENSG00000173673.7	0	NA	NA	NA	NA	NA	0	0	0	0	0	0
protein_coding	GPR153	ENSG00000158292.6	100.973429303839	-0.0476517733053501	0.279698365588868	-0.170368436744439	0.864720393063305	0.995642417377785	75.6450528026513	76.4295247880076	109.592039373187	99.9038322716614	115.762091290042	114.191439675541
protein_coding	ACOT7	ENSG00000097021.19	184.249137221301	0.135984222793974	0.242765138468388	0.56014724211187	0.575379009234593	0.965846156772105	139.733222538231	166.234216413916	177.752941910169	160.206145444646	179.084944645279	218.380709452494
antisense	AL031848.2	ENSG00000271746.1	0.571925140975887	0	4.40735632393196	0	1	NA	0	0	0	0	0	0
protein_coding	HES2	ENSG00000069812.11	0.848747547611426	-2.13653963479356	3.47698692015865	-0.614480204802172	0.538898049994313	NA	4.20250293348063	0.955369059850095	0	0	0	0
protein_coding	ESPN	ENSG00000187017.16	0.0714907689951248	0	4.40735632396697	0	1	NA	0	0	0	0	0	0
miRNA	MIR4252	ENSG00000265392.1	0	NA	NA	NA	NA	NA	0	0	0	0	0	0
antisense	AL031848.1	ENSG00000231868.1	0	NA	NA	NA	NA	NA	0	0	0	0	0	0
protein_coding	TNFRSF25	ENSG00000215788.10	1.772911020381	1.10649786639085	2.23492533229505	0.495093885420584	0.620533849799084	NA	0	3.82147623940038	0	5.40020714981953	4.94709791837788	1.66702831643125
protein_coding	PLEKHG5	ENSG00000171680.21	30.6031495249576	-0.206161946221722	0.475900079159321	-0.43320426965658	0.664866377311709	0.980586411707413	28.3668948009942	34.3932861546034	37.4216719810882	43.2016571985563	46.5027204327521	20.004339797175
protein_coding	NOL9	ENSG00000162408.10	235.272252310223	-0.159370877931571	0.195621776830352	-0.814688837377147	0.415250444534378	0.944605676525585	182.808877606407	184.386228551068	200.47324275583	121.504660870939	166.222490057497	185.040143123869
snRNA	RNU6-731P	ENSG00000253022.1	0	NA	NA	NA	NA	NA	0	0	0	0	0	0
processed_pseudogene	AL591866.1	ENSG00000229519.2	0	NA	NA	NA	NA	NA	0	0	0	0	0	0
protein_coding	TAS1R1	ENSG00000173662.20	1.47747316921869	3.44522187575709	2.79701814280037	1.23174813314144	0.218043183589036	NA	0	0	0	0	0	6.66811326572501
protein_coding	ZBTB48	ENSG00000204859.12	8.7793516817684	1.07739632712836	0.94573303815699	1.13921823988295	0.254612139710246	NA	12.6075088004419	12.4197977780512	0	24.3009321741879	9.89419583675576	11.6691982150188
protein_coding	KLHL21	ENSG00000162413.16	250.479745722322	0.478031850942955	0.208109263740112	2.29702341141298	0.0216174342406825	0.546598721041818	333.04835747834	313.361051630831	181.762406765286	330.312670663961	219.651147575978	381.749484462757
protein_coding	PHF13	ENSG00000116273.5	178.446125322099	0.504236124000521	0.242925365589097	2.0756832979452	0.0379232516768282	0.651646823871014	213.277023874142	257.949646159526	120.283945653498	258.309908666368	158.307133388092	184.206628965653
protein_coding	THAP3	ENSG00000041988.15	49.7070330106749	0.252073827663566	0.431132698812939	0.584678054709407	0.558764212732607	0.961574831762232	46.2275322682869	52.5452982917552	56.1325079716323	70.2026929476539	46.5027204327521	54.1784202840157
protein_coding	DNAJC11	ENSG00000007923.15	121.757210482383	-0.261222351161133	0.253794999712789	-1.02926516068775	0.303355089925331	0.914147298159268	95.6069417366843	83.1171082069582	84.1987619574484	81.9031417722629	120.70918920842	86.6854724544251
lincRNA	LINC01672	ENSG00000228750.6	0	NA	NA	NA	NA	NA	0	0	0	0	0	0
lincRNA	AL591163.1	ENSG00000284744.1	0	NA	NA	NA	NA	NA	0	0	0	0	0	0
antisense	CAMTA1-DT	ENSG00000237436.1	2.03853844384795	1.1366493024871	2.33458593193825	0.486874047743198	0.626347591329005	NA	4.20250293348063	6.68758341895066	0	2.70010357490977	0	0
protein_coding	CAMTA1	ENSG00000171735.18	292.087903129039	0.0747920288685602	0.167557920706809	0.446365224353856	0.655333448623894	0.978850998481728	294.175205343644	312.405682570981	323.430164979405	303.311634914864	270.111546343432	317.568894280154
processed_pseudogene	AL590128.1	ENSG00000227950.1	0	NA	NA	NA	NA	NA	0	0	0	0	0	0
antisense	AL512330.1	ENSG00000237365.1	0	NA	NA	NA	NA	NA	0	0	0	0	0	0
snRNA	RNU1-8P	ENSG00000207056.1	0	NA	NA	NA	NA	NA	0	0	0	0	0	0
sense_intronic	CAMTA1-IT1	ENSG00000237402.1	0.428701781998973	-2.10001511655495	4.3750837516757	-0.47999426656704	0.63123146988189	NA	2.10125146674031	0	0	0	0	0
antisense	Z97987.1	ENSG00000237728.2	0	NA	NA	NA	NA	NA	0	0	0	0	0	0
antisense	AL365194.1	ENSG00000225126.1	0	NA	NA	NA	NA	NA	0	0	0	0	0	0
lincRNA	AL359881.3	ENSG00000270171.1	0	NA	NA	NA	NA	NA	0	0	0	0	0	0
lincRNA	AL359881.2	ENSG00000270035.1	0	NA	NA	NA	NA	NA	0	0	0	0	0	0
lincRNA	AL359881.1	ENSG00000269978.1	0	NA	NA	NA	NA	NA	0	0	0	0	0	0
protein_coding	VAMP3	ENSG00000049245.12	478.440629011338	-0.040352348452487	0.145870028670332	-0.276632210333514	0.782062529239431	0.993344377982393	408.693410280991	510.167077959951	441.041134062825	392.415052886886	515.487603094975	426.759249006401
sense_intronic	Z98884.2	ENSG00000269925.1	0.59060858746069	-1.28002460326994	3.6697000061825	-0.348809058264552	0.727232662519964	NA	0	0	0	0	0.989419583675576	0
protein_coding	PER3	ENSG00000049246.14	97.5539290766566	-0.294795647034725	0.327216801650616	-0.900918429456112	0.367631691645506	0.934957328638899	150.239479871933	177.698645132118	172.406988770013	108.004142996391	152.370615886039	101.688727302306
antisense	Z98884.1	ENSG00000236266.1	0	NA	NA	NA	NA	NA	0	0	0	0	0	0
protein_coding	UTS2	ENSG00000049247.13	0.222748047506477	-2.41009767290379	4.35065179395164	-0.553962437594833	0.579604552770882	NA	0	0	2.67297657007773	0	0	0
protein_coding	TNFRSF9	ENSG00000049249.8	0.766726792440163	1.45481195913053	3.56750218696981	0.407795674083729	0.683423689809353	NA	0	0	0	0	0	1.66702831643125
processed_pseudogene	AL009183.1	ENSG00000270330.1	0	NA	NA	NA	NA	NA	0	0	0	0	0	0
protein_coding	PARK7	ENSG00000116288.12	1219.33493546725	-0.143750199732937	0.10827078678523	-1.32769146693359	0.184280053655419	0.86679716970611	1151.48580377369	1150.26434805951	1245.60708165622	1064.74084303942	1291.19255669663	1123.57708527466
misc_RNA	RF00019	ENSG00000200344.1	0	NA	NA	NA	NA	NA	0	0	0	0	0	0
antisense	AL034417.4	ENSG00000284747.1	0.940056778895115	0	3.67239425036612	0	1	NA	0	0	0	0	0	0
lincRNA	AL034417.3	ENSG00000284716.1	0	NA	NA	NA	NA	NA	0	0	0	0	0	0
protein_coding	ERRFI1	ENSG00000116285.12	203.240237245136	0.851651833414748	0.251783792578958	3.38247281404213	0.000718363876714393	0.146735681015818	98.7588189367948	172.921799832867	109.592039373187	117.00448824609	65.3016925225881	200.876912129966
lincRNA	AL034417.2	ENSG00000238290.1	0.530635227824445	2.21171706575408	4.32333800675848	0.511576254805107	0.608947607486738	NA	0	2.86610717955028	0	0	0	0
processed_pseudogene	AL034417.1	ENSG00000232848.1	0	NA	NA	NA	NA	NA	0	0	0	0	0	0
processed_pseudogene	AL358876.1	ENSG00000229305.1	0	NA	NA	NA	NA	NA	0	0	0	0	0	0
lincRNA	LINC01714	ENSG00000227634.2	0	NA	NA	NA	NA	NA	0	0	0	0	0	0
snRNA	RNU1-7P	ENSG00000200975.1	0	NA	NA	NA	NA	NA	0	0	0	0	0	0
lincRNA	AL358876.2	ENSG00000233645.1	0	NA	NA	NA	NA	NA	0	0	0	0	0	0
snRNA	RNU6-991P	ENSG00000251977.1	0	NA	NA	NA	NA	NA	0	0	0	0	0	0
protein_coding	SLC45A1	ENSG00000162426.14	9.93876238906469	-0.355993927315118	0.848761830489542	-0.419427352323078	0.674903837626687	NA	3.15187720011047	8.59832153865085	8.01892971023318	3.60013809987969	12.8624545877825	6.66811326572501
misc_RNA	RF00019	ENSG00000252254.1	0	NA	NA	NA	NA	NA	0	0	0	0	0	0
protein_coding	RERE	ENSG00000142599.17	278.238809043449	-0.286229090502333	0.187587391126631	-1.52584397481765	0.127048726114153	0.830812097932307	309.934591344196	228.333205304173	362.188325245532	291.611186090255	269.122126759757	250.054247464688
antisense	AL096855.1	ENSG00000232912.5	0	NA	NA	NA	NA	NA	0	0	0	0	0	0
snoRNA	RF00599	ENSG00000221083.1	0	NA	NA	NA	NA	NA	0	0	0	0	0	0
processed_pseudogene	AL096855.2	ENSG00000270282.1	0	NA	NA	NA	NA	NA	0	0	0	0	0	0
processed_pseudogene	RPL7P11	ENSG00000234619.1	0	NA	NA	NA	NA	NA	0	0	0	0	0	0
processed_pseudogene	RPL7P7	ENSG00000224315.2	0.14298153799025	0	4.40735632395981	0	1	NA	0	0	0	0	0	0
misc_RNA	RF00019	ENSG00000222511.2	0	NA	NA	NA	NA	NA	0	0	0	0	0	0
unprocessed_pseudogene	AL357552.1	ENSG00000226545.1	0	NA	NA	NA	NA	NA	0	0	0	0	0	0
lincRNA	AL357552.2	ENSG00000228423.2	0	NA	NA	NA	NA	NA	0	0	0	0	0	0
processed_pseudogene	RPL23AP19	ENSG00000229716.2	0	NA	NA	NA	NA	NA	0	0	0	0	0	0
protein_coding	ENO1	ENSG00000074800.15	5011.13915481228	-0.0439976475731858	0.0865797718748221	-0.508174676606887	0.611330848413234	0.971283021811555	4469.36186975665	4095.66715957736	4711.121204762	4187.86064468505	4156.5516710211	4647.67494621033
miRNA	MIR6728	ENSG00000274258.1	0	NA	NA	NA	NA	NA	0	0	0	0	0	0
antisense	ENO1-AS1	ENSG00000230679.1	1.31086626496398	1.45658612206286	3.40605054253613	0.427646655230869	0.66890839306159	NA	0	0	0	0	0	1.66702831643125
snRNA	RNU6-304P	ENSG00000201725.1	0	NA	NA	NA	NA	NA	0	0	0	0	0	0
processed_pseudogene	HMGN2P17	ENSG00000238249.2	0	NA	NA	NA	NA	NA	0	0	0	0	0	0
processed_pseudogene	AL139415.1	ENSG00000232208.2	0.0796140883208412	0.643487326502256	4.40735632396697	0.146003018408792	0.883919005617781	NA	0	0.955369059850095	0	0	0	0
processed_pseudogene	AL139415.2	ENSG00000232663.2	0	NA	NA	NA	NA	NA	0	0	0	0	0	0
protein_coding	CA6	ENSG00000131686.14	0	NA	NA	NA	NA	NA	0	0	0	0	0	0
misc_RNA	RN7SL451P	ENSG00000265141.2	0	NA	NA	NA	NA	NA	0	0	0	0	0	0
protein_coding	SLC2A7	ENSG00000197241.3	0	NA	NA	NA	NA	NA	0	0	0	0	0	0
protein_coding	SLC2A5	ENSG00000142583.17	0	NA	NA	NA	NA	NA	0	0	0	0	0	0
scaRNA	RF00424	ENSG00000252404.1	0	NA	NA	NA	NA	NA	0	0	0	0	0	0
protein_coding	GPR157	ENSG00000180758.11	32.5770007129321	0.650931703491705	0.556768807275771	1.16912387149824	0.242353727406664	0.899640791324899	9.45563160033142	17.1966430773017	8.01892971023318	30.6011738489774	19.7883916735115	11.6691982150188
lincRNA	MIR34AHG	ENSG00000228526.7	11.3474974540419	0.808745170232826	1.24169688407604	0.651322541438625	0.514838300292479	0.959851609058621	25.2150176008838	5.73221435910057	0	16.2006214494586	0	22.5048822718219
miRNA	MIR34A	ENSG00000284357.1	0	NA	NA	NA	NA	NA	0	0	0	0	0	0
lincRNA	LNCTAM34A	ENSG00000234546.3	16.3222685955337	0.446019250788464	0.777599787814932	0.573584583969327	0.566248946216617	0.96436652208144	5.25312866685079	22.9288574364023	12.0283945653498	20.7007940743082	34.6296854286452	27.5059672211157
protein_coding	H6PD	ENSG00000049239.12	337.362260546928	0.00789363678003214	0.170388170545639	0.0463273756315015	0.963049320130301	0.998451422280096	351.959620679003	342.022123426334	442.377622347864	414.915916011134	358.169889290559	399.253281785285
protein_coding	SPSB1	ENSG00000171621.13	166.224013035969	0.400254452754726	0.231223451518026	1.73102879542269	0.0834466287482748	0.764781893140007	138.682596804861	235.020788723123	172.406988770013	241.209252691939	179.084944645279	170.870402434203
lincRNA	BX323043.1	ENSG00000284652.1	0.175104288895026	-2.10004277355016	4.37508375171008	-0.480000588041159	0.631226974896984	NA	2.10125146674031	0	0	0	0	0
lincRNA	AL928921.2	ENSG00000284693.1	5.04176906766855	0.414359676443291	1.01990928623628	0.406271108651615	0.684543411184997	NA	5.25312866685079	8.59832153865085	8.01892971023318	9.90037977466914	6.92593708572904	8.33514158215626
rRNA_pseudogene	RNA5SP40	ENSG00000252956.1	0	NA	NA	NA	NA	NA	0	0	0	0	0	0
lincRNA	AL928921.1	ENSG00000235263.1	0	NA	NA	NA	NA	NA	0	0	0	0	0	0
protein_coding	SLC25A33	ENSG00000171612.6	51.4617470013565	0.287807790877689	0.456305812774091	0.630734439099019	0.528214176926741	0.959851609058621	23.1137661341435	24.8395955561025	28.0662539858161	40.5015536236465	23.7460700082138	25.8389389046844
processed_pseudogene	AL954705.1	ENSG00000231181.1	0.329806527891859	-3.01390862168712	4.3155337667451	-0.698386059428356	0.484935792158349	NA	0	0	0	0	3.95767833470231	0
protein_coding	TMEM201	ENSG00000188807.12	58.4154503399428	-0.239358996323793	0.474006752508769	-0.504969591797883	0.613580193760442	0.971442335115856	8.40500586696126	21.9734883765522	41.4311368362048	10.8004142996391	21.7672308408627	26.6724530629
protein_coding	PIK3CD	ENSG00000171608.15	93.7313540889457	0.119238036365476	0.351284976929356	0.339433918887613	0.734282870083231	0.985563905257014	73.543801335911	65.9204651296565	69.4973908220209	72.9027965225637	76.1853079430194	99.1881848276595
antisense	PIK3CD-AS1	ENSG00000179840.5	0	NA	NA	NA	NA	NA	0	0	0	0	0	0
processed_pseudogene	AL691449.1	ENSG00000233268.3	0	NA	NA	NA	NA	NA	0	0	0	0	0	0
antisense	PIK3CD-AS2	ENSG00000231789.2	14.1236295261001	-0.547057326502456	0.764923650186123	-0.715178993837286	0.474498447323158	0.957306464524748	8.40500586696126	24.8395955561025	36.0851836960493	18.0006904993984	26.7143287592406	5.83459910750938
protein_coding	CLSTN1	ENSG00000171603.17	668.930722184419	0.0248213435160342	0.153934472997411	0.161246165545073	0.871899521965611	0.995642417377785	645.084200289277	667.802972835216	777.836181892619	699.326825901629	628.281435633991	716.822176065439
processed_pseudogene	MZT1P1	ENSG00000271264.1	0	NA	NA	NA	NA	NA	0	0	0	0	0	0
TEC	AL357140.3	ENSG00000280113.2	0	NA	NA	NA	NA	NA	0	0	0	0	0	0
protein_coding	CTNNBIP1	ENSG00000178585.14	100.962177163065	-0.185901320616163	0.305447764042044	-0.60861902590511	0.542776990479835	0.959851609058621	98.7588189367948	66.8758341895066	96.2271565227982	92.703556071902	131.592804628852	127.527666206991
antisense	AL357140.1	ENSG00000223989.1	0	NA	NA	NA	NA	NA	0	0	0	0	0	0
antisense	AL357140.5	ENSG00000285701.1	0	NA	NA	NA	NA	NA	0	0	0	0	0	0
protein_coding	LZIC	ENSG00000162441.11	117.002640768724	0.43784478264882	0.280955742012546	1.5584119388785	0.119135628285881	0.817639163176312	69.3412984024304	122.287239660812	126.966387078692	130.505006120639	101.910217118584	149.199034320597
sense_intronic	AL357140.2	ENSG00000228150.1	0	NA	NA	NA	NA	NA	0	0	0	0	0	0
protein_coding	NMNAT1	ENSG00000173614.13	43.5203178457024	0.536570261822176	0.426583619466715	1.25783137780339	0.208452745240883	0.887005560650651	38.8731521346958	51.5899292319051	37.4216719810882	66.6025548477742	31.6614266776184	38.3416512779188
misc_RNA	RN7SKP269	ENSG00000202415.1	0	NA	NA	NA	NA	NA	0	0	0	0	0	0
unitary_pseudogene	AL357140.4	ENSG00000283611.2	0	NA	NA	NA	NA	NA	0	0	0	0	0	0
miRNA	MIR5697	ENSG00000265521.1	0	NA	NA	NA	NA	NA	0	0	0	0	0	0
sense_intronic	AL603962.1	ENSG00000241326.1	0	NA	NA	NA	NA	NA	0	0	0	0	0	0
protein_coding	RBP7	ENSG00000162444.11	0.856198292232661	2.8061152624523	3.10036765649244	0.905091128974993	0.365417111376358	NA	0	0.955369059850095	0	0	0	3.3340566328625
protein_coding	UBE4B	ENSG00000130939.18	193.148294376095	-0.522260754126491	0.218790079055765	-2.38704038309423	0.0169846254819594	0.511647227279761	336.20023467845	208.270455047321	281.9990281432	252.009666991578	290.88935760062	173.37094490885
processed_pseudogene	AL590639.1	ENSG00000224340.1	0	NA	NA	NA	NA	NA	0	0	0	0	0	0
processed_pseudogene	PGAM1P11	ENSG00000233623.2	0	NA	NA	NA	NA	NA	0	0	0	0	0	0
snRNA	RNU6-828P	ENSG00000201746.1	0	NA	NA	NA	NA	NA	0	0	0	0	0	0
protein_coding	KIF1B	ENSG00000054523.17	330.172096746507	0.207773717441122	0.2015937698674	1.03065544921247	0.302702423533261	0.914147298159268	282.618322276572	354.441921204385	233.885449881801	314.112049214503	355.201630539532	340.907290710191
miRNA	MIR1273D	ENSG00000264881.1	0	NA	NA	NA	NA	NA	0	0	0	0	0	0
snRNA	RNU6-37P	ENSG00000199562.1	0.742064687756682	-4.17769717732582	4.27776391252412	-0.976607700367631	0.328763405415597	NA	0	0	0	0	8.90477625308019	0
misc_RNA	RN7SL731P	ENSG00000264501.2	0	NA	NA	NA	NA	NA	0	0	0	0	0	0
lincRNA	AL139424.3	ENSG00000284735.1	0	NA	NA	NA	NA	NA	0	0	0	0	0	0
lincRNA	AL139424.2	ENSG00000284642.1	0.594458607920482	0.643520232165556	4.25013078236981	0.151411865920686	0.879650829724968	NA	0	0	0	0	0	0.833514158215626
protein_coding	PGD	ENSG00000142657.20	318.28626963659	-0.207807377351669	0.183077445243032	-1.1350790758294	0.256342187737557	0.899640791324899	376.124012546516	277.057027356527	408.965415221892	378.914535012337	355.201630539532	330.071606653388
antisense	AL139424.1	ENSG00000271989.1	0.398070441604206	2.95128414145636	4.29290841774648	0.687478943006569	0.49178096564787	NA	0	4.77684529925047	0	0	0	0
protein_coding	CENPS-CORT	ENSG00000251503.8	0	NA	NA	NA	NA	NA	0	0	0	0	0	0
protein_coding	CENPS	ENSG00000175279.21	26.8735487746008	0.902421187934231	0.604720013959694	1.49229588421457	0.135621595242278	0.835709424251544	29.4175205343644	41.0808695735541	1.33648828503886	35.101346473827	27.7037483429161	35.0075946450563
protein_coding	CORT	ENSG00000241563.3	0.651667934708153	2.95078400676031	4.06172328955096	0.726485729431984	0.467541052758875	NA	0	4.77684529925047	0	0	0	0
protein_coding	DFFA	ENSG00000160049.11	442.149633397589	0.24933157937996	0.151574644219896	1.64494253417638	0.0999816623337509	0.792151431520167	365.617755212815	418.451648214342	315.411235269172	373.514327862518	388.841896384502	481.771183448632
antisense	AL354956.1	ENSG00000203469.2	0	NA	NA	NA	NA	NA	0	0	0	0	0	0
protein_coding	PEX14	ENSG00000142655.12	74.0555541127533	-0.547134501942385	0.375056393487472	-1.45880595943143	0.144618521907535	0.841375943175988	88.2525616030932	64.9650960698064	130.975851933809	72.0027619975938	78.1641471103705	65.8476184990345
misc_RNA	RN7SL614P	ENSG00000243267.3	0	NA	NA	NA	NA	NA	0	0	0	0	0	0
protein_coding	CASZ1	ENSG00000130940.14	0.330654776793171	0	4.40735632393885	0	1	NA	0	0	0	0	0	0
antisense	AL139423.1	ENSG00000272078.1	0	NA	NA	NA	NA	NA	0	0	0	0	0	0
processed_pseudogene	HSPE1P24	ENSG00000225158.2	0	NA	NA	NA	NA	NA	0	0	0	0	0	0
protein_coding	C1orf127	ENSG00000175262.14	0	NA	NA	NA	NA	NA	0	0	0	0	0	0
processed_pseudogene	CFL1P6	ENSG00000215785.2	0	NA	NA	NA	NA	NA	0	0	0	0	0	0
protein_coding	TARDBP	ENSG00000120948.17	178.618075943546	-0.0554322439231185	0.252092214719915	-0.219888757709976	0.825957792095293	0.994536875816943	198.56826360696	136.617775558564	177.752941910169	169.206490694345	103.889056285936	155.033633428106
protein_coding	AL109811.4	ENSG00000277726.4	0	NA	NA	NA	NA	NA	0	0	0	0	0	0
protein_coding	MASP2	ENSG00000009724.16	0	NA	NA	NA	NA	NA	0	0	0	0	0	0
antisense	AL109811.3	ENSG00000271895.2	0.165327388396585	0	4.4073563239553	0	1	NA	0	0	0	0	0	0
protein_coding	SRM	ENSG00000116649.9	715.180306024541	-0.288266184580686	0.179388290230825	-1.60693980755246	0.108067572894556	0.803569600204503	443.364059482206	413.674802915091	701.656349645404	425.716330310773	476.900239331628	485.105240081495
protein_coding	EXOSC10	ENSG00000171824.13	176.861780917978	-0.0647638072586168	0.229944815245985	-0.281649347863466	0.778212397172174	0.993344377982393	205.922643740551	169.100323593467	129.63936364877	180.006904993984	214.7040496576	179.20554401636
antisense	AL109811.1	ENSG00000226849.1	0.176540209414723	0	4.40735632395356	0	1	NA	0	0	0	0	0	0
antisense	AL109811.2	ENSG00000230337.1	2.60452370289633	1.68423033305942	1.74201300709799	0.966829941106568	0.333629054059055	NA	0	0.955369059850095	4.00946485511659	2.70010357490977	0	8.33514158215626
protein_coding	MTOR	ENSG00000198793.12	78.1569049131666	0.225916115938462	0.285132043946943	0.792321034181973	0.428173510011643	0.946218403594104	66.1894212023199	65.9204651296565	62.8149493968266	73.8028310475336	63.3228533552369	85.0184441379939
antisense	MTOR-AS1	ENSG00000225602.5	0	NA	NA	NA	NA	NA	0	0	0	0	0	0
snRNA	RNU6-537P	ENSG00000253086.1	0	NA	NA	NA	NA	NA	0	0	0	0	0	0
protein_coding	ANGPTL7	ENSG00000171819.4	0	NA	NA	NA	NA	NA	0	0	0	0	0	0
snRNA	RNU6-291P	ENSG00000207451.1	0	NA	NA	NA	NA	NA	0	0	0	0	0	0
processed_pseudogene	RPL39P6	ENSG00000238173.1	0	NA	NA	NA	NA	NA	0	0	0	0	0	0
protein_coding	UBIAD1	ENSG00000120942.13	114.801493619732	-0.099956162579644	0.28903483441963	-0.345827390599309	0.72947243907863	0.985372246542286	60.9362925354691	80.251001027408	97.5636448078371	68.4026238977141	74.2064687756682	67.5146468154657
processed_pseudogene	UBE2V2P3	ENSG00000238199.1	0	NA	NA	NA	NA	NA	0	0	0	0	0	0
lincRNA	AL031291.1	ENSG00000284646.1	0	NA	NA	NA	NA	NA	0	0	0	0	0	0
processed_pseudogene	MTCYBP45	ENSG00000224338.2	0	NA	NA	NA	NA	NA	0	0	0	0	0	0
protein_coding	DISP3	ENSG00000204624.7	0	NA	NA	NA	NA	NA	0	0	0	0	0	0
antisense	AL590989.1	ENSG00000285833.1	0	NA	NA	NA	NA	NA	0	0	0	0	0	0
lincRNA	LINC01647	ENSG00000235643.1	0	NA	NA	NA	NA	NA	0	0	0	0	0	0
antisense	AL031731.1	ENSG00000284708.1	0	NA	NA	NA	NA	NA	0	0	0	0	0	0
protein_coding	FBXO2	ENSG00000116661.10	8.93978978717236	-1.06686925457401	1.11373605648748	-0.957919291882064	0.338103457597633	NA	27.3162690676241	1.91073811970019	0	3.60013809987969	13.8518741714581	14.1697406896656
protein_coding	FBXO44	ENSG00000132879.13	42.7701292995263	-0.617385607846815	0.431144557882598	-1.43196892216121	0.152152715646247	0.845138745639963	49.3794094683974	30.571809915203	61.4784611117878	50.4019333983156	81.1324058613973	44.1762503854282
protein_coding	FBXO6	ENSG00000116663.10	10.4965961863428	0.345353650466777	0.951656565000079	0.362897355167983	0.716681562538448	0.984672312950364	14.7087602671822	14.3305358977514	12.0283945653498	17.1006559744285	5.93651750205346	10.0021698985875
protein_coding	MAD2L2	ENSG00000116670.14	174.122234886244	0.0584884848404602	0.227825961809371	0.256724406542391	0.797391529153002	0.993344377982393	185.960754806518	164.323478294216	191.117824760558	175.506732369135	167.211909641172	225.882336876435
protein_coding	DRAXIN	ENSG00000162490.6	3.21566534269048	4.921047239947	1.9668659601612	2.50197387093103	0.0123503039431407	NA	0	12.4197977780512	0	6.30024167478946	0	0
protein_coding	AGTRAP	ENSG00000177674.15	97.9887442306696	0.0403270899480854	0.311891805628157	0.129298331089096	0.897121591947999	0.996169562280667	136.58134533812	121.331870600962	73.5068556771375	90.9034870219621	81.1324058613973	88.3525007708564
protein_coding	C1orf167	ENSG00000215910.7	3.63155105813677	-1.09763476361744	1.67521503241454	-0.655220220914194	0.512325977085441	NA	2.10125146674031	0	16.0378594204664	6.30024167478946	0.989419583675576	2.50054247464688
antisense	AL953897.1	ENSG00000177553.6	0	NA	NA	NA	NA	NA	0	0	0	0	0	0
protein_coding	MTHFR	ENSG00000177000.12	129.303570152957	0.204906390188012	0.270801135264393	0.756667397232122	0.449249152030728	0.95517993476959	172.302620272706	185.341597610918	143.004246499158	190.807319293623	170.180168392199	184.206628965653
protein_coding	CLCN6	ENSG00000011021.22	23.5591361182289	0.629601069811808	0.53726852729814	1.17185548347304	0.241255082385303	0.899640791324899	23.1137661341435	29.6164408553529	24.0567891306996	42.3016226735863	17.8095525061604	28.3394813793313
misc_RNA	RF02156	ENSG00000276470.1	0	NA	NA	NA	NA	NA	0	0	0	0	0	0
misc_RNA	RF02157	ENSG00000278852.1	0	NA	NA	NA	NA	NA	0	0	0	0	0	0
protein_coding	NPPA	ENSG00000175206.10	0	NA	NA	NA	NA	NA	0	0	0	0	0	0
misc_RNA	RF02158	ENSG00000275915.1	0	NA	NA	NA	NA	NA	0	0	0	0	0	0
protein_coding	NPPB	ENSG00000120937.8	0	NA	NA	NA	NA	NA	0	0	0	0	0	0
processed_pseudogene	AL021155.1	ENSG00000224904.1	0	NA	NA	NA	NA	NA	0	0	0	0	0	0
lincRNA	AL021155.2	ENSG00000285646.1	0	NA	NA	NA	NA	NA	0	0	0	0	0	0
snRNA	RNU5E-1	ENSG00000199347.1	0	NA	NA	NA	NA	NA	0	0	0	0	0	0
snRNA	RNU5E-4P	ENSG00000201801.1	0	NA	NA	NA	NA	NA	0	0	0	0	0	0
protein_coding	KIAA2013	ENSG00000116685.15	287.644805090578	-0.0105803925881484	0.171211389403529	-0.0617972473969674	0.950724295558917	0.9984102676707	278.415819343092	266.547967698176	225.866520171568	236.70908006709	220.640567159654	217.547195294278
protein_coding	PLOD1	ENSG00000083444.16	674.697392677611	-0.0677612500423096	0.146347512994132	-0.463016068096945	0.643352849735495	0.977448722815952	661.894212023199	599.016400526009	864.707920420145	765.029346224434	699.519645658633	755.997341501573
protein_coding	MFN2	ENSG00000116688.16	246.788061560708	0.00466585242273365	0.203867556773019	0.0228866843581615	0.981740661957756	0.998451422280096	178.606374672927	225.467098124622	269.970633577851	216.008285992781	247.354895918894	255.055332413982
processed_pseudogene	AL096840.1	ENSG00000270914.1	0	NA	NA	NA	NA	NA	0	0	0	0	0	0
protein_coding	MIIP	ENSG00000116691.10	12.4143547389351	0.611594894033021	0.796280883364887	0.768064268287556	0.442449003883997	0.951760637086284	6.30375440022094	3.82147623940038	9.35541799527205	6.30024167478946	3.95767833470231	19.1708256389594
misc_RNA	RF00019	ENSG00000202461.1	0	NA	NA	NA	NA	NA	0	0	0	0	0	0
miRNA	MIR6729	ENSG00000276869.1	0	NA	NA	NA	NA	NA	0	0	0	0	0	0
misc_RNA	RN7SL649P	ENSG00000243539.3	0	NA	NA	NA	NA	NA	0	0	0	0	0	0
protein_coding	TNFRSF8	ENSG00000120949.14	0	NA	NA	NA	NA	NA	0	0	0	0	0	0
snRNA	RNU6-777P	ENSG00000201135.1	0	NA	NA	NA	NA	NA	0	0	0	0	0	0
processed_pseudogene	RPL23AP89	ENSG00000227875.2	0	NA	NA	NA	NA	NA	0	0	0	0	0	0
antisense	AL357835.1	ENSG00000285604.1	0	NA	NA	NA	NA	NA	0	0	0	0	0	0
miRNA	MIR7846	ENSG00000283789.1	0	NA	NA	NA	NA	NA	0	0	0	0	0	0
protein_coding	TNFRSF1B	ENSG00000028137.18	109.537006354492	0.718352799253297	0.292178459084665	2.45860971922348	0.013947615020667	0.472988238789089	49.3794094683974	104.13522752366	48.1135782613991	90.0034524969922	78.1641471103705	96.6876423530126
miRNA	MIR4632	ENSG00000263676.1	0	NA	NA	NA	NA	NA	0	0	0	0	0	0
processed_pseudogene	RPL10P17	ENSG00000225196.2	0	NA	NA	NA	NA	NA	0	0	0	0	0	0
snoRNA	RF00156	ENSG00000252969.1	0	NA	NA	NA	NA	NA	0	0	0	0	0	0
protein_coding	VPS13D	ENSG00000048707.15	132.397204552804	-0.11715928612484	0.26569991569871	-0.440945891219975	0.659252169554636	0.979172057929628	149.188854138562	115.599656241861	133.648828503886	156.606007344766	169.190748808524	145.031463529519
snoRNA	SNORA59A	ENSG00000239149.1	0	NA	NA	NA	NA	NA	0	0	0	0	0	0
lincRNA	AC243836.1	ENSG00000229484.1	0	NA	NA	NA	NA	NA	0	0	0	0	0	0
protein_coding	DHRS3	ENSG00000162496.8	199.596107720789	0.0233556636637818	0.247713310280275	0.0942850573405039	0.924882719549361	0.996673407349656	280.517070809832	224.511729064772	268.634145292812	311.411945639593	197.883916735115	222.548280243572
snRNA	RNU6ATAC18P	ENSG00000221340.1	0	NA	NA	NA	NA	NA	0	0	0	0	0	0
miRNA	MIR6730	ENSG00000276830.1	0	NA	NA	NA	NA	NA	0	0	0	0	0	0
lincRNA	AC254633.1	ENSG00000272482.1	0	NA	NA	NA	NA	NA	0	0	0	0	0	0
protein_coding	AADACL4	ENSG00000204518.2	0	NA	NA	NA	NA	NA	0	0	0	0	0	0
processed_pseudogene	AC244670.1	ENSG00000226166.2	0	NA	NA	NA	NA	NA	0	0	0	0	0	0
protein_coding	AADACL3	ENSG00000188984.11	0	NA	NA	NA	NA	NA	0	0	0	0	0	0
protein_coding	C1orf158	ENSG00000157330.9	0	NA	NA	NA	NA	NA	0	0	0	0	0	0
protein_coding	PRAMEF12	ENSG00000116726.4	0	NA	NA	NA	NA	NA	0	0	0	0	0	0
protein_coding	PRAMEF1	ENSG00000116721.9	0	NA	NA	NA	NA	NA	0	0	0	0	0	0
lincRNA	LINC01784	ENSG00000228338.1	0	NA	NA	NA	NA	NA	0	0	0	0	0	0
protein_coding	PRAMEF11	ENSG00000239810.3	0	NA	NA	NA	NA	NA	0	0	0	0	0	0
unprocessed_pseudogene	PRAMEF30P	ENSG00000231103.2	0	NA	NA	NA	NA	NA	0	0	0	0	0	0
protein_coding	HNRNPCL1	ENSG00000179172.9	0	NA	NA	NA	NA	NA	0	0	0	0	0	0
protein_coding	PRAMEF2	ENSG00000120952.4	0	NA	NA	NA	NA	NA	0	0	0	0	0	0
protein_coding	PRAMEF4	ENSG00000243073.3	0	NA	NA	NA	NA	NA	0	0	0	0	0	0
protein_coding	PRAMEF10	ENSG00000187545.5	0	NA	NA	NA	NA	NA	0	0	0	0	0	0
protein_coding	PRAMEF7	ENSG00000204510.5	0	NA	NA	NA	NA	NA	0	0	0	0	0	0
snRNA	RNU6-1072P	ENSG00000207434.1	0	NA	NA	NA	NA	NA	0	0	0	0	0	0
unprocessed_pseudogene	PRAMEF29P	ENSG00000234064.1	0	NA	NA	NA	NA	NA	0	0	0	0	0	0
protein_coding	PRAMEF6	ENSG00000232423.6	0	NA	NA	NA	NA	NA	0	0	0	0	0	0
unprocessed_pseudogene	PRAMEF28P	ENSG00000274178.2	0	NA	NA	NA	NA	NA	0	0	0	0	0	0
protein_coding	PRAMEF27	ENSG00000274764.5	0	NA	NA	NA	NA	NA	0	0	0	0	0	0
protein_coding	HNRNPCL3	ENSG00000277058.2	0	NA	NA	NA	NA	NA	0	0	0	0	0	0
protein_coding	PRAMEF25	ENSG00000229571.7	0	NA	NA	NA	NA	NA	0	0	0	0	0	0
unprocessed_pseudogene	PRAMEF34P	ENSG00000277862.1	0	NA	NA	NA	NA	NA	0	0	0	0	0	0
unprocessed_pseudogene	PRAMEF35P	ENSG00000236179.1	0	NA	NA	NA	NA	NA	0	0	0	0	0	0
protein_coding	HNRNPCL2	ENSG00000275774.2	0	NA	NA	NA	NA	NA	0	0	0	0	0	0
transcribed_unprocessed_pseudogene	PRAMEF36P	ENSG00000229978.1	0	NA	NA	NA	NA	NA	0	0	0	0	0	0
lincRNA	AC245056.1	ENSG00000233336.1	0	NA	NA	NA	NA	NA	0	0	0	0	0	0
protein_coding	PRAMEF26	ENSG00000280267.4	0	NA	NA	NA	NA	NA	0	0	0	0	0	0
protein_coding	HNRNPCL4	ENSG00000179412.10	0	NA	NA	NA	NA	NA	0	0	0	0	0	0
protein_coding	PRAMEF9	ENSG00000204505.4	0	NA	NA	NA	NA	NA	0	0	0	0	0	0
protein_coding	PRAMEF13	ENSG00000279169.2	0	NA	NA	NA	NA	NA	0	0	0	0	0	0
protein_coding	PRAMEF18	ENSG00000279804.2	0	NA	NA	NA	NA	NA	0	0	0	0	0	0
unprocessed_pseudogene	PRAMEF31P	ENSG00000250894.1	0	NA	NA	NA	NA	NA	0	0	0	0	0	0
protein_coding	PRAMEF5	ENSG00000270601.4	0	NA	NA	NA	NA	NA	0	0	0	0	0	0
unprocessed_pseudogene	PRAMEF32P	ENSG00000231219.1	0	NA	NA	NA	NA	NA	0	0	0	0	0	0
snRNA	RNU6-771P	ENSG00000207511.1	0	NA	NA	NA	NA	NA	0	0	0	0	0	0
protein_coding	PRAMEF8	ENSG00000182330.10	0	NA	NA	NA	NA	NA	0	0	0	0	0	0
protein_coding	PRAMEF33	ENSG00000237700.2	0	NA	NA	NA	NA	NA	0	0	0	0	0	0
protein_coding	PRAMEF15	ENSG00000204501.7	0	NA	NA	NA	NA	NA	0	0	0	0	0	0
lincRNA	AC243961.1	ENSG00000228229.2	0	NA	NA	NA	NA	NA	0	0	0	0	0	0
protein_coding	PRAMEF14	ENSG00000204481.7	0	NA	NA	NA	NA	NA	0	0	0	0	0	0
protein_coding	PRAMEF19	ENSG00000204480.8	0	NA	NA	NA	NA	NA	0	0	0	0	0	0
protein_coding	PRAMEF17	ENSG00000204479.4	0	NA	NA	NA	NA	NA	0	0	0	0	0	0
protein_coding	PRAMEF20	ENSG00000204478.9	0	NA	NA	NA	NA	NA	0	0	0	0	0	0
protein_coding	LRRC38	ENSG00000162494.5	0	NA	NA	NA	NA	NA	0	0	0	0	0	0
antisense	AL354712.1	ENSG00000259961.1	0	NA	NA	NA	NA	NA	0	0	0	0	0	0
processed_pseudogene	BRWD1P1	ENSG00000215909.3	0	NA	NA	NA	NA	NA	0	0	0	0	0	0
protein_coding	PDPN	ENSG00000162493.16	27.3876800023609	-0.0854468282540761	0.722508398394189	-0.11826413152288	0.905858376804358	0.996169562280667	23.1137661341435	13.3751668379013	2.67297657007773	27.0010357490977	28.6931679265917	11.6691982150188
rRNA_pseudogene	RNA5SP41	ENSG00000222952.1	0	NA	NA	NA	NA	NA	0	0	0	0	0	0
lincRNA	AL359771.1	ENSG00000237445.2	0	NA	NA	NA	NA	NA	0	0	0	0	0	0
scaRNA	RF00564	ENSG00000253085.1	0	NA	NA	NA	NA	NA	0	0	0	0	0	0
protein_coding	PRDM2	ENSG00000116731.22	144.596477246962	0.0436648052726643	0.252304703283963	0.173063778456482	0.862601295895113	0.994977285081097	138.682596804861	137.573144618414	94.8906682377594	85.5032798721426	125.656287126798	148.365520162381
protein_coding	KAZN	ENSG00000189337.16	108.361376483962	0.281572621803716	0.282492891750681	0.996742325297953	0.318889599575049	0.921138996706348	85.1006844029828	113.688918122161	128.302875363731	117.00448824609	89.0477625308019	135.029293630931
snRNA	RNU6-1265P	ENSG00000252151.1	0	NA	NA	NA	NA	NA	0	0	0	0	0	0
lincRNA	AL357873.1	ENSG00000231606.1	0	NA	NA	NA	NA	NA	0	0	0	0	0	0
lincRNA	KAZN-AS1	ENSG00000234593.2	0	NA	NA	NA	NA	NA	0	0	0	0	0	0
processed_pseudogene	TBCAP2	ENSG00000235829.1	0	NA	NA	NA	NA	NA	0	0	0	0	0	0
antisense	TMEM51-AS1	ENSG00000175147.12	0.16729714239808	0	4.40735632395509	0	1	NA	0	0	0	0	0	0
protein_coding	TMEM51	ENSG00000171729.13	50.1893040830534	0.629213498163922	0.480405471883859	1.30975506106649	0.190278710139359	0.87312372291037	37.8225264013257	45.8577148728046	60.1419728267489	59.4022786480149	11.8730350041069	62.513561866172
lincRNA	C1orf195	ENSG00000204464.7	0	NA	NA	NA	NA	NA	0	0	0	0	0	0
processed_pseudogene	AL035405.1	ENSG00000215720.4	0	NA	NA	NA	NA	NA	0	0	0	0	0	0
processed_pseudogene	AL391094.1	ENSG00000278480.1	0	NA	NA	NA	NA	NA	0	0	0	0	0	0
protein_coding	FHAD1	ENSG00000142621.19	1.91506578922922	-0.31826091000802	2.78863633938777	-0.114127792682316	0.909136490787377	NA	1.05062573337016	0	0	0.900034524969922	0	0
antisense	AL031283.2	ENSG00000233485.1	0	NA	NA	NA	NA	NA	0	0	0	0	0	0
antisense	AL031283.3	ENSG00000236045.1	0	NA	NA	NA	NA	NA	0	0	0	0	0	0
lincRNA	AL031283.1	ENSG00000228140.1	0.0826636941982927	0	4.40735632396697	0	1	NA	0	0	0	0	0	0
protein_coding	EFHD2	ENSG00000142634.12	258.238539997226	-0.199066559618476	0.211287780284633	-0.942158412333676	0.346111542310156	0.928499250336962	127.125713737789	115.599656241861	132.312340218848	140.405385895308	194.915657984089	140.863892738441
protein_coding	CTRC	ENSG00000162438.11	0.0882701047073614	0	4.40735632396697	0	1	NA	0	0	0	0	0	0
protein_coding	CELA2A	ENSG00000142615.7	0	NA	NA	NA	NA	NA	0	0	0	0	0	0
protein_coding	CELA2B	ENSG00000215704.9	0	NA	NA	NA	NA	NA	0	0	0	0	0	0
protein_coding	CASP9	ENSG00000132906.17	40.1376519156635	-0.253406058711489	0.458766413622845	-0.55236401616753	0.580698979104753	0.96592008914729	56.7337896019885	47.7684529925047	22.7203008456607	29.7011393240074	36.6085245959963	20.8378539553907
protein_coding	DNAJC16	ENSG00000116138.12	113.98325907762	0.565826526866077	0.345438689925141	1.63799407353211	0.101422930078756	0.792151431520167	105.062573337016	80.251001027408	37.4216719810882	137.705282320398	82.1218254450729	116.691982150188
scaRNA	SCARNA21B	ENSG00000251866.1	0	NA	NA	NA	NA	NA	0	0	0	0	0	0
antisense	AL121992.3	ENSG00000272510.1	1.24927998291769	-1.83714042451741	3.06668954981054	-0.599063059588445	0.549130834148988	NA	0	0.955369059850095	6.68244142519432	0.900034524969922	0	0
protein_coding	AGMAT	ENSG00000116771.5	10.8427402584654	-0.357385681581141	0.810368769007627	-0.441016109269357	0.659201334716095	0.979172057929628	11.5568830670717	5.73221435910057	4.00946485511659	10.8004142996391	14.8412937551336	7.50162742394064
antisense	AL121992.1	ENSG00000237301.1	0.347297565923178	2.76385268172252	4.29923052143249	0.642871478499276	0.520307497662254	NA	0	0	0	0	0	4.16757079107813
processed_pseudogene	CHCHD2P6	ENSG00000235084.3	0	NA	NA	NA	NA	NA	0	0	0	0	0	0
snRNA	RNU7-179P	ENSG00000252417.1	0	NA	NA	NA	NA	NA	0	0	0	0	0	0
processed_pseudogene	CD24P1	ENSG00000236500.1	0	NA	NA	NA	NA	NA	0	0	0	0	0	0
protein_coding	DDI2	ENSG00000197312.11	229.28182912524	0.357191698096148	0.212350756748068	1.68208347154571	0.0925526549568254	0.785237116534314	211.175772407402	233.110050603423	132.312340218848	172.806628794225	157.317713804417	237.551535091453
protein_coding	RSC1A1	ENSG00000215695.1	0	NA	NA	NA	NA	NA	0	0	0	0	0	0
lincRNA	AL121992.2	ENSG00000271742.1	0.322436690845683	0	4.40735632393933	0	1	NA	0	0	0	0	0	0
protein_coding	PLEKHM2	ENSG00000116786.12	362.857219897854	0.128915938924817	0.164386936350386	0.784222528790462	0.432909548086504	0.946218403594104	402.38965588077	434.692922231793	380.899161236076	404.115501711495	472.942560996926	535.949603732648
antisense	AL450998.2	ENSG00000237938.5	0	NA	NA	NA	NA	NA	0	0	0	0	0	0
protein_coding	SLC25A34	ENSG00000162461.7	1.99355611036664	0.600754510450249	2.35538980358621	0.25505523949181	0.798680434729531	NA	2.10125146674031	0	0	6.30024167478946	1.97883916735115	0
antisense	SLC25A34-AS1	ENSG00000224459.1	0	NA	NA	NA	NA	NA	0	0	0	0	0	0
protein_coding	TMEM82	ENSG00000162460.6	0	NA	NA	NA	NA	NA	0	0	0	0	0	0
protein_coding	FBLIM1	ENSG00000162458.12	323.181132670305	0.0638993087799768	0.185940385203483	0.343654815547731	0.731105895679835	0.985563905257014	297.327082543755	353.486552144535	300.709864133744	261.010012241277	257.24909175565	279.227243002235
processed_pseudogene	RPL12P14	ENSG00000224321.1	0	NA	NA	NA	NA	NA	0	0	0	0	0	0
protein_coding	UQCRHL	ENSG00000233954.6	6.92885176620246	-1.93228896264684	1.00367597767865	-1.92521192657806	0.0542028506282454	NA	14.7087602671822	2.86610717955028	6.68244142519432	0.900034524969922	8.90477625308019	4.16757079107813
processed_pseudogene	AL450998.1	ENSG00000178715.8	0.0875521444475131	-1.28004067027153	4.40735632396697	-0.290432761996287	0.771485182848444	NA	1.05062573337016	0	0	0	0	0
antisense	FLJ37453	ENSG00000179743.4	14.8551888267641	0.622672096698287	0.786521872789213	0.791678042582756	0.428548428510402	0.946218403594104	16.8100117339225	15.2859049576015	14.7013711354275	19.8007595493383	10.8836154204313	30.0065096957625
protein_coding	SPEN	ENSG00000065526.10	374.983483288578	0.0102622913427347	0.176745085857976	0.058062668576715	0.953698710362428	0.9984102676707	444.414685215577	367.817088042287	308.728793843978	364.513982612818	366.085245959963	396.752739310638
unprocessed_pseudogene	AL034555.1	ENSG00000270620.1	0	NA	NA	NA	NA	NA	0	0	0	0	0	0
protein_coding	ZBTB17	ENSG00000116809.11	54.5628869247909	0.0322650912330761	0.418003316897713	0.0771886009722059	0.938473509698268	0.998251987155698	18.9112632006628	55.4114054713055	66.8244142519432	38.7014845737067	58.375755436859	52.5113919675845
processed_pseudogene	AL355994.4	ENSG00000234607.2	0	NA	NA	NA	NA	NA	0	0	0	0	0	0
unprocessed_pseudogene	AL355994.1	ENSG00000231353.1	0	NA	NA	NA	NA	NA	0	0	0	0	0	0
processed_pseudogene	AL355994.5	ENSG00000275503.1	0	NA	NA	NA	NA	NA	0	0	0	0	0	0
unprocessed_pseudogene	TBC1D3P6	ENSG00000224966.4	0	NA	NA	NA	NA	NA	0	0	0	0	0	0
protein_coding	SRARP	ENSG00000183888.4	0	NA	NA	NA	NA	NA	0	0	0	0	0	0
antisense	AL355994.3	ENSG00000233078.1	0	NA	NA	NA	NA	NA	0	0	0	0	0	0
protein_coding	HSPB7	ENSG00000173641.17	257.532378236333	-0.152915639719305	0.217584410616206	-0.702787664273571	0.482188085908157	0.95881036026718	202.77076654044	158.591263935116	149.686687924353	174.606697844165	226.577084661707	189.207713914947
protein_coding	CLCNKA	ENSG00000186510.11	0.138919026369271	1.44872059780381	4.37570526163309	0.331082765218771	0.740581969562383	NA	0	0	0	0	0	1.66702831643125
unprocessed_pseudogene	AL355994.2	ENSG00000232456.1	0	NA	NA	NA	NA	NA	0	0	0	0	0	0
protein_coding	CLCNKB	ENSG00000184908.17	0.306396866593954	-1.280018349473	4.40735632394711	-0.290427697556037	0.771489056809089	NA	1.05062573337016	0	0	0	0	0
protein_coding	FAM131C	ENSG00000185519.8	18.8702676697577	-1.1411719970767	0.606845338541066	-1.88049890903047	0.0600401149221232	0.732552936563048	29.4175205343644	19.1073811970019	28.0662539858161	14.4005523995188	43.5344616817254	12.5027123732344
protein_coding	EPHA2	ENSG00000142627.12	33.9881610118166	0.98289788019795	0.572316151384866	1.71740370740818	0.0859054347511097	0.771586955081032	26.2656433342539	35.3486552144535	21.3838125606218	77.4029691474133	30.6720070939429	42.5092220689969
antisense	AL451042.2	ENSG00000227959.1	0	NA	NA	NA	NA	NA	0	0	0	0	0	0
antisense	AL451042.1	ENSG00000224621.1	0	NA	NA	NA	NA	NA	0	0	0	0	0	0
antisense	ARHGEF19-AS1	ENSG00000234166.1	0	NA	NA	NA	NA	NA	0	0	0	0	0	0
protein_coding	ARHGEF19	ENSG00000142632.16	91.9551230621101	-0.209064281214282	0.338635729437997	-0.617372187988691	0.53698926219246	0.959851609058621	71.4425498691707	113.688918122161	136.321805073964	90.0034524969922	118.730350041069	78.3503308722689
transcribed_unprocessed_pseudogene	ANO7L1	ENSG00000237276.8	0.548810216845518	0.248280118774699	4.30063977101045	0.0577309730631925	0.953962921894989	NA	2.10125146674031	0	0	0	0	2.50054247464688
protein_coding	CPLANE2	ENSG00000132881.11	5.15673135081541	-2.3238928412184	1.41505257776377	-1.64226607388036	0.100534874734822	NA	0	2.86610717955028	10.6919062803109	0.900034524969922	7.91535666940461	0
processed_pseudogene	MT1XP1	ENSG00000233929.1	0.386390982891776	0	4.4073563239348	0	1	NA	0	0	0	0	0	0
protein_coding	FBXO42	ENSG00000037637.10	42.1372616351133	0.682729703942159	0.419838297732536	1.62617299953208	0.103912858266149	0.793632091476129	29.4175205343644	70.697310428907	22.7203008456607	49.5018988733457	55.4074966858323	54.1784202840157
protein_coding	SZRD1	ENSG00000055070.16	463.74145093479	-0.0346169192588412	0.155712955799058	-0.222312389365424	0.824070708092275	0.994536875816943	343.554614812041	412.719433855241	463.761434908486	434.716675560472	473.931980580601	402.587338418148
processed_pseudogene	RPL22P3	ENSG00000226457.1	0	NA	NA	NA	NA	NA	0	0	0	0	0	0
protein_coding	SPATA21	ENSG00000187144.11	0	NA	NA	NA	NA	NA	0	0	0	0	0	0
protein_coding	NECAP2	ENSG00000157191.19	285.597315710522	-0.07189879151647	0.176621868971705	-0.407077515004601	0.683951057200908	0.980586411707413	262.656433342539	282.789241715628	319.420700124289	276.310599165766	260.217350506677	240.885591724316
lincRNA	LINC01772	ENSG00000226029.1	3.31985976853318	-0.792208360901142	1.80373077569479	-0.439205435520712	0.660512686897038	NA	0	4.77684529925047	0	0	13.8518741714581	3.3340566328625
transcribed_unprocessed_pseudogene	CROCCP3	ENSG00000080947.14	0.718494483568377	0.817136244012851	3.30293434037051	0.24739705964642	0.804600949539394	NA	2.10125146674031	2.86610717955028	0	0.900034524969922	0	0
snRNA	RNU1-1	ENSG00000206652.1	0	NA	NA	NA	NA	NA	0	0	0	0	0	0
lincRNA	AL137802.2	ENSG00000261135.1	0	NA	NA	NA	NA	NA	0	0	0	0	0	0
lincRNA	AL137802.3	ENSG00000285853.1	0	NA	NA	NA	NA	NA	0	0	0	0	0	0
lincRNA	AL137802.1	ENSG00000224174.2	0	NA	NA	NA	NA	NA	0	0	0	0	0	0
lincRNA	LINC01783	ENSG00000233421.4	0	NA	NA	NA	NA	NA	0	0	0	0	0	0
snRNA	RNU1-6P	ENSG00000277344.1	0	NA	NA	NA	NA	NA	0	0	0	0	0	0
unprocessed_pseudogene	AL355149.1	ENSG00000225710.1	0	NA	NA	NA	NA	NA	0	0	0	0	0	0
protein_coding	NBPF1	ENSG00000219481.10	24.0316949749064	0.67816958302647	0.557538035240782	1.21636469650647	0.223846026154045	0.897939923243502	24.1643918675136	19.1073811970019	13.3648828503886	36.0013809987969	10.8836154204313	22.5048822718219
lincRNA	AL137798.1	ENSG00000271732.1	0	NA	NA	NA	NA	NA	0	0	0	0	0	0
transcribed_unprocessed_pseudogene	CROCCP2	ENSG00000215908.10	22.5595553237406	-0.596207299724973	0.635528691908713	-0.938128061432375	0.348178602418518	0.929497403539133	38.8731521346958	19.1073811970019	22.7203008456607	20.7007940743082	33.6402658449696	23.3383964300375
transcribed_unprocessed_pseudogene	AL137798.3	ENSG00000283773.1	0	NA	NA	NA	NA	NA	0	0	0	0	0	0
unprocessed_pseudogene	MST1P2	ENSG00000186301.8	0	NA	NA	NA	NA	NA	0	0	0	0	0	0
lincRNA	AL137798.2	ENSG00000282143.1	0	NA	NA	NA	NA	NA	0	0	0	0	0	0
snRNA	RNU1-3	ENSG00000207513.1	0	NA	NA	NA	NA	NA	0	0	0	0	0	0
unprocessed_pseudogene	AL021920.2	ENSG00000280114.1	0	NA	NA	NA	NA	NA	0	0	0	0	0	0
processed_pseudogene	EIF1AXP1	ENSG00000236698.1	4.67061969989126	-0.565456256711622	1.30780230757946	-0.432371355696865	0.665471533341727	NA	2.10125146674031	0.955369059850095	1.33648828503886	4.50017262484961	6.92593708572904	1.66702831643125
transcribed_unprocessed_pseudogene	ESPNP	ENSG00000268869.5	0	NA	NA	NA	NA	NA	0	0	0	0	0	0
lincRNA	AL021920.1	ENSG00000279151.1	0	NA	NA	NA	NA	NA	0	0	0	0	0	0
lincRNA	AL021920.3	ENSG00000282740.1	0	NA	NA	NA	NA	NA	0	0	0	0	0	0
protein_coding	CROCC	ENSG00000058453.16	24.7195105297615	1.03342022623349	0.592039562521907	1.74552562303681	0.0808934162701681	0.764058020825586	34.6706492012152	57.3221435910057	24.0567891306996	51.3019679232856	5.93651750205346	23.3383964300375
transcribed_unprocessed_pseudogene	CROCCP4	ENSG00000227684.2	0	NA	NA	NA	NA	NA	0	0	0	0	0	0
snRNA	RNU1-4	ENSG00000207389.1	0	NA	NA	NA	NA	NA	0	0	0	0	0	0
transcribed_unprocessed_pseudogene	MST1L	ENSG00000186715.11	0	NA	NA	NA	NA	NA	0	0	0	0	0	0
lincRNA	BX284668.1	ENSG00000223643.6	0	NA	NA	NA	NA	NA	0	0	0	0	0	0
unprocessed_pseudogene	BX284668.3	ENSG00000230239.1	0	NA	NA	NA	NA	NA	0	0	0	0	0	0
miRNA	MIR3675	ENSG00000263811.1	0	NA	NA	NA	NA	NA	0	0	0	0	0	0
lincRNA	BX284668.2	ENSG00000228549.3	0	NA	NA	NA	NA	NA	0	0	0	0	0	0
snRNA	RNU1-5P	ENSG00000277234.1	0	NA	NA	NA	NA	NA	0	0	0	0	0	0
lincRNA	BX284668.5	ENSG00000238142.1	8.46618640833918	0.963922326151552	1.02194740086098	0.943221075115466	0.345567835711252	NA	0	18.1520121371518	2.67297657007773	11.700448824609	14.8412937551336	5.00108494929376
processed_pseudogene	BX284668.4	ENSG00000235241.1	0	NA	NA	NA	NA	NA	0	0	0	0	0	0
snRNA	RNU1-2	ENSG00000207005.1	0	NA	NA	NA	NA	NA	0	0	0	0	0	0
lincRNA	BX284668.6	ENSG00000272426.1	0.214472306985374	0	4.40735632394746	0	1	NA	0	0	0	0	0	0
protein_coding	MFAP2	ENSG00000117122.13	22.0618126165292	0.0209847786325414	0.64093881338643	0.0327406894297247	0.973881375799141	0.998451422280096	23.1137661341435	24.8395955561025	22.7203008456607	16.2006214494586	21.7672308408627	27.5059672211157
antisense	AL049569.1	ENSG00000226526.1	0	NA	NA	NA	NA	NA	0	0	0	0	0	0
protein_coding	ATP13A2	ENSG00000159363.17	22.6670766321874	-0.690589751724636	0.727930831814979	-0.948702433722667	0.342771975893077	0.926998826668397	24.1643918675136	8.59832153865085	0	13.5005178745488	22.7566504245383	7.50162742394064
protein_coding	SDHB	ENSG00000117118.9	173.722144095383	0.152452619364787	0.228516899866517	0.667139364545199	0.504683117896743	0.959851609058621	155.492608538783	190.118442910169	147.013711354275	177.306801419075	153.360035469714	140.030378580225
protein_coding	PADI2	ENSG00000117115.12	0	NA	NA	NA	NA	NA	0	0	0	0	0	0
lincRNA	AL590644.1	ENSG00000204362.6	1.46146668199085	0.881370624789342	2.89619531202186	0.304320161396176	0.760883986548864	NA	0	0	4.00946485511659	7.20027619975938	0	0
lincRNA	AL590644.3	ENSG00000282843.1	0	NA	NA	NA	NA	NA	0	0	0	0	0	0
protein_coding	PADI1	ENSG00000142623.10	0.218844722146441	0	4.40735632394711	0	1	NA	0	0	0	0	0	0
protein_coding	PADI3	ENSG00000142619.4	0	NA	NA	NA	NA	NA	0	0	0	0	0	0
miRNA	MIR3972	ENSG00000266634.1	0	NA	NA	NA	NA	NA	0	0	0	0	0	0
protein_coding	PADI4	ENSG00000159339.13	0	NA	NA	NA	NA	NA	0	0	0	0	0	0
protein_coding	PADI6	ENSG00000276747.1	0	NA	NA	NA	NA	NA	0	0	0	0	0	0
antisense	AC004824.1	ENSG00000227751.1	0	NA	NA	NA	NA	NA	0	0	0	0	0	0
protein_coding	RCC2	ENSG00000179051.13	619.717287737572	0.254445732565252	0.135276540683343	1.88093021361968	0.0599814125826696	0.732552936563048	412.895913214472	519.720768558452	493.164177179341	523.820093532495	398.736092221257	509.277150669748
protein_coding	ARHGEF10L	ENSG00000074964.16	86.3862551498056	0.556524187867594	0.29326076405313	1.89771103428882	0.0577341582088172	0.722639561452552	56.7337896019885	118.465763421412	109.592039373187	144.005523995188	83.1112450287484	102.522241460522
lincRNA	AL136529.1	ENSG00000236648.1	0	NA	NA	NA	NA	NA	0	0	0	0	0	0
protein_coding	ACTL8	ENSG00000117148.7	0.413318470991464	0	4.40735632393557	0	1	NA	0	0	0	0	0	0
lincRNA	AL357509.1	ENSG00000284653.1	0	NA	NA	NA	NA	NA	0	0	0	0	0	0
lincRNA	LINC01654	ENSG00000261781.1	0	NA	NA	NA	NA	NA	0	0	0	0	0	0
protein_coding	IGSF21	ENSG00000117154.11	0	NA	NA	NA	NA	NA	0	0	0	0	0	0
TEC	AL365209.1	ENSG00000280222.1	0	NA	NA	NA	NA	NA	0	0	0	0	0	0
antisense	IGSF21-AS1	ENSG00000230035.2	0	NA	NA	NA	NA	NA	0	0	0	0	0	0
lincRNA	AL591896.1	ENSG00000225387.1	0	NA	NA	NA	NA	NA	0	0	0	0	0	0
protein_coding	KLHDC7A	ENSG00000179023.8	0	NA	NA	NA	NA	NA	0	0	0	0	0	0
processed_pseudogene	DYNLL1P3	ENSG00000235282.3	0	NA	NA	NA	NA	NA	0	0	0	0	0	0
processed_pseudogene	AL031737.1	ENSG00000225478.2	0	NA	NA	NA	NA	NA	0	0	0	0	0	0
protein_coding	PAX7	ENSG00000009709.11	0	NA	NA	NA	NA	NA	0	0	0	0	0	0
protein_coding	TAS1R2	ENSG00000179002.5	0	NA	NA	NA	NA	NA	0	0	0	0	0	0
protein_coding	AL080251.1	ENSG00000255275.3	0	NA	NA	NA	NA	NA	0	0	0	0	0	0
protein_coding	ALDH4A1	ENSG00000159423.16	85.0438948761279	-0.182411215333819	0.318841481336941	-0.572106284818859	0.567249971586532	0.96436652208144	81.9488072028723	75.4741557281575	112.265015943265	111.60428109627	116.751510873718	86.6854724544251
miRNA	MIR4695	ENSG00000265606.1	0	NA	NA	NA	NA	NA	0	0	0	0	0	0
miRNA	MIR1290	ENSG00000221662.1	0	NA	NA	NA	NA	NA	0	0	0	0	0	0
protein_coding	IFFO2	ENSG00000169991.10	26.4571852430451	0.384521933892661	0.576437747457368	0.66706584637936	0.504730074706321	0.959851609058621	38.8731521346958	33.4379170947533	9.35541799527205	24.3009321741879	15.8307133388092	26.6724530629
3prime_overlapping_ncRNA	AL137127.1	ENSG00000272084.1	0.666794691140169	-2.02367658436293	4.38192084028009	-0.461824085401228	0.644207477292018	NA	0	0	0	0	1.97883916735115	0
protein_coding	UBR4	ENSG00000127481.14	244.06600216706	0.0414367280183028	0.238496398219531	0.173741525354865	0.862068601282254	0.994760906003242	412.895913214472	280.878503595928	173.743477055052	315.012083739473	282.974000931215	301.732125274057
antisense	AL035413.1	ENSG00000230424.1	7.01815732753908	1.09078380247083	1.0471888894642	1.04163041973157	0.297583059602192	NA	8.40500586696126	7.64295247880076	4.00946485511659	18.9007250243684	1.97883916735115	4.16757079107813
protein_coding	EMC1	ENSG00000127463.14	269.150418350174	-0.227226678030765	0.158721114700884	-1.43160964096669	0.152255568949538	0.845138745639963	284.719573743313	229.288574364023	272.643610147928	261.010012241277	300.783553437375	243.386134198963
protein_coding	MRTO4	ENSG00000053372.4	396.976619368164	-0.0429571970108121	0.183569332746214	-0.234010748789945	0.814976633996809	0.994132361609536	176.505123206186	189.163073850319	257.942239012501	225.90866576745	190.957979649386	189.207713914947
polymorphic_pseudogene	AKR7L	ENSG00000211454.13	1.09855923842243	-2.04633767002641	3.02910105275733	-0.675559393491897	0.499320430140414	NA	0	0	0	0	1.97883916735115	0
protein_coding	AKR7A3	ENSG00000162482.4	22.024215926626	-1.70523417046511	1.0203924967496	-1.67115514461057	0.0946910375097327	0.791695330756796	6.30375440022094	4.77684529925047	8.01892971023318	0	0.989419583675576	0
processed_pseudogene	AL035413.2	ENSG00000270728.1	0	NA	NA	NA	NA	NA	0	0	0	0	0	0
protein_coding	AKR7A2	ENSG00000053371.12	485.791732444369	-0.310475596013418	0.122920615177099	-2.52582201582784	0.011542794314986	0.450526557280299	571.540398953366	471.952315565947	597.410263412372	475.218229184119	549.127868939945	437.594933063204
snRNA	RNU6-1099P	ENSG00000200403.1	0.758779402809766	1.62072775713877	3.85211451233904	0.420737169662864	0.673947015980292	NA	0	1.91073811970019	0	0	0	0
protein_coding	PQLC2	ENSG00000040487.12	65.9959928855687	0.596206614025012	0.451098605122591	1.32167691776166	0.186275758066509	0.867651751072437	54.6325381352482	52.5452982917552	22.7203008456607	90.9034870219621	47.4921400164277	46.6767928600751
protein_coding	CAPZB	ENSG00000077549.17	6123.52455601855	0.160816584211696	0.0848024289646247	1.89636766511465	0.0579114444737344	0.722639561452552	5726.96087260073	6134.42473329746	5567.81019547191	6229.13894731683	6098.78231377625	7082.36980235818
misc_RNA	RN7SL277P	ENSG00000240490.3	0	NA	NA	NA	NA	NA	0	0	0	0	0	0
protein_coding	MINOS1	ENSG00000173436.14	232.867585121265	0.238890137893688	0.202073448420433	1.18219459192211	0.237128498014001	0.899640791324899	158.644485738894	180.564752311668	177.752941910169	238.509149117029	224.598245494356	243.386134198963
snRNA	RNU4-28P	ENSG00000201609.1	0	NA	NA	NA	NA	NA	0	0	0	0	0	0
antisense	AL031727.2	ENSG00000235185.1	0	NA	NA	NA	NA	NA	0	0	0	0	0	0
protein_coding	NBL1	ENSG00000158747.14	1481.21958516228	-0.0708186740228334	0.11728037964863	-0.603840763774852	0.545949514881754	0.959851609058621	1313.2821667127	1357.57943404698	1655.90898516315	1436.455101852	1443.56317258267	1403.63784243511
protein_coding	MINOS1-NBL1	ENSG00000270136.6	0	NA	NA	NA	NA	NA	0	0	0	0	0	0
processed_pseudogene	AL031727.1	ENSG00000226396.1	19.0153979962467	-0.843512157360501	0.58685390528095	-1.43734607501109	0.150619683027834	0.845138745639963	22.0631404007733	17.1966430773017	18.7108359905441	8.1003107247293	32.650846261294	15.8367690060969
protein_coding	HTR6	ENSG00000158748.3	0	NA	NA	NA	NA	NA	0	0	0	0	0	0
protein_coding	TMCO4	ENSG00000162542.13	72.9095326754165	-0.432138200537277	0.31244097265598	-1.38310349268146	0.166633134912841	0.852065652592428	121.872585070938	73.5634176084573	96.2271565227982	101.703901321601	99.9313779512332	60.8465335497407
protein_coding	RNF186	ENSG00000178828.6	0	NA	NA	NA	NA	NA	0	0	0	0	0	0
antisense	AL391883.1	ENSG00000235434.1	0	NA	NA	NA	NA	NA	0	0	0	0	0	0
protein_coding	OTUD3	ENSG00000169914.5	32.7424321413951	-0.314382769024948	0.496086172677612	-0.633726127313881	0.526259570794195	0.959851609058621	19.961888934033	16.2412740174516	10.6919062803109	16.2006214494586	32.650846261294	19.1708256389594
protein_coding	PLA2G2E	ENSG00000188784.4	0	NA	NA	NA	NA	NA	0	0	0	0	0	0
misc_RNA	RN7SL304P	ENSG00000242688.3	0	NA	NA	NA	NA	NA	0	0	0	0	0	0
protein_coding	PLA2G2A	ENSG00000188257.11	0	NA	NA	NA	NA	NA	0	0	0	0	0	0
protein_coding	PLA2G5	ENSG00000127472.10	0.512763599318392	-2.45405388290366	4.29899346381858	-0.570843827411603	0.568105510994486	NA	5.25312866685079	0	0	0.900034524969922	0	0
protein_coding	PLA2G2D	ENSG00000117215.14	0	NA	NA	NA	NA	NA	0	0	0	0	0	0
protein_coding	PLA2G2F	ENSG00000158786.4	0	NA	NA	NA	NA	NA	0	0	0	0	0	0
lincRNA	Z98257.1	ENSG00000227066.1	0	NA	NA	NA	NA	NA	0	0	0	0	0	0
protein_coding	PLA2G2C	ENSG00000187980.6	0	NA	NA	NA	NA	NA	0	0	0	0	0	0
antisense	UBXN10-AS1	ENSG00000225986.1	0	NA	NA	NA	NA	NA	0	0	0	0	0	0
protein_coding	UBXN10	ENSG00000162543.5	0	NA	NA	NA	NA	NA	0	0	0	0	0	0
lincRNA	LINC01757	ENSG00000228105.1	0	NA	NA	NA	NA	NA	0	0	0	0	0	0
lincRNA	Z98257.2	ENSG00000284710.1	0	NA	NA	NA	NA	NA	0	0	0	0	0	0
protein_coding	VWA5B1	ENSG00000158816.15	0	NA	NA	NA	NA	NA	0	0	0	0	0	0
antisense	AL020998.1	ENSG00000226664.1	0	NA	NA	NA	NA	NA	0	0	0	0	0	0
lincRNA	LINC01141	ENSG00000236963.6	0	NA	NA	NA	NA	NA	0	0	0	0	0	0
lincRNA	AL139254.1	ENSG00000226487.1	0	NA	NA	NA	NA	NA	0	0	0	0	0	0
lincRNA	AL139254.2	ENSG00000284641.1	0	NA	NA	NA	NA	NA	0	0	0	0	0	0
lincRNA	AL139254.3	ENSG00000284743.1	0	NA	NA	NA	NA	NA	0	0	0	0	0	0
protein_coding	CAMK2N1	ENSG00000162545.5	1194.99357820107	-0.267721417781793	0.111802998180219	-2.39458173876736	0.0166393342193179	0.50978686059349	1293.32027777866	1024.1556321593	1392.6207930105	1119.64294906258	1249.63693418225	1122.74357111645
protein_coding	MUL1	ENSG00000090432.6	102.594930312245	0.0584825307272871	0.296168149393571	0.19746394353017	0.843464494792696	0.994559322315142	82.9994329362424	83.1171082069582	110.928527658226	117.90452277106	88.0583429471263	91.6865574037189
processed_pseudogene	RPS4XP4	ENSG00000215520.3	0	NA	NA	NA	NA	NA	0	0	0	0	0	0
protein_coding	FAM43B	ENSG00000183114.7	2.67987902137121	0	2.39374491854651	0	1	NA	0	0	0	0	0	0
protein_coding	CDA	ENSG00000158825.5	1.65381086592204	2.59811896176321	2.44439046989994	1.06289031713888	0.287831694626443	NA	0	2.86610717955028	0	0.900034524969922	0	0
protein_coding	PINK1	ENSG00000158828.7	415.073049376806	0.0886779862357816	0.141054602366597	0.628678431954387	0.529559601009061	0.959851609058621	488.540966017123	532.140566336503	465.097923193525	488.718747058668	429.4080993152	450.097645436438
miRNA	MIR6084	ENSG00000284005.1	0	NA	NA	NA	NA	NA	0	0	0	0	0	0
antisense	PINK1-AS	ENSG00000117242.7	14.1388172803952	-0.0478811791978559	0.684473067666695	-0.0699533428847367	0.944230795597014	0.998251987155698	27.3162690676241	18.1520121371518	6.68244142519432	17.1006559744285	14.8412937551336	12.5027123732344
protein_coding	DDOST	ENSG00000244038.9	232.469713991157	-0.462552893668362	0.184876110702485	-2.50196140491475	0.0123507388140124	0.462350709498582	256.352678942318	235.976157782973	291.354446138472	222.308527667571	359.159308874234	200.876912129966
protein_coding	KIF17	ENSG00000117245.12	1.27700289705227	-3.78580727012065	3.19182706268162	-1.18609410716005	0.235585137440709	NA	0	0.955369059850095	13.3648828503886	0	0	0
unprocessed_pseudogene	AL663074.2	ENSG00000235432.1	0	NA	NA	NA	NA	NA	0	0	0	0	0	0
protein_coding	SH2D5	ENSG00000189410.11	3.52082117845575	1.84749460401284	1.85555435636104	0.995656418083058	0.319417112365453	NA	0	9.55369059850095	0	0	2.96825875102673	1.66702831643125
antisense	AL663074.1	ENSG00000233069.1	0	NA	NA	NA	NA	NA	0	0	0	0	0	0
protein_coding	HP1BP3	ENSG00000127483.17	905.980734798841	-0.0228698082056721	0.121747142005954	-0.187846776760917	0.850996765863926	0.994559322315142	1073.7394995043	1036.57542993735	911.485010396505	1052.14035968984	1138.82194081059	990.214819960164
protein_coding	EIF4G3	ENSG00000075151.20	490.979880668464	-0.115836889407324	0.171428182550699	-0.675716721041864	0.499220517601529	0.959851609058621	575.742901886846	464.309363087146	324.766653264444	454.517435109811	547.149029772594	421.758164057107
snRNA	RNU7-200P	ENSG00000251914.1	0	NA	NA	NA	NA	NA	0	0	0	0	0	0
miRNA	MIR1256	ENSG00000221808.1	0	NA	NA	NA	NA	NA	0	0	0	0	0	0
processed_pseudogene	RPS15AP6	ENSG00000233072.1	0	NA	NA	NA	NA	NA	0	0	0	0	0	0
processed_pseudogene	AL627311.1	ENSG00000236073.2	0	NA	NA	NA	NA	NA	0	0	0	0	0	0
processed_pseudogene	HSPE1P27	ENSG00000235112.1	0	NA	NA	NA	NA	NA	0	0	0	0	0	0
protein_coding	ECE1	ENSG00000117298.15	847.316311501211	0.158037664342318	0.11716793941706	1.34881320887434	0.17739697092653	0.862827820099868	958.170668833583	957.279797969795	911.485010396505	1053.04039421481	939.948604491798	1124.41059943288
antisense	AL031005.1	ENSG00000236936.1	0	NA	NA	NA	NA	NA	0	0	0	0	0	0
antisense	AL031728.1	ENSG00000231105.1	0	NA	NA	NA	NA	NA	0	0	0	0	0	0
processed_pseudogene	PPP1R11P1	ENSG00000236216.5	0	NA	NA	NA	NA	NA	0	0	0	0	0	0
unprocessed_pseudogene	AL592309.1	ENSG00000228823.1	0	NA	NA	NA	NA	NA	0	0	0	0	0	0
lincRNA	AL592309.2	ENSG00000236009.1	0	NA	NA	NA	NA	NA	0	0	0	0	0	0
unprocessed_pseudogene	NBPF2P	ENSG00000227001.3	0	NA	NA	NA	NA	NA	0	0	0	0	0	0
processed_pseudogene	HS6ST1P1	ENSG00000187952.9	0	NA	NA	NA	NA	NA	0	0	0	0	0	0
unprocessed_pseudogene	CROCCP5	ENSG00000186543.7	0	NA	NA	NA	NA	NA	0	0	0	0	0	0
protein_coding	NBPF3	ENSG00000142794.18	28.8220854666051	0.237576296214455	0.503936344975033	0.471441082953096	0.637325783862182	0.974618079140619	44.1262808015466	36.3040242743036	28.0662539858161	24.3009321741879	16.8201329224848	44.1762503854282
processed_pseudogene	PFN1P10	ENSG00000176378.8	0	NA	NA	NA	NA	NA	0	0	0	0	0	0
protein_coding	ALPL	ENSG00000162551.13	3.42724697692974	0.776465807734839	1.68134282920968	0.461812899930597	0.64421549927911	NA	8.40500586696126	8.59832153865085	0	2.70010357490977	0.989419583675576	5.00108494929376
antisense	LINC02596	ENSG00000233431.1	0	NA	NA	NA	NA	NA	0	0	0	0	0	0
protein_coding	RAP1GAP	ENSG00000076864.19	0.0896321497916374	0	4.40735632396697	0	1	NA	0	0	0	0	0	0
protein_coding	USP48	ENSG00000090686.15	401.2603647808	-0.00855630964008054	0.18235124557275	-0.046922134330401	0.962575286876951	0.998451422280096	495.895346150714	413.674802915091	387.581602661271	469.818022034299	454.14358890709	447.597102961791
processed_pseudogene	AL590103.1	ENSG00000231978.2	0	NA	NA	NA	NA	NA	0	0	0	0	0	0
protein_coding	LDLRAD2	ENSG00000187942.11	0.836013498453955	-3.00102505148825	4.0826671010408	-0.735064842960915	0.462300004389765	NA	0	0	4.00946485511659	0	0	0
protein_coding	HSPG2	ENSG00000142798.19	541.787497023637	-0.0601579748116812	0.13314418710195	-0.451825769649392	0.651394503593918	0.978090896994759	672.400469356901	637.231162920013	592.064310272217	648.924892503314	664.889960229987	566.789627586626
processed_pseudogene	AL590556.1	ENSG00000232037.3	0.675025893727442	3.71728106291609	4.27407938040263	0.869726725235953	0.384449763574601	NA	0	0	0	8.1003107247293	0	0
transcribed_unitary_pseudogene	AL590556.2	ENSG00000283234.1	0	NA	NA	NA	NA	NA	0	0	0	0	0	0
protein_coding	CELA3B	ENSG00000219073.7	0	NA	NA	NA	NA	NA	0	0	0	0	0	0
processed_transcript	AL590556.3	ENSG00000285959.1	0	NA	NA	NA	NA	NA	0	0	0	0	0	0
misc_RNA	RN7SL386P	ENSG00000273610.1	0	NA	NA	NA	NA	NA	0	0	0	0	0	0
snRNA	RNU6-1022P	ENSG00000201919.1	0	NA	NA	NA	NA	NA	0	0	0	0	0	0
protein_coding	CELA3A	ENSG00000142789.19	0	NA	NA	NA	NA	NA	0	0	0	0	0	0
misc_RNA	RN7SL186P	ENSG00000278124.1	0	NA	NA	NA	NA	NA	0	0	0	0	0	0
snRNA	RNU6-776P	ENSG00000201273.1	0	NA	NA	NA	NA	NA	0	0	0	0	0	0
lincRNA	LINC01635	ENSG00000228397.2	1.1229179167667	3.02775079637958	3.6902791840171	0.820466594910493	0.411950165031941	NA	0	0	0	0	0	5.00108494929376
processed_transcript	LINC00339	ENSG00000218510.8	6.12386403041665	0.0121514552858742	1.06032285497772	0.0114601465287943	0.990856326167912	NA	8.40500586696126	11.4644287182011	0	3.60013809987969	11.8730350041069	5.83459910750938
protein_coding	AL031281.2	ENSG00000285721.1	0.0896321497916374	0	4.40735632396697	0	1	NA	0	0	0	0	0	0
lincRNA	AL031281.3	ENSG00000285752.1	1.36192991215378	-0.313078282788982	2.79183590953065	-0.112140646131891	0.910711889710293	NA	0	4.77684529925047	0	0	7.91535666940461	1.66702831643125
transcribed_processed_pseudogene	AL031281.4	ENSG00000285794.1	0	NA	NA	NA	NA	NA	0	0	0	0	0	0
protein_coding	CDC42	ENSG00000070831.15	5.12763865010888	-2.67962911169444	1.31561443335957	-2.03678908025636	0.0416711830564223	NA	3.15187720011047	1.91073811970019	10.6919062803109	0.900034524969922	3.95767833470231	0
sense_intronic	CDC42-IT1	ENSG00000230068.2	0.988810672439763	0.643527866837713	3.34994618127587	0.192100956855557	0.847663125408543	NA	0	0	0	0.900034524969922	0	0
processed_pseudogene	AL031281.1	ENSG00000271428.1	0	NA	NA	NA	NA	NA	0	0	0	0	0	0
protein_coding	WNT4	ENSG00000162552.14	0.360368788416335	0	4.40735632393979	0	1	NA	0	0	0	0	0	0
bidirectional_promoter_lncRNA	AL445253.1	ENSG00000285873.1	0	NA	NA	NA	NA	NA	0	0	0	0	0	0
miRNA	MIR4418	ENSG00000266564.1	0	NA	NA	NA	NA	NA	0	0	0	0	0	0
processed_pseudogene	PPIAP34	ENSG00000234397.3	0.0836485711990399	0	4.40735632396697	0	1	NA	0	0	0	0	0	0
TEC	AL591122.1	ENSG00000279625.1	0	NA	NA	NA	NA	NA	0	0	0	0	0	0
protein_coding	ZBTB40	ENSG00000184677.17	75.4793958499425	0.46604601899019	0.373761466982508	1.24690761397295	0.212431374610534	0.890990814572375	66.1894212023199	58.2775126508558	41.4311368362048	95.4036596468117	63.3228533552369	83.3514158215626
sense_intronic	ZBTB40-IT1	ENSG00000237200.1	0	NA	NA	NA	NA	NA	0	0	0	0	0	0
protein_coding	EPHA8	ENSG00000070886.11	0	NA	NA	NA	NA	NA	0	0	0	0	0	0
miRNA	MIR6127	ENSG00000276835.2	0	NA	NA	NA	NA	NA	0	0	0	0	0	0
protein_coding	C1QA	ENSG00000173372.16	0.0729482407154804	0	4.40735632396697	0	1	NA	0	0	0	0	0	0
protein_coding	C1QC	ENSG00000159189.11	0.0729482407154804	0	4.40735632396697	0	1	NA	0	0	0	0	0	0
protein_coding	C1QB	ENSG00000173369.15	0.145896481430961	0	4.4073563239593	0	1	NA	0	0	0	0	0	0
protein_coding	EPHB2	ENSG00000133216.16	240.169688569883	0.135152608330321	0.172309637894435	0.784358959729938	0.432829512512573	0.946218403594104	264.75768480928	257.949646159526	295.363910993589	303.311634914864	229.545343412734	303.399153590488
miRNA	MIR4684	ENSG00000265422.1	0	NA	NA	NA	NA	NA	0	0	0	0	0	0
antisense	AL512444.1	ENSG00000225952.1	0	NA	NA	NA	NA	NA	0	0	0	0	0	0
miRNA	MIR4253	ENSG00000264014.1	0	NA	NA	NA	NA	NA	0	0	0	0	0	0
protein_coding	LACTBL1	ENSG00000215906.8	0	NA	NA	NA	NA	NA	0	0	0	0	0	0
protein_coding	TEX46	ENSG00000227868.5	0.159228176641682	1.62363090213047	4.36121224634549	0.372288898228011	0.709677763473721	NA	0	1.91073811970019	0	0	0	0
protein_coding	KDM1A	ENSG00000004487.16	100.491394890586	-0.272280301515217	0.325696672932732	-0.835993499913498	0.403158559821095	0.941294735831198	134.48009387138	98.4030131645598	50.7865548314768	79.2030381973532	124.666867543123	80.8508733469157
antisense	AL031428.1	ENSG00000240553.1	0	NA	NA	NA	NA	NA	0	0	0	0	0	0
miRNA	MIR3115	ENSG00000263793.1	0	NA	NA	NA	NA	NA	0	0	0	0	0	0
miRNA	MIR4419A	ENSG00000266802.1	0	NA	NA	NA	NA	NA	0	0	0	0	0	0
protein_coding	LUZP1	ENSG00000169641.13	460.870986381224	-0.237854270732099	0.168749707793134	-1.40950923022444	0.158684646082386	0.850274732133307	444.414685215577	367.817088042287	308.728793843978	361.813879037909	427.429260147849	275.059672211157
processed_pseudogene	AL161672.1	ENSG00000229010.1	0	NA	NA	NA	NA	NA	0	0	0	0	0	0
snRNA	RNU6-514P	ENSG00000206935.1	0	NA	NA	NA	NA	NA	0	0	0	0	0	0
snRNA	RNU6-135P	ENSG00000252578.1	0	NA	NA	NA	NA	NA	0	0	0	0	0	0
protein_coding	HTR1D	ENSG00000179546.4	0.0826636941982927	0	4.40735632396697	0	1	NA	0	0	0	0	0	0
processed_pseudogene	AL109936.1	ENSG00000215381.3	0	NA	NA	NA	NA	NA	0	0	0	0	0	0
lincRNA	LINC01355	ENSG00000261326.3	0.138919026369271	1.44872059780381	4.37570526163309	0.331082765218771	0.740581969562383	NA	0	0	0	0	0	1.66702831643125
lincRNA	AL109936.6	ENSG00000284726.1	0	NA	NA	NA	NA	NA	0	0	0	0	0	0
protein_coding	HNRNPR	ENSG00000125944.19	649.909858293393	-0.239836588057612	0.13036348253959	-1.83975284631397	0.0658045310984819	0.74692006215314	572.591024686736	575.132174029757	702.992837930443	543.620853081833	594.641169789021	463.433871967888
protein_coding	ZNF436	ENSG00000125945.14	38.7433495382585	0.129275466831303	0.495622526816602	0.260834525947889	0.794220117944354	0.993344377982393	50.4300352017676	60.188250770556	42.7676251212437	78.3030036723832	60.3545946042102	30.0065096957625
antisense	ZNF436-AS1	ENSG00000249087.6	17.7418010182455	-0.876078199205671	0.644505557483862	-1.35930278495327	0.174050661922251	0.858832382266754	38.8731521346958	14.3305358977514	10.6919062803109	8.1003107247293	21.7672308408627	16.6702831643125
misc_RNA	RF00019	ENSG00000201405.1	0	NA	NA	NA	NA	NA	0	0	0	0	0	0
lincRNA	AL109936.2	ENSG00000271420.1	2.71856226321427	-0.113942554435272	1.97820896340598	-0.0575988465036024	0.954068168506117	NA	0	2.86610717955028	12.0283945653498	9.00034524969922	0.989419583675576	0
protein_coding	TCEA3	ENSG00000204219.10	100.718422937932	0.2398654782911	0.285234754360834	0.840940574820908	0.400381226216877	0.941264098179661	104.011947603646	116.555025301712	73.5068556771375	122.404695395909	147.423517967661	146.69849184595
processed_pseudogene	AL357134.1	ENSG00000232482.2	0	NA	NA	NA	NA	NA	0	0	0	0	0	0
protein_coding	ASAP3	ENSG00000088280.18	36.2520995882662	0.0101347880109279	0.42645250158038	0.0237653383984609	0.981039788186886	0.998451422280096	47.2781580016571	41.0808695735541	50.7865548314768	81.003107247293	64.3122729389125	41.6757079107813
protein_coding	E2F2	ENSG00000007968.6	5.48075051660805	-0.585948066235047	1.22582420263472	-0.478003342547523	0.632647825993766	NA	7.3543801335911	0.955369059850095	2.67297657007773	8.1003107247293	5.93651750205346	1.66702831643125
lincRNA	AL021154.1	ENSG00000235052.1	0	NA	NA	NA	NA	NA	0	0	0	0	0	0
protein_coding	ID3	ENSG00000117318.8	525.255571141315	-0.838872391555811	0.196748112865273	-4.26368710397871	2.01080973180967e-05	0.0115923181038827	606.211048154581	401.25500513704	760.461834187114	357.313706413059	584.746973952266	331.738634969819
lincRNA	AL450043.1	ENSG00000285802.1	0.145896481430961	0	4.4073563239593	0	1	NA	0	0	0	0	0	0
lincRNA	MDS2	ENSG00000197880.8	0	NA	NA	NA	NA	NA	0	0	0	0	0	0
unprocessed_pseudogene	AL451000.1	ENSG00000229239.2	0	NA	NA	NA	NA	NA	0	0	0	0	0	0
protein_coding	RPL11	ENSG00000142676.14	4885.85768452133	-0.184940147258687	0.0891246431882438	-2.0750730734267	0.0379797628483366	0.651646823871014	5119.69919871278	4780.66677548987	5960.73775127333	4807.98443238932	5384.42137436249	4891.06108040929
protein_coding	ELOA	ENSG00000011007.12	242.658037179646	0.379939791886936	0.224254612357765	1.69423401325989	0.0902208239209144	0.783834756287086	190.163257739998	215.913407526121	96.2271565227982	196.207526443443	184.032042563657	204.210968762828
antisense	ELOA-AS1	ENSG00000236810.5	8.17448715959479	-1.97200214662703	1.08580942241007	-1.8161586240889	0.0693460430152229	NA	6.30375440022094	8.59832153865085	25.3932774157384	3.60013809987969	15.8307133388092	0
protein_coding	PITHD1	ENSG00000057757.9	194.481352519597	0.19151128347696	0.227761609925037	0.840840928108962	0.4004370550841	0.941264098179661	159.695111472264	207.315085987471	188.44484819048	183.607043093864	164.243650890146	193.375284706025
protein_coding	LYPLA2	ENSG00000011009.10	183.985412443035	0.120206747399617	0.319828103220532	0.375847982679405	0.707029913633623	0.984672312950364	79.847555736132	115.599656241861	232.548961596762	138.605316845368	104.878475869611	195.875827180672
protein_coding	GALE	ENSG00000117308.14	41.3065924383524	-0.481766587267953	0.444150007090512	-1.08469341343447	0.278057466049721	0.904818201102366	38.8731521346958	30.571809915203	58.80548454171	25.2009666991578	19.7883916735115	27.5059672211157
protein_coding	HMGCL	ENSG00000117305.14	107.008816878178	0.105662610613718	0.308411225033452	0.342602998974041	0.731897145623034	0.985563905257014	196.467012140219	117.510394361562	89.5447150976039	137.705282320398	113.783252122691	175.871487383497
protein_coding	FUCA1	ENSG00000179163.11	108.558911677775	-0.301697365868665	0.30940260572917	-0.975096396352754	0.329512446006727	0.923763952310189	114.518204937347	124.197977780512	165.724547344819	124.204764445849	143.465839632959	95.0206140365814
protein_coding	CNR2	ENSG00000188822.7	0.510637685008363	0	4.40735632393306	0	1	NA	0	0	0	0	0	0
processed_pseudogene	BTBD6P1	ENSG00000229106.1	0	NA	NA	NA	NA	NA	0	0	0	0	0	0
antisense	AL590609.3	ENSG00000232557.3	0	NA	NA	NA	NA	NA	0	0	0	0	0	0
miRNA	MIR378F	ENSG00000264926.1	0	NA	NA	NA	NA	NA	0	0	0	0	0	0
processed_pseudogene	AL590609.2	ENSG00000230228.2	0.154616965401668	1.58566203759501	4.36421478720829	0.363332721900547	0.716356352542785	NA	0	0.955369059850095	0	0.900034524969922	0	0
protein_coding	PNRC2	ENSG00000189266.12	200.512734902668	-0.427630854787801	0.219953487813015	-1.94418765094252	0.0518728264092745	0.710755547831549	232.188287074805	172.921799832867	211.165149036141	156.606007344766	232.51360216376	173.37094490885
protein_coding	SRSF10	ENSG00000188529.14	305.197853918402	0.151185576703738	0.184570377764086	0.81912156509199	0.412717059282315	0.943444917210774	227.985784141324	201.58287162837	193.790801330635	194.407457393503	145.44467880031	232.55045014216
processed_pseudogene	AL590609.1	ENSG00000215905.4	0	NA	NA	NA	NA	NA	0	0	0	0	0	0
antisense	AL591178.1	ENSG00000225315.2	0	NA	NA	NA	NA	NA	0	0	0	0	0	0
protein_coding	MYOM3	ENSG00000142661.18	0.607469035141316	2.21116971952984	4.1675705858439	0.530565631459389	0.59571981725013	NA	0	2.86610717955028	0	0	0	0
antisense	AL591178.2	ENSG00000230703.1	0	NA	NA	NA	NA	NA	0	0	0	0	0	0
protein_coding	IL22RA1	ENSG00000142677.3	0.525241588740395	-1.28000869689879	4.40735632393482	-0.290425507451601	0.771490732095383	NA	1.05062573337016	0	0	0	0	0
protein_coding	IFNLR1	ENSG00000185436.11	0.306396618705517	-2.41008833146058	4.35065179394544	-0.553960290459137	0.579606022248198	NA	0	0	2.67297657007773	0	0	0
lincRNA	AL590683.1	ENSG00000230023.2	0	NA	NA	NA	NA	NA	0	0	0	0	0	0
antisense	AL138902.1	ENSG00000232298.2	0	NA	NA	NA	NA	NA	0	0	0	0	0	0
protein_coding	GRHL3	ENSG00000158055.15	0.0796140883208412	0.643487326502256	4.40735632396697	0.146003018408792	0.883919005617781	NA	0	0.955369059850095	0	0	0	0
protein_coding	STPG1	ENSG00000001460.17	22.9141712764973	0.386687963474296	0.611814725860948	0.632034416841058	0.527364388100532	0.959851609058621	25.2150176008838	37.2593933341537	12.0283945653498	23.400897649218	27.7037483429161	25.0054247464688
protein_coding	NIPAL3	ENSG00000001461.16	465.618691807023	-0.194057610574908	0.183929388972847	-1.05506581443358	0.291395225485148	0.910101315023053	713.374872958337	572.266066850207	430.349227782514	527.420231632374	648.069827307503	470.101985233613
protein_coding	RCAN3	ENSG00000117602.11	81.4713039309728	0.107667085532605	0.348202102231658	0.309208602827374	0.757162850246588	0.99077850008688	91.4044388032037	96.4922750448596	88.208226812565	113.40435014621	66.2911121062636	55.0119344422313
lincRNA	AL445686.2	ENSG00000264443.1	0	NA	NA	NA	NA	NA	0	0	0	0	0	0
protein_coding	NCMAP	ENSG00000184454.6	0	NA	NA	NA	NA	NA	0	0	0	0	0	0
processed_pseudogene	AL445686.1	ENSG00000227312.2	0	NA	NA	NA	NA	NA	0	0	0	0	0	0
misc_RNA	RF00019	ENSG00000239106.1	0	NA	NA	NA	NA	NA	0	0	0	0	0	0
protein_coding	SRRM1	ENSG00000133226.16	1327.55168140451	-0.180528533192643	0.102738907859524	-1.75715838287361	0.0788908166655597	0.763921781266503	1119.96703177259	1083.38851387001	1246.94356994126	1121.44301811252	1372.32496255802	1095.23760389533
lincRNA	AL445648.1	ENSG00000284699.1	0	NA	NA	NA	NA	NA	0	0	0	0	0	0
protein_coding	CLIC4	ENSG00000169504.14	1562.36435931409	0.0202897101798463	0.104190841162181	0.194736024333116	0.84559960842123	0.994559322315142	1604.30549485623	1553.43009131625	1459.44520726244	1632.66262829544	1510.84370427261	1455.31572024448
snRNA	RNU6-1208P	ENSG00000238482.1	0	NA	NA	NA	NA	NA	0	0	0	0	0	0
protein_coding	RUNX3	ENSG00000020633.18	180.2879847813	-0.160570160947823	0.235125042320339	-0.682913905567999	0.494661246570626	0.959851609058621	155.492608538783	146.171466157065	171.070500484975	114.30438467118	130.603385045176	147.532006004166
miRNA	MIR6731	ENSG00000278034.1	0	NA	NA	NA	NA	NA	0	0	0	0	0	0
antisense	AL445471.1	ENSG00000229162.1	0	NA	NA	NA	NA	NA	0	0	0	0	0	0
lincRNA	AL445471.2	ENSG00000261025.1	0	NA	NA	NA	NA	NA	0	0	0	0	0	0
miRNA	MIR4425	ENSG00000264371.1	0	NA	NA	NA	NA	NA	0	0	0	0	0	0
lincRNA	AL050344.2	ENSG00000285823.1	0	NA	NA	NA	NA	NA	0	0	0	0	0	0
lincRNA	AL050344.1	ENSG00000233755.1	0	NA	NA	NA	NA	NA	0	0	0	0	0	0
processed_pseudogene	AL121994.1	ENSG00000233419.3	0	NA	NA	NA	NA	NA	0	0	0	0	0	0
antisense	AL031432.1	ENSG00000231953.2	0	NA	NA	NA	NA	NA	0	0	0	0	0	0
protein_coding	SYF2	ENSG00000117614.9	615.181602944481	-0.122321566180715	0.151040887828956	-0.809857303799989	0.418022193381999	0.944872748420789	780.614919894027	749.964711982325	592.064310272217	684.026238977141	969.631192002065	722.656775172948
bidirectional_promoter_lncRNA	AL031432.4	ENSG00000284602.1	0.494709791837788	-3.59525287786393	4.29295387808784	-0.837477638931756	0.402324140957609	NA	0	0	0	0	5.93651750205346	0
lincRNA	AL031432.5	ENSG00000284657.1	0.416757079107813	3.02605694735201	4.29060439463635	0.705275217434369	0.480638979980773	NA	0	0	0	0	0	5.00108494929376
protein_coding	RSRP1	ENSG00000117616.17	34.0013885820244	0.55216827610185	0.531909317334404	1.03808724176702	0.29922944061004	0.912407163664775	44.1262808015466	55.4114054713055	13.3648828503886	24.3009321741879	25.724909175565	43.3427362272126
lincRNA	AL031432.3	ENSG00000272432.1	0.569497041755695	2.21171866196001	4.32333792311694	0.511576633909166	0.60894734210637	NA	0	2.86610717955028	0	0	0	0
unprocessed_pseudogene	AL031432.2	ENSG00000261349.1	0	NA	NA	NA	NA	NA	0	0	0	0	0	0
protein_coding	RHD	ENSG00000187010.20	0	NA	NA	NA	NA	NA	0	0	0	0	0	0
processed_pseudogene	SDHDP6	ENSG00000224183.1	0	NA	NA	NA	NA	NA	0	0	0	0	0	0
unprocessed_pseudogene	AL928711.1	ENSG00000259984.1	0	NA	NA	NA	NA	NA	0	0	0	0	0	0
protein_coding	TMEM50A	ENSG00000183726.10	958.29837054182	0.00282455608633275	0.0998104859862848	0.028299191797552	0.977423525195109	0.998451422280096	990.740066568058	976.387179166797	1019.74056148465	1065.64087756439	962.705254916336	936.036399676148
protein_coding	RHCE	ENSG00000188672.18	5.18713459440722	3.71215917590678	1.69959824359446	2.18413921636914	0.0289520197647867	NA	0	1.91073811970019	0	4.50017262484961	0	1.66702831643125
processed_pseudogene	AL031284.1	ENSG00000238084.4	0	NA	NA	NA	NA	NA	0	0	0	0	0	0
protein_coding	MACO1	ENSG00000204178.10	250.955774949234	-0.00839397509623857	0.191462599531367	-0.0438413304571443	0.965030881798899	0.998451422280096	291.023328143534	308.584206331581	281.9990281432	303.311634914864	294.847035935322	251.721275781119
protein_coding	LDLRAP1	ENSG00000157978.11	186.88489639252	0.188668231408561	0.206734062564735	0.912613185596754	0.361446017061511	0.934957328638899	165.998865872485	181.520121371518	185.771871620402	221.408493142601	195.905077567764	220.881251927141
lincRNA	AL606491.1	ENSG00000225643.1	1.04684564028338	-2.65563448249279	3.02002264572079	-0.879342572565038	0.379215559381936	NA	1.05062573337016	0	0	0	4.94709791837788	0.833514158215626
protein_coding	MAN1C1	ENSG00000117643.14	156.746500584935	0.0218241277255284	0.230814052844182	0.0945528552382443	0.924669998057993	0.996673407349656	163.897614405745	205.40434786777	240.567891306996	183.607043093864	157.317713804417	179.20554401636
antisense	AL031280.1	ENSG00000233478.1	0	NA	NA	NA	NA	NA	0	0	0	0	0	0
protein_coding	SELENON	ENSG00000162430.16	266.569217540168	-0.473006968400605	0.185394108197588	-2.55135922602507	0.0107303663112476	0.440473722089647	320.440848677898	216.868776585972	425.003274642359	276.310599165766	277.037483429161	240.885591724316
protein_coding	AL020996.2	ENSG00000255054.3	0	NA	NA	NA	NA	NA	0	0	0	0	0	0
antisense	AL020996.1	ENSG00000228172.5	0.74889763278837	0	4.33696584312587	0	1	NA	0	0	0	0	0	0
protein_coding	MTFR1L	ENSG00000117640.17	94.2612546260894	-0.0307122033175731	0.27773471642851	-0.110581074316212	0.911948555938163	0.996673407349656	72.4931756025409	82.1617391471082	97.5636448078371	78.3030036723832	94.9842800328554	98.3546706694439
antisense	AL020996.3	ENSG00000272478.1	0	NA	NA	NA	NA	NA	0	0	0	0	0	0
protein_coding	AUNIP	ENSG00000127423.10	6.71415423952949	0.308941790292406	1.25468765667036	0.246230038727139	0.805504163697179	NA	8.40500586696126	0.955369059850095	0	6.30024167478946	0	3.3340566328625
antisense	AL033528.2	ENSG00000236528.1	0	NA	NA	NA	NA	NA	0	0	0	0	0	0
protein_coding	PAQR7	ENSG00000182749.5	15.2069124011027	-0.286735942829392	0.800401035365462	-0.358240344727277	0.720163457307025	0.984672312950364	5.25312866685079	16.2412740174516	32.0757188409327	26.1010012241277	25.724909175565	9.16865574037189
misc_RNA	RF00019	ENSG00000207302.1	0	NA	NA	NA	NA	NA	0	0	0	0	0	0
protein_coding	STMN1	ENSG00000117632.22	1597.00876104782	-0.199769360442804	0.0969909412349503	-2.05967029393893	0.0394300711436924	0.66138628354114	2021.40391100418	1883.98778602439	2207.8786468842	1871.17177741247	1980.8180065185	1650.35803326694
processed_pseudogene	SNRPFP2	ENSG00000229786.1	0	NA	NA	NA	NA	NA	0	0	0	0	0	0
processed_pseudogene	AL033528.1	ENSG00000223624.1	0.0824516319729647	-1.28004067027153	4.40735632396697	-0.290432761996286	0.771485182848444	NA	0	0	0	0	0.989419583675576	0
miRNA	MIR3917	ENSG00000283938.1	0	NA	NA	NA	NA	NA	0	0	0	0	0	0
protein_coding	PAFAH2	ENSG00000158006.13	64.7603355449065	-0.455771930547255	0.347519693469516	-1.31149957574199	0.189689036973333	0.87312372291037	86.1513101363529	41.0808695735541	102.909597947993	84.6032453471727	63.3228533552369	57.5124769168782
snRNA	RNU6-110P	ENSG00000207237.1	0	NA	NA	NA	NA	NA	0	0	0	0	0	0
scaRNA	RF00492	ENSG00000252190.1	0	NA	NA	NA	NA	NA	0	0	0	0	0	0
scaRNA	RF00283	ENSG00000252691.1	0	NA	NA	NA	NA	NA	0	0	0	0	0	0
protein_coding	EXTL1	ENSG00000158008.9	1.12024569842358	-1.25501902286145	2.72004531396499	-0.461396365868632	0.644514258349165	NA	2.10125146674031	0.955369059850095	6.68244142519432	2.70010357490977	0	0
protein_coding	SLC30A2	ENSG00000158014.14	0	NA	NA	NA	NA	NA	0	0	0	0	0	0
bidirectional_promoter_lncRNA	AL391650.2	ENSG00000284309.1	0	NA	NA	NA	NA	NA	0	0	0	0	0	0
protein_coding	TRIM63	ENSG00000158022.6	0	NA	NA	NA	NA	NA	0	0	0	0	0	0
protein_coding	PDIK1L	ENSG00000175087.9	11.5774431843592	-0.178860779205381	0.943448456757229	-0.189581929912898	0.849636748245572	0.994559322315142	26.2656433342539	4.77684529925047	0	22.5008631242481	8.90477625308019	4.16757079107813
protein_coding	FAM110D	ENSG00000197245.5	0	NA	NA	NA	NA	NA	0	0	0	0	0	0
protein_coding	C1orf232	ENSG00000282872.1	0	NA	NA	NA	NA	NA	0	0	0	0	0	0
protein_coding	AL391650.1	ENSG00000236782.7	0.150005754161654	1.54689349948045	4.36736093587592	0.35419410536313	0.723193420869073	NA	0	0	0	1.80006904993984	0	0
protein_coding	ZNF593	ENSG00000142684.8	129.456522484464	-0.18919596796637	0.289179400737234	-0.654251193148728	0.512949984635147	0.959851609058621	84.0500586696126	81.2063700872581	49.450066546438	50.4019333983156	102.89963670226	77.5168167140532
protein_coding	CNKSR1	ENSG00000142675.17	0	NA	NA	NA	NA	NA	0	0	0	0	0	0
protein_coding	CATSPER4	ENSG00000188782.8	0	NA	NA	NA	NA	NA	0	0	0	0	0	0
transcribed_unprocessed_pseudogene	AL355877.1	ENSG00000236155.6	0.594077887012373	2.34292902871836	4.09625365350635	0.571968737022143	0.567343154713022	NA	1.05062573337016	1.91073811970019	0	0	0	4.16757079107813
unprocessed_pseudogene	AL355877.3	ENSG00000278572.1	0	NA	NA	NA	NA	NA	0	0	0	0	0	0
protein_coding	CEP85	ENSG00000130695.15	22.0063958316266	-0.00127498727623452	0.735454354090341	-0.00173360490578848	0.998616784103989	1	38.8731521346958	23.8842264962524	0	23.400897649218	27.7037483429161	20.004339797175
processed_pseudogene	AL355877.2	ENSG00000270733.1	0	NA	NA	NA	NA	NA	0	0	0	0	0	0
protein_coding	SH3BGRL3	ENSG00000142669.14	5468.59168629601	-0.118828379844281	0.112713330372931	-1.0542531167442	0.291767047227013	0.910101315023053	5262.58429845112	5336.69156832263	7060.66760986032	5676.5177489853	5409.15686395438	5311.15221614997
protein_coding	UBXN11	ENSG00000158062.20	6.72992606279665	0.00408375583522228	1.20791538148132	0.00338082940066065	0.997302493557259	NA	8.40500586696126	10.509059658351	9.35541799527205	0	6.92593708572904	14.1697406896656
protein_coding	CD52	ENSG00000169442.8	0.246911230718921	0.643505718955282	4.40735632395509	0.146007191535131	0.883915711246373	NA	0	0.955369059850095	0	0	0	0
protein_coding	CRYBG2	ENSG00000176092.15	0	NA	NA	NA	NA	NA	0	0	0	0	0	0
processed_pseudogene	AL451139.1	ENSG00000225854.2	0	NA	NA	NA	NA	NA	0	0	0	0	0	0
protein_coding	ZNF683	ENSG00000176083.17	0	NA	NA	NA	NA	NA	0	0	0	0	0	0
protein_coding	LIN28A	ENSG00000131914.10	0.0875521444475131	-1.28004067027153	4.40735632396697	-0.290432761996287	0.771485182848444	NA	1.05062573337016	0	0	0	0	0
protein_coding	DHDDS	ENSG00000117682.16	133.028308095059	0.257158135891555	0.316517943567318	0.812459897196511	0.416527788849702	0.944605676525585	130.2775909379	148.082204276765	160.378594204664	133.205109695548	48.4815596001032	121.693067099481
processed_pseudogene	AL513365.1	ENSG00000223583.1	0.314023315264297	-0.333059524319627	4.3431945405784	-0.0766853801292706	0.938873835256605	NA	2.10125146674031	0	0	0	0	1.66702831643125
antisense	AL513365.2	ENSG00000225891.1	0	NA	NA	NA	NA	NA	0	0	0	0	0	0
protein_coding	HMGN2	ENSG00000198830.10	105.476839064885	-0.279429821569608	0.268375848445366	-1.04118840494879	0.29778811602874	0.912407163664775	133.42946813801	102.22448940396	129.63936364877	117.00448824609	141.487000465607	114.191439675541
processed_pseudogene	DPPA2P2	ENSG00000224129.1	0	NA	NA	NA	NA	NA	0	0	0	0	0	0
protein_coding	RPS6KA1	ENSG00000117676.13	4.10269690721024	2.55495475865872	1.57163692245143	1.62566475892759	0.104020990788148	NA	1.05062573337016	3.82147623940038	0	7.20027619975938	0.989419583675576	1.66702831643125
miRNA	MIR1976	ENSG00000238705.1	0	NA	NA	NA	NA	NA	0	0	0	0	0	0
misc_RNA	RN7SL679P	ENSG00000243905.3	0	NA	NA	NA	NA	NA	0	0	0	0	0	0
misc_RNA	RF00019	ENSG00000252802.1	0	NA	NA	NA	NA	NA	0	0	0	0	0	0
snRNA	RNU7-29P	ENSG00000252429.2	0	NA	NA	NA	NA	NA	0	0	0	0	0	0
processed_pseudogene	AL627313.1	ENSG00000229247.2	0	NA	NA	NA	NA	NA	0	0	0	0	0	0
snoRNA	RF01210	ENSG00000238316.1	0	NA	NA	NA	NA	NA	0	0	0	0	0	0
processed_pseudogene	AL627082.1	ENSG00000235069.2	0	NA	NA	NA	NA	NA	0	0	0	0	0	0
antisense	AL512408.1	ENSG00000260063.1	1.28417884720201	1.98517984662592	3.10193165846165	0.63998181301339	0.522184423260624	NA	1.05062573337016	4.77684529925047	0	0	0	0
protein_coding	ARID1A	ENSG00000117713.19	247.376952880931	0.147783604565455	0.224011523466574	0.659714296293808	0.50943719058318	0.959851609058621	189.112632006628	286.610717955028	256.605750727462	238.509149117029	284.952840098566	284.228327951529
protein_coding	PIGV	ENSG00000060642.10	24.5129939309196	0.732287254528339	0.59389837611061	1.23301777540465	0.217569132420451	0.895109676029235	42.0250293348063	21.9734883765522	13.3648828503886	46.8017952984359	11.8730350041069	43.3427362272126
misc_RNA	RN7SL165P	ENSG00000241188.3	0	NA	NA	NA	NA	NA	0	0	0	0	0	0
protein_coding	ZDHHC18	ENSG00000204160.11	64.7436114194125	0.342616131902824	0.387004460727952	0.885302797953196	0.375993341337191	0.935870173050276	34.6706492012152	43.9469767531044	33.4122071259716	72.0027619975938	42.5450420980498	25.0054247464688
protein_coding	SFN	ENSG00000175793.11	1.69469100469389	-0.00437189865729796	2.33884307968553	-0.00186925693958304	0.998508549616285	NA	0	0.955369059850095	0	2.70010357490977	6.92593708572904	3.3340566328625
antisense	AL034380.1	ENSG00000226698.1	0	NA	NA	NA	NA	NA	0	0	0	0	0	0
protein_coding	GPN2	ENSG00000142751.14	73.7589885751342	-0.215856904567784	0.348576341755897	-0.619252882970887	0.535749778717395	0.959851609058621	66.1894212023199	47.7684529925047	53.4595314015546	75.6029000974735	74.2064687756682	44.1762503854282
protein_coding	GPATCH3	ENSG00000198746.12	20.2916508373916	0.373969505613293	0.682152364100886	0.548219907008905	0.583540914715097	0.96592008914729	25.2150176008838	15.2859049576015	4.00946485511659	22.5008631242481	25.724909175565	34.1740804868407
protein_coding	NUDC	ENSG00000090273.13	274.441780417566	-0.261072479106129	0.191539738656841	-1.36301991919213	0.172876232970895	0.856580561304006	196.467012140219	212.091931286721	277.989563288084	161.106179969616	227.566504245383	210.879082028553
protein_coding	NR0B2	ENSG00000131910.4	0	NA	NA	NA	NA	NA	0	0	0	0	0	0
protein_coding	KDF1	ENSG00000175707.8	0	NA	NA	NA	NA	NA	0	0	0	0	0	0
unprocessed_pseudogene	RPL12P13	ENSG00000172746.6	0.450017262484961	3.1322618218064	4.28752846831833	0.730551842384606	0.46505293623537	NA	0	0	0	5.40020714981953	0	0
processed_pseudogene	AL356390.1	ENSG00000224064.1	0	NA	NA	NA	NA	NA	0	0	0	0	0	0
processed_pseudogene	OSTCP2	ENSG00000225294.1	0	NA	NA	NA	NA	NA	0	0	0	0	0	0
protein_coding	TRNP1	ENSG00000253368.3	100.905942007157	-0.210575647236297	0.307611455072508	-0.684550733608607	0.493627464600838	0.959851609058621	77.7463042693916	93.6261678653093	181.762406765286	90.9034870219621	86.0795037797752	111.690897200894
protein_coding	TENT5B	ENSG00000158246.7	5.39689508367648	-1.38769176431857	1.27659938132905	-1.08702211877454	0.2770270345886	NA	19.961888934033	3.82147623940038	8.01892971023318	0	3.95767833470231	8.33514158215626
protein_coding	SLC9A1	ENSG00000090020.10	182.396490058704	-0.319882469493469	0.22918690384007	-1.39572752253195	0.162796563033324	0.852065652592428	177.555748939557	156.680525815416	271.307121862889	180.006904993984	184.032042563657	168.369859959556
processed_pseudogene	AL590640.2	ENSG00000229985.2	0	NA	NA	NA	NA	NA	0	0	0	0	0	0
processed_pseudogene	CHCHD3P3	ENSG00000214973.3	0	NA	NA	NA	NA	NA	0	0	0	0	0	0
processed_pseudogene	NPM1P39	ENSG00000225159.1	0.220564370500602	1.53824664470343	4.36807393089726	0.352156732930445	0.724720723223382	NA	0	0.955369059850095	0	0	0	0.833514158215626
processed_pseudogene	SNRPEP7	ENSG00000225990.2	0	NA	NA	NA	NA	NA	0	0	0	0	0	0
antisense	AL590640.1	ENSG00000224311.1	0	NA	NA	NA	NA	NA	0	0	0	0	0	0
protein_coding	WDTC1	ENSG00000142784.15	72.336603081739	0.643896980305498	0.353743430316991	1.82023728250868	0.0687228777595036	0.748615470382003	56.7337896019885	73.5634176084573	54.7960196865934	123.304729920879	80.1429862777217	103.355755618738
misc_RNA	RF00019	ENSG00000252098.1	0	NA	NA	NA	NA	NA	0	0	0	0	0	0
processed_pseudogene	FO393419.3	ENSG00000243659.1	0	NA	NA	NA	NA	NA	0	0	0	0	0	0
protein_coding	TMEM222	ENSG00000186501.14	83.1899601119846	0.397513027484783	0.316736319086981	1.25502824756772	0.209468505782256	0.887604509985082	72.4931756025409	64.0097270099564	53.4595314015546	79.2030381973532	45.5133008490765	82.517901663347
snRNA	RNU6-48P	ENSG00000206888.1	0	NA	NA	NA	NA	NA	0	0	0	0	0	0
processed_pseudogene	ACTG1P20	ENSG00000241547.1	0.0796140883208412	0.643487326502256	4.40735632396697	0.146003018408792	0.883919005617781	NA	0	0.955369059850095	0	0	0	0
protein_coding	SYTL1	ENSG00000142765.17	0	NA	NA	NA	NA	NA	0	0	0	0	0	0
protein_coding	MAP3K6	ENSG00000142733.15	64.5187194376935	-0.188394642650705	0.411845988105924	-0.457439548014369	0.647355143945292	0.977743489652132	98.7588189367948	59.2328817107059	62.8149493968266	43.2016571985563	66.2911121062636	97.5211565112283
protein_coding	FCN3	ENSG00000142748.12	0	NA	NA	NA	NA	NA	0	0	0	0	0	0
protein_coding	CD164L2	ENSG00000174950.10	0	NA	NA	NA	NA	NA	0	0	0	0	0	0
processed_pseudogene	FO393419.1	ENSG00000231207.1	0	NA	NA	NA	NA	NA	0	0	0	0	0	0
protein_coding	GPR3	ENSG00000181773.6	1.80990985133342	0	2.6809221940507	0	1	NA	0	0	0	0	0	0
protein_coding	WASF2	ENSG00000158195.10	1450.40260999541	-0.0291209601686479	0.0998959431342218	-0.291512940916134	0.770659048032496	0.992276676591501	1869.06317966551	1826.66564243338	1712.04149313479	1709.16556291788	1740.38904768534	1681.19805712092
lincRNA	FO393419.2	ENSG00000241169.1	0	NA	NA	NA	NA	NA	0	0	0	0	0	0
antisense	BX293535.1	ENSG00000237429.1	0	NA	NA	NA	NA	NA	0	0	0	0	0	0
protein_coding	AHDC1	ENSG00000126705.14	151.315438982371	0.567861530101098	0.230433973342342	2.46431340771727	0.0137276018658837	0.472475371682503	136.58134533812	245.529848381474	212.501637321179	281.710806315586	202.831014653493	289.229412900822
protein_coding	FGR	ENSG00000000938.12	0.418242855995199	0	4.40735632393548	0	1	NA	0	0	0	0	0	0
processed_pseudogene	AL031729.1	ENSG00000235912.1	3.80903466717185	-1.04978881609469	1.59362455715947	-0.658742871009636	0.510060898277816	NA	0	0	14.7013711354275	2.70010357490977	0	4.16757079107813
lincRNA	LINC02574	ENSG00000233975.1	0.165327388396585	0	4.4073563239553	0	1	NA	0	0	0	0	0	0
protein_coding	IFI6	ENSG00000126709.14	210.044153991494	-0.0809884286827018	0.192667237637769	-0.420353920446853	0.674226925060446	0.980586411707413	215.378275340882	229.288574364023	257.942239012501	227.70873481739	229.545343412734	206.711511237475
antisense	AL445490.1	ENSG00000225886.3	0	NA	NA	NA	NA	NA	0	0	0	0	0	0
snRNA	RNU6-949P	ENSG00000206767.1	0	NA	NA	NA	NA	NA	0	0	0	0	0	0
processed_pseudogene	CHMP1AP1	ENSG00000226662.2	0	NA	NA	NA	NA	NA	0	0	0	0	0	0
snRNA	RNU6-424P	ENSG00000207095.1	0	NA	NA	NA	NA	NA	0	0	0	0	0	0
protein_coding	FAM76A	ENSG00000009780.15	82.3995705929894	0.116657917989282	0.327535908457205	0.356168331401514	0.721714506774266	0.984672312950364	115.568830670717	83.1171082069582	49.450066546438	72.9027965225637	76.1853079430194	106.6898122516
processed_pseudogene	AL020997.1	ENSG00000231344.1	0.0824516319729647	-1.28004067027153	4.40735632396697	-0.290432761996286	0.771485182848444	NA	0	0	0	0	0.989419583675576	0
processed_pseudogene	RPEP3	ENSG00000230833.1	0	NA	NA	NA	NA	NA	0	0	0	0	0	0
protein_coding	STX12	ENSG00000117758.13	213.59696670196	-0.0211072246453394	0.235574518337573	-0.0895989294355396	0.928605935173054	0.996673407349656	190.163257739998	206.35971692762	275.316586718006	223.208562192541	162.264811722795	186.7071714403
sense_intronic	AL020997.2	ENSG00000269971.1	0	NA	NA	NA	NA	NA	0	0	0	0	0	0
sense_intronic	AL020997.3	ENSG00000270031.1	0.0714907689951248	0	4.40735632396697	0	1	NA	0	0	0	0	0	0
snRNA	RNU6-1245P	ENSG00000223062.1	0	NA	NA	NA	NA	NA	0	0	0	0	0	0
protein_coding	PPP1R8	ENSG00000117751.17	171.506662034026	0.429220470858457	0.225665792377617	1.90201831804539	0.0571687598535853	0.722639561452552	131.32821667127	184.386228551068	126.966387078692	201.607733593263	130.603385045176	138.363350263794
scaRNA	SCARNA1	ENSG00000252947.1	0	NA	NA	NA	NA	NA	0	0	0	0	0	0
protein_coding	THEMIS2	ENSG00000130775.15	13.017457106433	1.19894596937238	0.807445521311017	1.48486298793967	0.137580122258721	0.836439868479954	4.20250293348063	8.59832153865085	0	12.6004833495789	9.89419583675576	12.5027123732344
protein_coding	RPA2	ENSG00000117748.9	104.853401429307	-0.224841861888538	0.250779605468584	-0.896571559192059	0.369947579925498	0.935170737059871	148.138228405192	109.867441882761	101.573109662954	131.405040645609	146.434098383985	99.1881848276595
protein_coding	SMPDL3B	ENSG00000130768.14	0	NA	NA	NA	NA	NA	0	0	0	0	0	0
antisense	AL512288.1	ENSG00000227050.1	0	NA	NA	NA	NA	NA	0	0	0	0	0	0
protein_coding	XKR8	ENSG00000158156.7	78.6531153539271	0.114809449261262	0.301822229874117	0.380387651728457	0.703657679466522	0.984488902347894	86.1513101363529	102.22448940396	98.9001330928759	101.703901321601	69.2593708572903	70.8487034483282
protein_coding	EYA3	ENSG00000158161.15	142.682578622878	-0.0608731996268323	0.25661377702448	-0.237217192048988	0.812488299586663	0.994132361609536	104.011947603646	138.528513678264	159.042105919625	112.50431562124	102.89963670226	98.3546706694439
processed_pseudogene	AL512288.2	ENSG00000238231.2	0	NA	NA	NA	NA	NA	0	0	0	0	0	0
misc_RNA	RN7SL559P	ENSG00000240750.3	0.921218989039414	-2.68677813054293	3.37650035583115	-0.795728667969165	0.426189760229797	NA	3.15187720011047	0	0	0	0	0
processed_pseudogene	SPCS2P4	ENSG00000228589.3	0.328474414754161	2.21170487404042	4.32333864561849	0.511573359232889	0.608949634446476	NA	0	2.86610717955028	0	0	0	0
processed_pseudogene	AL137792.2	ENSG00000228943.1	0	NA	NA	NA	NA	NA	0	0	0	0	0	0
processed_pseudogene	AL137792.1	ENSG00000214812.3	0	NA	NA	NA	NA	NA	0	0	0	0	0	0
snRNA	RNU6-176P	ENSG00000253005.1	0	NA	NA	NA	NA	NA	0	0	0	0	0	0
protein_coding	PTAFR	ENSG00000169403.11	0.290335491141566	0	4.40735632394711	0	1	NA	0	0	0	0	0	0
protein_coding	DNAJC8	ENSG00000126698.10	1353.37172647224	-0.196525079649843	0.105283298063251	-1.86663111115475	0.0619531198976704	0.737171798163199	1428.85099738341	1220.00628942857	1206.84892139009	1299.64985405657	1518.75906094201	1111.07437290143
protein_coding	ATP5IF1	ENSG00000130770.17	747.048243114164	0.0899252046569766	0.122964561893173	0.731309925985831	0.46458986896825	0.957306464524748	753.298650826403	740.411021383823	610.775146262761	768.629484324313	783.620310271057	781.002766248042
antisense	AL353622.1	ENSG00000270605.1	0.0694595131846355	0.643487326502256	4.40735632396697	0.146003018408792	0.883919005617781	NA	0	0	0	0	0	0.833514158215626
lincRNA	AL353622.2	ENSG00000271398.1	0	NA	NA	NA	NA	NA	0	0	0	0	0	0
protein_coding	SESN2	ENSG00000130766.4	229.615766835479	-0.391547623918058	0.23250089522632	-1.68406931739734	0.0921682732458811	0.783834756287086	234.289538541545	235.976157782973	422.330298072281	235.80904554212	258.238511339325	223.381794401788
protein_coding	MED18	ENSG00000130772.13	65.1384676245081	-0.322152805435031	0.331600921755716	-0.9715075691869	0.331295585727627	0.923763952310189	69.3412984024304	52.5452982917552	88.208226812565	67.5025893727442	66.2911121062636	58.3459910750938
protein_coding	PHACTR4	ENSG00000204138.12	348.858569639493	-0.295687688280099	0.162552779165474	-1.81902573304574	0.0689075042370766	0.748615470382003	396.085901480549	373.549302401387	352.83290725026	301.511565864924	414.566805560067	275.059672211157
misc_RNA	RF00019	ENSG00000206779.1	0	NA	NA	NA	NA	NA	0	0	0	0	0	0
processed_pseudogene	CR391992.1	ENSG00000229820.2	0.0896321497916374	0	4.40735632396697	0	1	NA	0	0	0	0	0	0
snRNA	RNU6ATAC27P	ENSG00000221216.1	0.609234716565009	0.643521862821407	4.40735632393275	0.146010854472321	0.883912819632828	NA	0	0.955369059850095	0	0	0	0
protein_coding	RCC1	ENSG00000180198.16	115.727231497532	0.430448079402414	0.257652871853568	1.67065119944423	0.0947905932236547	0.791695330756796	86.1513101363529	148.082204276765	86.8717385275262	109.804212046331	99.9313779512332	110.857383042678
processed_transcript	SNHG3	ENSG00000242125.3	47.574081493405	-0.190575131180709	0.397362322675224	-0.479600405739705	0.631511557791636	0.974618079140619	65.1387954689498	27.7057027356527	53.4595314015546	64.8024857978344	41.5556225143742	47.5103070182907
snoRNA	SNORA73A	ENSG00000274266.1	0	NA	NA	NA	NA	NA	0	0	0	0	0	0
snoRNA	SNORA73B	ENSG00000200087.1	0	NA	NA	NA	NA	NA	0	0	0	0	0	0
processed_pseudogene	PRDX3P2	ENSG00000231468.2	0	NA	NA	NA	NA	NA	0	0	0	0	0	0
TEC	AL513497.1	ENSG00000279443.1	5.39560278551943	-4.38326222631628	1.79402769883021	-2.4432522581309	0.0145555592777598	NA	3.15187720011047	0	0	0	6.92593708572904	0
protein_coding	TRNAU1AP	ENSG00000180098.9	73.4243527811002	0.0131313080369594	0.305321824450888	0.0430080884672284	0.965695086156678	0.998451422280096	88.2525616030932	92.6707988054592	65.4879259669043	63.9024512728645	93.0054408655042	93.3535857201501
antisense	SNHG12	ENSG00000197989.14	19.897423343353	-0.564114677714214	0.62912730362041	-0.896662208853325	0.369899192018388	0.935170737059871	24.1643918675136	16.2412740174516	45.4406016913214	35.101346473827	22.7566504245383	10.8356840568031
snoRNA	SNORD99	ENSG00000221539.1	0.735213432391178	3.84111501022556	4.08586825805453	0.940097616376522	0.34716749137764	NA	0	3.82147623940038	0	0	0	5.00108494929376
snoRNA	SNORA61	ENSG00000278274.1	0	NA	NA	NA	NA	NA	0	0	0	0	0	0
snoRNA	SNORA44	ENSG00000273544.1	0	NA	NA	NA	NA	NA	0	0	0	0	0	0
snoRNA	SNORA16A	ENSG00000280498.1	0	NA	NA	NA	NA	NA	0	0	0	0	0	0
snoRNA	SNORA16A	ENSG00000274582.1	0	NA	NA	NA	NA	NA	0	0	0	0	0	0
protein_coding	TAF12	ENSG00000120656.11	126.945833919285	0.291989730814731	0.251997394255937	1.15870138926189	0.246577924364403	0.899640791324899	109.265076270496	189.163073850319	122.956922223576	112.50431562124	112.793832539016	120.859552941266
protein_coding	RAB42	ENSG00000188060.7	29.5246114374387	0.262316500925971	0.61226490170259	0.428436286640831	0.668333510865967	0.980586411707413	42.0250293348063	28.6610717955028	4.00946485511659	53.1020369732254	33.6402658449696	15.0032548478813
lincRNA	LINC01715	ENSG00000229388.1	1.43224265583088	3.36374294743712	2.51822556799654	1.33575919098989	0.181627995538589	NA	0	0	0	9.00034524969922	0.989419583675576	3.3340566328625
lincRNA	AL360012.1	ENSG00000270103.3	0	NA	NA	NA	NA	NA	0	0	0	0	0	0
snRNA	RNU11	ENSG00000274978.1	0	NA	NA	NA	NA	NA	0	0	0	0	0	0
protein_coding	GMEB1	ENSG00000162419.12	157.087981466842	-0.253124063178505	0.223664496628449	-1.13171319987809	0.25775503022084	0.899640791324899	136.58134533812	131.840930259313	129.63936364877	100.803866796631	124.666867543123	95.854128194797
scaRNA	RF00422	ENSG00000252777.1	0	NA	NA	NA	NA	NA	0	0	0	0	0	0
protein_coding	YTHDF2	ENSG00000198492.15	375.328761154142	-0.039526547404748	0.166312708821654	-0.23766402270036	0.812141689913599	0.994132361609536	342.503989078671	388.835207358989	296.700399278628	288.911082515345	363.116987208937	300.065096957625
protein_coding	OPRD1	ENSG00000116329.10	0.25094571359712	0	4.40735632394419	0	1	NA	0	0	0	0	0	0
antisense	AL009181.1	ENSG00000233427.1	0	NA	NA	NA	NA	NA	0	0	0	0	0	0
misc_RNA	RF00019	ENSG00000199756.1	0	NA	NA	NA	NA	NA	0	0	0	0	0	0
protein_coding	EPB41	ENSG00000159023.21	63.7974890997319	-0.0166790651703878	0.367211141583179	-0.0454209126076033	0.963771812337498	0.998451422280096	81.9488072028723	92.6707988054592	124.293410508614	79.2030381973532	58.375755436859	88.3525007708564
processed_pseudogene	AL138785.1	ENSG00000225616.2	74.8919613254701	-0.285582474246488	0.340348884131694	-0.839087441038841	0.401420243120098	0.941264098179661	111.366327737237	71.6526794887571	49.450066546438	53.1020369732254	67.2805316899392	63.3470760243876
misc_RNA	RF00019	ENSG00000206704.1	0	NA	NA	NA	NA	NA	0	0	0	0	0	0
misc_RNA	RF00017	ENSG00000277958.1	0	NA	NA	NA	NA	NA	0	0	0	0	0	0
protein_coding	TMEM200B	ENSG00000253304.1	178.00010992561	0.302881585624696	0.213383360803683	1.41942457220623	0.155775272797152	0.847922568842089	154.441982805413	192.029181029869	172.406988770013	227.70873481739	209.756951739222	242.552620040747
lincRNA	AL357500.1	ENSG00000225750.1	0	NA	NA	NA	NA	NA	0	0	0	0	0	0
protein_coding	SRSF4	ENSG00000116350.16	338.738324403103	0.00737660504065667	0.171536773532685	0.0430030534487762	0.965699099806866	0.998451422280096	331.99773174497	304.76273009218	244.577356162112	315.012083739473	307.709490523104	271.725615578294
misc_RNA	RF02271	ENSG00000277916.1	0	NA	NA	NA	NA	NA	0	0	0	0	0	0
protein_coding	MECR	ENSG00000116353.15	76.0496961529874	-0.272126523688216	0.333501331752453	-0.815968326897737	0.414518251094345	0.944605676525585	60.9362925354691	68.7865723092068	101.573109662954	78.3030036723832	68.2699512736148	43.3427362272126
antisense	AL590729.1	ENSG00000237934.1	0	NA	NA	NA	NA	NA	0	0	0	0	0	0
protein_coding	PTPRU	ENSG00000060656.19	63.2516454618499	0.515345906305332	0.34467445411901	1.49516710666173	0.134870835759474	0.835709424251544	48.3287837350272	61.1436198304061	66.8244142519432	82.8031762972328	49.4709791837788	90.0195290872876
lincRNA	LINC01756	ENSG00000230523.1	0	NA	NA	NA	NA	NA	0	0	0	0	0	0
unprocessed_pseudogene	AL671862.1	ENSG00000225011.4	0	NA	NA	NA	NA	NA	0	0	0	0	0	0
lincRNA	AC092265.1	ENSG00000228176.1	0	NA	NA	NA	NA	NA	0	0	0	0	0	0
lincRNA	AL645944.2	ENSG00000284676.1	0	NA	NA	NA	NA	NA	0	0	0	0	0	0
processed_pseudogene	AL645944.1	ENSG00000270927.1	0	NA	NA	NA	NA	NA	0	0	0	0	0	0
lincRNA	LINC01648	ENSG00000233399.2	0	NA	NA	NA	NA	NA	0	0	0	0	0	0
lincRNA	AL137076.1	ENSG00000233372.1	0	NA	NA	NA	NA	NA	0	0	0	0	0	0
processed_pseudogene	AL021921.1	ENSG00000231251.1	0	NA	NA	NA	NA	NA	0	0	0	0	0	0
lincRNA	AL161638.2	ENSG00000236335.1	0	NA	NA	NA	NA	NA	0	0	0	0	0	0
lincRNA	AL161638.1	ENSG00000231949.1	0	NA	NA	NA	NA	NA	0	0	0	0	0	0
protein_coding	MATN1	ENSG00000162510.5	1.35449733312684	2.03720380534695	3.21654672775765	0.633351223461674	0.526504309862635	NA	0	0	0	0	0	2.50054247464688
antisense	MATN1-AS1	ENSG00000186056.10	1.36273373555158	0.35199994210639	2.35286609877358	0.149604748986722	0.881076461206128	NA	3.15187720011047	2.86610717955028	0	0	0.989419583675576	2.50054247464688
protein_coding	LAPTM5	ENSG00000162511.7	1.41914041116806	-0.244240308002399	2.10802545225294	-0.115862124786666	0.907761813520685	NA	1.05062573337016	0.955369059850095	0	0	2.96825875102673	2.50054247464688
miRNA	MIR4420	ENSG00000264773.1	0	NA	NA	NA	NA	NA	0	0	0	0	0	0
lincRNA	AL137027.1	ENSG00000229607.1	0	NA	NA	NA	NA	NA	0	0	0	0	0	0
lincRNA	LINC01778	ENSG00000223382.4	0.893968548589813	3.25044016747559	3.37072388638964	0.964315167018061	0.334887939079529	NA	0	0	0	0	0	5.83459910750938
misc_RNA	RN7SKP91	ENSG00000222784.1	0	NA	NA	NA	NA	NA	0	0	0	0	0	0
antisense	AL445235.1	ENSG00000235143.1	0	NA	NA	NA	NA	NA	0	0	0	0	0	0
protein_coding	SDC3	ENSG00000162512.15	292.70459423549	-0.256412155615206	0.191396249701921	-1.33969268475501	0.180345276795255	0.866195501728317	345.655866278782	371.638564281687	437.031669207709	305.111703964804	344.318015119101	265.891016470785
misc_RNA	RN7SL371P	ENSG00000266210.2	0	NA	NA	NA	NA	NA	0	0	0	0	0	0
protein_coding	PUM1	ENSG00000134644.15	530.797643643678	-0.0361350664584921	0.163887544116351	-0.220486960454043	0.825491926570107	0.994536875816943	557.882264419554	589.462709927509	576.02645085175	544.520887606803	688.636030238201	644.306444300679
processed_pseudogene	AL356320.2	ENSG00000237329.2	0	NA	NA	NA	NA	NA	0	0	0	0	0	0
processed_pseudogene	AL356320.1	ENSG00000232768.1	0	NA	NA	NA	NA	NA	0	0	0	0	0	0
processed_pseudogene	SELENOWP1	ENSG00000215900.4	0	NA	NA	NA	NA	NA	0	0	0	0	0	0
processed_pseudogene	AC114495.1	ENSG00000225142.2	0	NA	NA	NA	NA	NA	0	0	0	0	0	0
protein_coding	NKAIN1	ENSG00000084628.9	0.74609260663224	-3.05908602594895	3.56545836596138	-0.857978333207689	0.390904427601354	NA	2.10125146674031	0	0	0	1.97883916735115	0
protein_coding	SNRNP40	ENSG00000060688.12	50.0314194281712	0.048170697039797	0.431147811379448	0.111726641695515	0.911040154562777	0.996673407349656	18.9112632006628	36.3040242743036	50.7865548314768	36.9014155237668	44.5238812654009	44.1762503854282
processed_pseudogene	AC114495.2	ENSG00000229447.2	1.51974013368986	-4.47256971836165	2.85292152927451	-1.56771564603777	0.116947508603195	NA	0	0	0	0	10.8836154204313	0
protein_coding	ZCCHC17	ENSG00000121766.15	317.107297391398	0.019873277684348	0.193845769564526	0.10252108018139	0.918343081440645	0.996673407349656	307.833339877456	312.405682570981	224.530031886529	274.510530115826	378.947700547746	340.073776551976
antisense	AL451070.1	ENSG00000229044.1	0	NA	NA	NA	NA	NA	0	0	0	0	0	0
protein_coding	FABP3	ENSG00000121769.7	38.013680492034	-0.769097956239541	0.456732832696157	-1.68391212801464	0.0921986521252624	0.783834756287086	45.1769065349168	30.571809915203	34.7486954110105	18.0006904993984	33.6402658449696	18.3373114807438
protein_coding	SERINC2	ENSG00000168528.11	1126.5972945843	0.0192486737967713	0.163427852975189	0.117780864438656	0.906241291965389	0.996169562280667	935.05690269944	1051.86133489495	1399.30323443569	963.936976242787	986.45132492455	1344.45833720181
processed_pseudogene	AC209007.1	ENSG00000215899.3	0	NA	NA	NA	NA	NA	0	0	0	0	0	0
snRNA	RNU6-40P	ENSG00000206981.1	0	NA	NA	NA	NA	NA	0	0	0	0	0	0
transcribed_unitary_pseudogene	LINC01225	ENSG00000260386.6	0	NA	NA	NA	NA	NA	0	0	0	0	0	0
misc_RNA	RF00019	ENSG00000265961.1	0	NA	NA	NA	NA	NA	0	0	0	0	0	0
processed_transcript	LINC01226	ENSG00000284543.1	0	NA	NA	NA	NA	NA	0	0	0	0	0	0
antisense	AC114488.1	ENSG00000229167.1	0	NA	NA	NA	NA	NA	0	0	0	0	0	0
protein_coding	TINAGL1	ENSG00000142910.15	15.1841004711899	-0.31475634004129	0.84314470973895	-0.373312358371724	0.708915979574441	0.984672312950364	15.7593860005524	0.955369059850095	14.7013711354275	28.8011047990375	13.8518741714581	5.83459910750938
protein_coding	HCRTR1	ENSG00000121764.11	0	NA	NA	NA	NA	NA	0	0	0	0	0	0
protein_coding	PEF1	ENSG00000162517.12	253.385424176108	-0.129223232138806	0.171619031455774	-0.752965629992535	0.451470567863317	0.955324775858592	250.048924542097	228.333205304173	259.27872729754	281.710806315586	293.857616351646	225.048822718219
antisense	AC114488.2	ENSG00000235790.7	0	NA	NA	NA	NA	NA	0	0	0	0	0	0
antisense	AC114488.3	ENSG00000264078.1	0	NA	NA	NA	NA	NA	0	0	0	0	0	0
protein_coding	COL16A1	ENSG00000084636.17	334.321197080684	0.0107766040711369	0.166473738767068	0.0647345590418655	0.948385346382557	0.998318606629585	325.693977344749	360.174135563486	403.619462081737	371.714258812578	374.990022213044	379.24894198811
protein_coding	ADGRB2	ENSG00000121753.12	10.7152930071406	0.340193420105968	0.831769076930514	0.408999840870962	0.682539777927299	0.980586411707413	8.40500586696126	6.68758341895066	10.6919062803109	10.8004142996391	2.96825875102673	10.0021698985875
miRNA	MIR4254	ENSG00000266580.1	0	NA	NA	NA	NA	NA	0	0	0	0	0	0
antisense	AL354919.2	ENSG00000254545.1	0	NA	NA	NA	NA	NA	0	0	0	0	0	0
protein_coding	SPOCD1	ENSG00000134668.12	233.596423558617	-0.267489150453225	0.196116892592346	-1.36392712997567	0.172590501210438	0.85639269173295	212.226398140772	171.011061713167	209.828660751102	147.605662095067	184.032042563657	184.206628965653
lincRNA	AL354919.1	ENSG00000203620.2	0	NA	NA	NA	NA	NA	0	0	0	0	0	0
lincRNA	AL136115.2	ENSG00000269967.1	0	NA	NA	NA	NA	NA	0	0	0	0	0	0
protein_coding	PTP4A2	ENSG00000184007.20	2339.7420471905	-0.0509018544875789	0.084445779546379	-0.60277558879805	0.546657988343602	0.959851609058621	2296.66785314716	1977.6139538897	2150.40965062753	2222.18524215074	2204.42683242918	2221.31523164464
lincRNA	AL136115.1	ENSG00000228634.1	0	NA	NA	NA	NA	NA	0	0	0	0	0	0
lincRNA	AL136115.3	ENSG00000284702.1	0	NA	NA	NA	NA	NA	0	0	0	0	0	0
protein_coding	KHDRBS1	ENSG00000121774.17	1213.52072187527	-0.00404075861535436	0.113429179787507	-0.0356236254456227	0.971582469894006	0.998451422280096	1366.86407911457	1137.84455028146	1066.51765146101	1247.44785160831	1236.77447959447	1277.77720454456
antisense	AL445248.1	ENSG00000203325.3	0.0826636941982927	0	4.40735632396697	0	1	NA	0	0	0	0	0	0
protein_coding	TMEM39B	ENSG00000121775.17	94.5654860564078	-0.429289169308419	0.277415937237762	-1.5474567668421	0.121753141810992	0.821448400166693	96.6575674700545	68.7865723092068	102.909597947993	92.703556071902	145.44467880031	95.0206140365814
miRNA	MIR5585	ENSG00000266203.1	0	NA	NA	NA	NA	NA	0	0	0	0	0	0
misc_RNA	RF00017	ENSG00000276493.1	0	NA	NA	NA	NA	NA	0	0	0	0	0	0
protein_coding	KPNA6	ENSG00000025800.13	1023.65285597782	0.10587658664381	0.118547016334506	0.893118949067911	0.37179347636893	0.935709222027587	929.803774032589	978.297917286497	732.395580201298	881.133799945554	942.916863242824	949.372626207598
sense_intronic	AL049795.2	ENSG00000250135.1	0	NA	NA	NA	NA	NA	0	0	0	0	0	0
protein_coding	TXLNA	ENSG00000084652.15	455.370312568685	0.0692325729598038	0.150997895987846	0.458500249337092	0.646593083414092	0.977657303160414	392.934024280439	456.666410608345	478.462806043913	459.91764225963	374.000602629368	387.584083570266
protein_coding	CCDC28B	ENSG00000160050.14	51.4142555947423	0.28915647012947	0.417629453111638	0.692375664539576	0.488701444270718	0.959851609058621	51.4806609351377	76.4295247880076	26.7297657007773	52.2020024482555	76.1853079430194	61.6800477079563
antisense	AL049795.1	ENSG00000224066.1	0	NA	NA	NA	NA	NA	0	0	0	0	0	0
protein_coding	IQCC	ENSG00000160051.11	5.07181296267705	-0.83858386518175	1.41771534799628	-0.591503693859956	0.554182980884567	NA	3.15187720011047	4.77684529925047	12.0283945653498	3.60013809987969	0	0
protein_coding	DCDC2B	ENSG00000222046.2	0	NA	NA	NA	NA	NA	0	0	0	0	0	0
protein_coding	TMEM234	ENSG00000160055.19	17.7541675768272	-0.274690779132144	0.649632229834516	-0.422840441894512	0.672411678927936	0.980586411707413	23.1137661341435	17.1966430773017	9.35541799527205	7.20027619975938	16.8201329224848	16.6702831643125
protein_coding	EIF3I	ENSG00000084623.11	645.958883756682	-0.377841765529751	0.163379260189847	-2.31266664502397	0.0207409742477538	0.542275358450344	584.147907753808	523.542244797852	743.087486481608	556.221336431412	723.265715666846	497.607952454729
transcribed_unprocessed_pseudogene	MTMR9LP	ENSG00000220785.7	4.38758847687807	-0.739590936858232	1.23328669350068	-0.599691005145694	0.548712183962628	NA	11.5568830670717	2.86610717955028	4.00946485511659	3.60013809987969	4.94709791837788	5.83459910750938
protein_coding	FAM167B	ENSG00000183615.5	9.86320116549845	0.861087417032213	0.831703295740142	1.03533005272742	0.300514799483389	NA	5.25312866685079	5.73221435910057	2.67297657007773	8.1003107247293	5.93651750205346	11.6691982150188
protein_coding	LCK	ENSG00000182866.16	0	NA	NA	NA	NA	NA	0	0	0	0	0	0
misc_RNA	RF00017	ENSG00000277617.1	0	NA	NA	NA	NA	NA	0	0	0	0	0	0
misc_RNA	RF00019	ENSG00000252450.1	0	NA	NA	NA	NA	NA	0	0	0	0	0	0
protein_coding	HDAC1	ENSG00000116478.11	343.140533497958	-0.113751439681915	0.191697363162796	-0.593390737384915	0.552919686333965	0.960700615965369	313.086468544307	263.681860518626	431.685716067553	317.712187314383	259.227930923001	342.574319026622
protein_coding	MARCKSL1	ENSG00000175130.6	71.6356681594465	-0.00730680888153383	0.356576904450353	-0.0204915371420282	0.983651263042803	0.998451422280096	35.7212749345854	32.4825480349032	32.0757188409327	50.4019333983156	37.5979441796719	22.5048822718219
lincRNA	AL109945.1	ENSG00000233775.1	0	NA	NA	NA	NA	NA	0	0	0	0	0	0
protein_coding	TSSK3	ENSG00000162526.6	1.56758746630029	-5.2486588478391	3.03953327593014	-1.7267976269261	0.0842040148455821	NA	9.45563160033142	0	9.35541799527205	0	0	0
protein_coding	FAM229A	ENSG00000225828.1	3.81102765336329	1.67265189534615	1.56058863102748	1.07180833058157	0.283806130596407	NA	6.30375440022094	0.955369059850095	0	15.3005869244887	0	4.16757079107813
protein_coding	BSDC1	ENSG00000160058.18	128.942876729564	-0.203084268382238	0.310521529188263	-0.654010267542873	0.513105190645921	0.959851609058621	122.923210804308	121.331870600962	191.117824760558	153.005869244887	154.34945505339	131.695236998069
processed_pseudogene	GAPDHP20	ENSG00000224333.1	0	NA	NA	NA	NA	NA	0	0	0	0	0	0
processed_pseudogene	AL356986.1	ENSG00000270850.1	0	NA	NA	NA	NA	NA	0	0	0	0	0	0
unprocessed_pseudogene	LRRC37A12P	ENSG00000229259.1	0	NA	NA	NA	NA	NA	0	0	0	0	0	0
misc_RNA	RN7SL122P	ENSG00000263529.2	0	NA	NA	NA	NA	NA	0	0	0	0	0	0
protein_coding	AL033529.1	ENSG00000254553.1	0	NA	NA	NA	NA	NA	0	0	0	0	0	0
protein_coding	ZBTB8B	ENSG00000273274.1	0	NA	NA	NA	NA	NA	0	0	0	0	0	0
protein_coding	ZBTB8A	ENSG00000160062.14	123.301266662331	0.377581875763224	0.301419785738892	1.25267780559803	0.210322986327247	0.888270973205202	129.226965204529	199.67213350867	74.8433439621764	97.2037286967516	115.762091290042	120.859552941266
protein_coding	ZBTB8OS	ENSG00000176261.15	96.6182728726032	-0.438390769657186	0.273913746477197	-1.60047013081792	0.109494328013345	0.803569600204503	115.568830670717	89.8046916259089	134.985316788925	80.1030727223231	79.1535666940461	72.5157317647595
misc_RNA	RF00019	ENSG00000200591.1	0	NA	NA	NA	NA	NA	0	0	0	0	0	0
protein_coding	RBBP4	ENSG00000162521.18	263.534567075597	-0.239251745244694	0.178034597264208	-1.34384972876726	0.178996984957766	0.865702699900606	305.732088410716	214.958038466271	281.9990281432	257.409874141398	288.910518433268	270.058587261863
protein_coding	SYNC	ENSG00000162520.14	148.276731123466	0.523925541070122	0.287834857389116	1.8202296477311	0.0687240399394666	0.748615470382003	104.011947603646	148.082204276765	50.7865548314768	149.405731145007	158.307133388092	156.700661744538
antisense	AC114489.1	ENSG00000224409.1	0.437689444292882	0	4.40735632393482	0	1	NA	0	0	0	0	0	0
protein_coding	KIAA1522	ENSG00000162522.10	74.8057407420836	-0.422265692281819	0.331471192348536	-1.27391369756746	0.202694003426246	0.881044885406998	81.9488072028723	80.251001027408	132.312340218848	78.3030036723832	93.0054408655042	70.0151892901126
protein_coding	YARS	ENSG00000134684.10	288.863789104278	-0.243566506918801	0.187005216895083	-1.30245835363754	0.192759745747996	0.874707982053183	296.276456810384	299.98588479293	327.439629834522	218.708389567691	284.952840098566	248.387219148257
protein_coding	S100PBP	ENSG00000116497.17	107.293343024894	-0.421777031625143	0.257582000032588	-1.63744761501884	0.101536976124585	0.792151431520167	161.796362939004	128.974823079763	147.013711354275	95.4036596468117	107.846734620638	86.6854724544251
protein_coding	FNDC5	ENSG00000160097.17	2.50326845799877	-0.469165788921039	1.88966300289511	-0.248280136829817	0.803917666459823	NA	1.05062573337016	8.59832153865085	5.34595314015546	1.80006904993984	7.91535666940461	0
protein_coding	HPCA	ENSG00000121905.9	0.463662606887415	-3.18320981494507	4.30800983752522	-0.738904954955649	0.459964713345749	NA	3.15187720011047	0	1.33648828503886	0	0	0
protein_coding	TMEM54	ENSG00000121900.18	61.465170559113	-0.28781889034815	0.322259577125964	-0.893127499623226	0.371788897873981	0.935709222027587	71.4425498691707	54.4560364114554	78.852808817293	52.2020024482555	80.1429862777217	81.6843875051314
protein_coding	RNF19B	ENSG00000116514.16	15.415066454739	0.559236207612591	0.789491913920757	0.70834950650137	0.478728240615139	0.958015881032814	16.8100117339225	22.9288574364023	9.35541799527205	30.6011738489774	13.8518741714581	5.83459910750938
TEC	AL031602.1	ENSG00000278966.2	0	NA	NA	NA	NA	NA	0	0	0	0	0	0
processed_pseudogene	AL355864.1	ENSG00000217644.5	0	NA	NA	NA	NA	NA	0	0	0	0	0	0
unprocessed_pseudogene	AL355864.2	ENSG00000239670.1	0	NA	NA	NA	NA	NA	0	0	0	0	0	0
antisense	AL020995.1	ENSG00000236065.2	0	NA	NA	NA	NA	NA	0	0	0	0	0	0
protein_coding	AK2	ENSG00000004455.16	269.651345640244	-0.0280659650724123	0.18862995999173	-0.148788480226804	0.881720540901282	0.996169562280667	216.428901074252	228.333205304173	269.970633577851	222.308527667571	253.291413420948	273.392643894725
misc_RNA	RF00017	ENSG00000276645.1	0.264810314122084	0	4.40735632394313	0	1	NA	0	0	0	0	0	0
protein_coding	AZIN2	ENSG00000142920.16	15.7349632777141	0.164665220857178	0.771218888732451	0.213512951073872	0.830926888517356	0.994536875816943	29.4175205343644	23.8842264962524	2.67297657007773	13.5005178745488	23.7460700082138	25.8389389046844
TEC	AL662907.1	ENSG00000278997.1	2.75287575808081	-0.592886791867555	2.1287723671485	-0.278511127360098	0.780620024424805	NA	0	0.955369059850095	16.0378594204664	0	1.97883916735115	10.8356840568031
protein_coding	TRIM62	ENSG00000116525.13	18.7472936864022	0.579671592626996	0.722824867601585	0.801953029854122	0.422580128905364	0.945785142524856	22.0631404007733	25.7949646159526	0	11.700448824609	12.8624545877825	15.8367690060969
TEC	AL662907.2	ENSG00000279179.1	0	NA	NA	NA	NA	NA	0	0	0	0	0	0
lincRNA	AL662907.3	ENSG00000284721.1	0	NA	NA	NA	NA	NA	0	0	0	0	0	0
protein_coding	ZNF362	ENSG00000160094.14	128.199566280871	0.00106022493006864	0.293901863254673	0.00360741139347569	0.997121708387418	0.999908834844467	136.58134533812	160.502002054816	141.66775821412	130.505006120639	146.434098383985	134.195779472716
lincRNA	AL513327.3	ENSG00000270115.1	0	NA	NA	NA	NA	NA	0	0	0	0	0	0
protein_coding	A3GALT2	ENSG00000184389.9	0	NA	NA	NA	NA	NA	0	0	0	0	0	0
antisense	AL513327.1	ENSG00000225313.5	0	NA	NA	NA	NA	NA	0	0	0	0	0	0
protein_coding	PHC2	ENSG00000134686.18	224.295587664133	0.599516036904179	0.210358464442026	2.84997344173618	0.00437228798114453	0.324165095429194	150.239479871933	174.832537952567	136.321805073964	250.209597941638	125.656287126798	199.209883813535
miRNA	MIR3605	ENSG00000284154.1	0	NA	NA	NA	NA	NA	0	0	0	0	0	0
misc_RNA	RN7SKP16	ENSG00000222112.1	0.771770925231263	3.43769318678081	4.15096928457279	0.828166375395044	0.407576283480547	NA	0	6.68758341895066	0	0	0	0
antisense	AL513327.2	ENSG00000233246.1	0	NA	NA	NA	NA	NA	0	0	0	0	0	0
unitary_pseudogene	TLR12P	ENSG00000234512.1	0	NA	NA	NA	NA	NA	0	0	0	0	0	0
protein_coding	ZSCAN20	ENSG00000121903.14	5.37354749288802	-1.66548668475252	1.45357290341752	-1.1457882028736	0.251882797612187	NA	8.40500586696126	3.82147623940038	0	0	5.93651750205346	0.833514158215626
processed_pseudogene	AC115285.1	ENSG00000235907.2	0	NA	NA	NA	NA	NA	0	0	0	0	0	0
protein_coding	CSMD2	ENSG00000121904.17	15.1958161811205	0.300725788741652	0.700244211561184	0.429458442892642	0.667589630414576	0.980586411707413	8.40500586696126	21.0181193167021	14.7013711354275	9.00034524969922	12.8624545877825	14.1697406896656
processed_pseudogene	HSPD1P14	ENSG00000227000.2	0	NA	NA	NA	NA	NA	0	0	0	0	0	0
protein_coding	HMGB4	ENSG00000176256.10	0	NA	NA	NA	NA	NA	0	0	0	0	0	0
antisense	CSMD2-AS1	ENSG00000231163.5	0	NA	NA	NA	NA	NA	0	0	0	0	0	0
rRNA_pseudogene	RNA5SP42	ENSG00000201148.1	0	NA	NA	NA	NA	NA	0	0	0	0	0	0
protein_coding	C1orf94	ENSG00000142698.14	0.530730453960115	3.16033400517044	4.28493483675529	0.737545406306241	0.460790741164529	NA	0	1.91073811970019	0	3.60013809987969	0	0
processed_pseudogene	AC115286.1	ENSG00000270241.1	0	NA	NA	NA	NA	NA	0	0	0	0	0	0
miRNA	MIR552	ENSG00000207941.1	0	NA	NA	NA	NA	NA	0	0	0	0	0	0
protein_coding	SMIM12	ENSG00000163866.8	155.227298664941	0.235490893569729	0.250328271048883	0.940728318791219	0.346844102836872	0.928730261428038	110.315702003867	92.6707988054592	106.919062803109	167.406421644406	112.793832539016	128.361180365206
protein_coding	GJB5	ENSG00000189280.3	0	NA	NA	NA	NA	NA	0	0	0	0	0	0
protein_coding	GJB4	ENSG00000189433.5	0	NA	NA	NA	NA	NA	0	0	0	0	0	0
antisense	AL121988.1	ENSG00000255811.1	0	NA	NA	NA	NA	NA	0	0	0	0	0	0
protein_coding	GJB3	ENSG00000188910.7	0	NA	NA	NA	NA	NA	0	0	0	0	0	0
protein_coding	GJA4	ENSG00000187513.8	0	NA	NA	NA	NA	NA	0	0	0	0	0	0
antisense	AL122010.1	ENSG00000230163.1	0	NA	NA	NA	NA	NA	0	0	0	0	0	0
protein_coding	DLGAP3	ENSG00000116544.11	0.238842264962524	2.21169619418693	4.32333910044004	0.511571297741094	0.6089510775347	NA	0	2.86610717955028	0	0	0	0
protein_coding	AC114490.3	ENSG00000284773.1	2.87286169504016	2.78860390403474	1.97943491723682	1.40878787160503	0.158897902494569	NA	0	8.59832153865085	0	0	1.97883916735115	5.83459910750938
transcribed_unitary_pseudogene	AC114490.1	ENSG00000241014.2	0	NA	NA	NA	NA	NA	0	0	0	0	0	0
protein_coding	AC114490.2	ENSG00000271741.1	0	NA	NA	NA	NA	NA	0	0	0	0	0	0
protein_coding	TMEM35B	ENSG00000243749.1	0	NA	NA	NA	NA	NA	0	0	0	0	0	0
protein_coding	ZMYM6	ENSG00000163867.16	39.0201321539702	0.842195120535634	0.479766952167834	1.75542545548451	0.0791865610885136	0.763921781266503	27.3162690676241	42.0362386334042	22.7203008456607	29.7011393240074	31.6614266776184	75.0162742394064
protein_coding	ZMYM1	ENSG00000197056.10	32.5482601827142	-0.218382951818122	0.456310696160511	-0.478583898329886	0.632234675411278	0.974618079140619	35.7212749345854	32.4825480349032	44.1041134062825	48.6018643483758	45.5133008490765	26.6724530629
processed_pseudogene	RPL12P45	ENSG00000233940.1	0	NA	NA	NA	NA	NA	0	0	0	0	0	0
processed_pseudogene	EFCAB14P1	ENSG00000228348.1	0	NA	NA	NA	NA	NA	0	0	0	0	0	0
lincRNA	AL590434.1	ENSG00000284640.1	0	NA	NA	NA	NA	NA	0	0	0	0	0	0
protein_coding	SFPQ	ENSG00000116560.10	1490.79283404002	0.15086862477585	0.125904522782779	1.19827803990918	0.23080879281045	0.898593456104997	910.892510831926	941.038523952343	646.86032995881	883.833903520464	965.673513667363	983.546706694439
misc_RNA	RF00019	ENSG00000201868.1	0	NA	NA	NA	NA	NA	0	0	0	0	0	0
protein_coding	ZMYM4	ENSG00000146463.11	227.75937966249	-0.162119566248049	0.172490133031864	-0.939877333262305	0.347280485298837	0.92925133337099	236.390790008285	213.047300346571	290.017957853434	232.20890744224	232.51360216376	230.883421825728
misc_RNA	RN7SL503P	ENSG00000240374.3	0	NA	NA	NA	NA	NA	0	0	0	0	0	0
snoRNA	RF00091	ENSG00000201542.1	0	NA	NA	NA	NA	NA	0	0	0	0	0	0
processed_pseudogene	RPL5P4	ENSG00000229994.1	22.5790363793096	-0.358879506616557	0.687794072270515	-0.521783366686834	0.601821172037605	0.970685066193876	23.1137661341435	19.1073811970019	25.3932774157384	4.50017262484961	8.90477625308019	20.8378539553907
antisense	ZMYM4-AS1	ENSG00000227409.1	0	NA	NA	NA	NA	NA	0	0	0	0	0	0
misc_RNA	RF00017	ENSG00000278702.1	0	NA	NA	NA	NA	NA	0	0	0	0	0	0
protein_coding	KIAA0319L	ENSG00000142687.17	140.736738739525	0.00751023616837945	0.227655677161584	0.0329894525891788	0.973682998679204	0.998451422280096	173.353246006076	149.037573336615	155.032641064508	203.407802643202	188.979140482035	168.369859959556
processed_pseudogene	AC004865.1	ENSG00000236274.1	0	NA	NA	NA	NA	NA	0	0	0	0	0	0
protein_coding	NCDN	ENSG00000020129.15	380.014523326518	-0.0864910094983065	0.162950937189281	-0.530779454173007	0.595571619252312	0.969496084989292	314.137094277677	304.76273009218	379.562672951037	351.91349926324	296.825875102673	274.226158052941
antisense	AC004865.2	ENSG00000239636.1	0.0694595131846355	0.643487326502256	4.40735632396697	0.146003018408792	0.883919005617781	NA	0	0	0	0	0	0.833514158215626
protein_coding	TFAP2E	ENSG00000116819.7	0.338355962559548	0.643512383188454	4.40735632394275	0.14600870360597	0.88391451757993	NA	0	0	0	0	0	0.833514158215626
protein_coding	PSMB2	ENSG00000126067.11	545.568844048328	-0.0383905692578568	0.145445951514827	-0.263950758739016	0.791817862283258	0.993344377982393	540.021626952261	474.818422745497	609.438657977722	594.022786480149	541.21251227054	575.124769168782
protein_coding	C1orf216	ENSG00000142686.7	75.0053146368015	0.170996801770552	0.362386321375966	0.471863289765695	0.637024372488886	0.974618079140619	53.581912401878	58.2775126508558	54.7960196865934	103.503970371541	76.1853079430194	46.6767928600751
protein_coding	CLSPN	ENSG00000092853.13	210.033630777161	-0.52643223692288	0.240523954214605	-2.18868943279211	0.0286194205567624	0.592437929578337	239.542667208396	190.118442910169	163.051570774741	114.30438467118	225.587665078031	133.3622653145
antisense	AL354864.1	ENSG00000232335.1	0.300011508323307	2.54720289839035	4.30762395844362	0.591324340973969	0.5543031234006	NA	0	0	0	3.60013809987969	0	0
protein_coding	AGO4	ENSG00000134698.10	35.3575879515445	0.280775171338315	0.580122299104993	0.483993067964276	0.628390788763729	0.974618079140619	46.2275322682869	44.9023458129545	29.402742270855	27.9010702740676	24.7354895918894	49.177335334722
protein_coding	AGO1	ENSG00000092847.11	163.432170499096	0.121198808156786	0.269282730319044	0.450080137011349	0.652652658511201	0.978090896994759	123.973836537679	144.260728037364	132.312340218848	185.407112143804	216.682888824951	185.873657282085
processed_pseudogene	AL139286.1	ENSG00000271164.1	0	NA	NA	NA	NA	NA	0	0	0	0	0	0
lincRNA	AL139286.2	ENSG00000271914.1	0	NA	NA	NA	NA	NA	0	0	0	0	0	0
protein_coding	AGO3	ENSG00000126070.19	135.747194635764	0.718014895397972	0.277302109361014	2.58928753572229	0.00961747512109443	0.431958643750681	121.872585070938	108.912072822911	61.4784611117878	147.605662095067	89.0477625308019	193.375284706025
antisense	AL138787.2	ENSG00000271554.1	0	NA	NA	NA	NA	NA	0	0	0	0	0	0
transcribed_processed_pseudogene	AL138787.1	ENSG00000232862.5	0	NA	NA	NA	NA	NA	0	0	0	0	0	0
protein_coding	TEKT2	ENSG00000092850.11	0	NA	NA	NA	NA	NA	0	0	0	0	0	0
protein_coding	ADPRHL2	ENSG00000116863.10	133.23839119722	0.449011217399551	0.245427082359992	1.82950965754033	0.0673232938891281	0.748615470382003	110.315702003867	129.930192139613	98.9001330928759	139.505351370338	86.0795037797752	133.3622653145
protein_coding	COL8A2	ENSG00000171812.12	42.2558403287168	0.563855946556963	0.404122080352727	1.39526141720546	0.162937022349087	0.852065652592428	44.1262808015466	63.0543579501063	30.7392305558939	49.5018988733457	38.5873637633475	55.845448600447
protein_coding	TRAPPC3	ENSG00000054116.11	558.244251335844	0.348696577587435	0.139830127695356	2.49371564865572	0.0126413768967508	0.464188138915722	444.414685215577	543.604995054704	527.912872590351	593.122751955179	430.397518898876	645.139958458895
protein_coding	MAP7D1	ENSG00000116871.15	715.325326852413	-0.121622996041026	0.134602734127042	-0.903570026491698	0.366223440823028	0.934957328638899	693.412984024304	626.722103261662	820.603807013863	709.227205676299	702.487904409659	698.484864584695
misc_RNA	RN7SL131P	ENSG00000264592.2	0	NA	NA	NA	NA	NA	0	0	0	0	0	0
protein_coding	THRAP3	ENSG00000054118.14	1082.04380695933	-0.164924135976209	0.123627393535348	-1.33404200525391	0.18219009059199	0.866418828789307	1395.23097391557	1204.72038447097	1176.1096908342	1215.04660870939	1404.97580881932	1130.24519854039
processed_pseudogene	UBE2V2P4	ENSG00000231849.1	0	NA	NA	NA	NA	NA	0	0	0	0	0	0
protein_coding	SH3D21	ENSG00000214193.10	1.52303901693366	-3.54975694856996	2.66290318497493	-1.33304018283465	0.182518617515926	NA	5.25312866685079	0	0	0	5.93651750205346	0.833514158215626
protein_coding	EVA1B	ENSG00000142694.6	299.359549559056	-0.243440738368456	0.217734989254564	-1.11805979921692	0.263541454389584	0.899640791324899	265.80831054265	224.511729064772	391.591067516387	378.914535012337	366.085245959963	260.056417363275
antisense	AL591845.1	ENSG00000116883.8	5.38009588741576	0.810681935376269	1.26405286039086	0.641335470041654	0.521304748742194	NA	6.30375440022094	6.68758341895066	8.01892971023318	7.20027619975938	0	10.8356840568031
protein_coding	STK40	ENSG00000196182.10	54.433131123802	0.337728445681975	0.366667350775157	0.921075860634976	0.357010822191437	0.933687420670402	45.1769065349168	50.634560172055	30.7392305558939	60.3023131729848	60.3545946042102	62.513561866172
protein_coding	LSM 10	ENSG00000181817.5	123.692742189894	0.77729838383783	0.291283893278608	2.66852511166609	0.00761850831891233	0.410473836061024	57.7844153353587	74.5187866683074	74.8433439621764	136.805247795428	57.3863358531834	112.52441135911
snRNA	RNU4-27P	ENSG00000222821.1	0	NA	NA	NA	NA	NA	0	0	0	0	0	0
protein_coding	OSCP1	ENSG00000116885.18	28.1527553022842	-0.0819419457393399	0.557217559097722	-0.147055569950137	0.883088158569979	0.996169562280667	35.7212749345854	41.0808695735541	24.0567891306996	30.6011738489774	29.6825875102673	13.33622653145
snoRNA	SNORA63C	ENSG00000201448.1	0.375014385404134	2.86918970950877	4.29557785811929	0.667940334054373	0.504171679681016	NA	0	0	0	4.50017262484961	0	0
protein_coding	MRPS15	ENSG00000116898.11	239.35260754355	-0.565247848287519	0.237146500456633	-2.38353864467372	0.0171470840212851	0.513521763027057	278.415819343092	175.787907012417	320.757188409327	220.508458617631	211.735790906573	150.866062637028
protein_coding	CSF3R	ENSG00000119535.17	0.0826636941982927	0	4.40735632396697	0	1	NA	0	0	0	0	0	0
processed_pseudogene	FTLP18	ENSG00000230214.1	0	NA	NA	NA	NA	NA	0	0	0	0	0	0
lincRNA	AL596257.1	ENSG00000284705.1	0	NA	NA	NA	NA	NA	0	0	0	0	0	0
lincRNA	AC117945.2	ENSG00000284720.1	0	NA	NA	NA	NA	NA	0	0	0	0	0	0
antisense	AC117945.1	ENSG00000234481.1	0	NA	NA	NA	NA	NA	0	0	0	0	0	0
protein_coding	GRIK3	ENSG00000163873.9	0	NA	NA	NA	NA	NA	0	0	0	0	0	0
lincRNA	AL031430.1	ENSG00000284650.1	0	NA	NA	NA	NA	NA	0	0	0	0	0	0
miRNA	MIR4255	ENSG00000264698.1	0	NA	NA	NA	NA	NA	0	0	0	0	0	0
snRNA	RNU6-636P	ENSG00000207328.1	0	NA	NA	NA	NA	NA	0	0	0	0	0	0
lincRNA	AL353604.1	ENSG00000223944.1	0	NA	NA	NA	NA	NA	0	0	0	0	0	0
rRNA_pseudogene	RNA5SP43	ENSG00000252368.1	0	NA	NA	NA	NA	NA	0	0	0	0	0	0
processed_pseudogene	RPS29P6	ENSG00000230451.2	0	NA	NA	NA	NA	NA	0	0	0	0	0	0
antisense	LINC01137	ENSG00000233621.1	8.40950137330783	-0.0258012025166319	1.27269429572607	-0.0202728986868857	0.983825675058038	NA	12.6075088004419	2.86610717955028	0	7.20027619975938	0	2.50054247464688
protein_coding	ZC3H12A	ENSG00000163874.10	20.9938986844537	1.32355096967691	0.79724350671326	1.66015898346218	0.0968824736153826	0.791695330756796	19.961888934033	27.7057027356527	0	36.0013809987969	8.90477625308019	10.0021698985875
miRNA	MIR6732	ENSG00000283724.1	0	NA	NA	NA	NA	NA	0	0	0	0	0	0
protein_coding	MEAF6	ENSG00000163875.15	227.593182625466	-0.0607203108962632	0.191882932814188	-0.316444563389399	0.751665096709794	0.989779008581403	223.783281207844	235.020788723123	288.681469568395	284.410909890495	244.386637167867	205.044482921044
miRNA	MIR5581	ENSG00000263675.1	0	NA	NA	NA	NA	NA	0	0	0	0	0	0
protein_coding	SNIP1	ENSG00000163877.10	80.3845158146095	-0.092910400989875	0.290401566079811	-0.319937671976398	0.749015579471676	0.988909839838364	69.3412984024304	74.5187866683074	98.9001330928759	90.0034524969922	79.1535666940461	66.6811326572501
processed_pseudogene	FTH1P1	ENSG00000232273.1	0	NA	NA	NA	NA	NA	0	0	0	0	0	0
processed_pseudogene	AL034379.1	ENSG00000237749.4	0.43984072758169	-3.09497758445726	4.31182237747378	-0.717788747659535	0.472887552465759	NA	4.20250293348063	0	0	0	0	0
protein_coding	DNALI1	ENSG00000163879.10	20.8303728307995	-0.526304511822267	0.655133004114046	-0.803355209579164	0.421769455674603	0.945785142524856	22.0631404007733	12.4197977780512	61.4784611117878	26.1010012241277	25.724909175565	36.6746229614876
protein_coding	GNL2	ENSG00000134697.12	649.909897901651	0.0599229277292023	0.151300572832246	0.396052219813085	0.692066505344644	0.980742939967426	302.580211210605	338.200647186934	312.738258699094	361.813879037909	408.630288058013	369.246772089522
bidirectional_promoter_lncRNA	AL513220.1	ENSG00000284748.1	0	NA	NA	NA	NA	NA	0	0	0	0	0	0
protein_coding	RSPO1	ENSG00000169218.13	3.48971339908416	0.172680974899119	1.89415638342797	0.0911651099190702	0.927361397724684	NA	1.05062573337016	1.91073811970019	12.0283945653498	12.6004833495789	0	0
protein_coding	C1orf109	ENSG00000116922.14	34.9236711860747	0.736109306189856	0.539176016480117	1.36524860841432	0.17217492537996	0.855966630724729	12.6075088004419	16.2412740174516	8.01892971023318	40.5015536236465	27.7037483429161	25.0054247464688
protein_coding	CDCA8	ENSG00000134690.10	246.053139443075	-0.134461981934466	0.219073437018891	-0.613775835921499	0.539363467199572	0.959851609058621	287.871450943423	290.432194194429	328.776118119561	272.710461065886	250.323154669921	225.882336876435
protein_coding	EPHA10	ENSG00000183317.16	0	NA	NA	NA	NA	NA	0	0	0	0	0	0
misc_RNA	RF00019	ENSG00000200421.1	0	NA	NA	NA	NA	NA	0	0	0	0	0	0
processed_pseudogene	ACTN4P2	ENSG00000214141.4	0	NA	NA	NA	NA	NA	0	0	0	0	0	0
processed_pseudogene	AL929472.1	ENSG00000227416.2	0	NA	NA	NA	NA	NA	0	0	0	0	0	0
protein_coding	MANEAL	ENSG00000185090.14	5.27607931185682	1.32147768559061	1.31318064849508	1.00631827548254	0.314262492024016	NA	1.05062573337016	2.86610717955028	0	13.5005178745488	8.90477625308019	9.16865574037189
antisense	AL929472.3	ENSG00000233728.1	0	NA	NA	NA	NA	NA	0	0	0	0	0	0
protein_coding	YRDC	ENSG00000196449.3	78.4692799364791	-0.892740466794711	0.415162121666376	-2.1503418067415	0.0315281877731047	0.610957991636801	40.9744036014361	17.1966430773017	25.3932774157384	6.30024167478946	34.6296854286452	30.8400238539782
protein_coding	C1orf122	ENSG00000197982.13	448.941105266027	-0.16638611204544	0.179172782603002	-0.928634972500855	0.35307829119737	0.931890705877701	366.668380946185	354.441921204385	562.661568001362	376.214431437427	404.672609723311	454.265216227516
protein_coding	MTF1	ENSG00000188786.9	129.689195610382	0.281816653535838	0.242707778179953	1.16113564900622	0.245586739331737	0.899640791324899	72.4931756025409	98.4030131645598	89.5447150976039	108.004142996391	93.0054408655042	103.355755618738
processed_pseudogene	AL929472.4	ENSG00000235673.1	0	NA	NA	NA	NA	NA	0	0	0	0	0	0
antisense	AL929472.2	ENSG00000230955.1	0	NA	NA	NA	NA	NA	0	0	0	0	0	0
protein_coding	INPP5B	ENSG00000204084.12	43.9986426585408	0.292216801179021	0.462455618458048	0.631880745991045	0.527464805594208	0.959851609058621	45.1769065349168	41.0808695735541	37.4216719810882	72.9027965225637	69.2593708572903	72.5157317647595
snoRNA	RF00092	ENSG00000252448.1	0	NA	NA	NA	NA	NA	0	0	0	0	0	0
snRNA	RNU6-584P	ENSG00000222282.1	0	NA	NA	NA	NA	NA	0	0	0	0	0	0
misc_RNA	RF00017	ENSG00000277168.1	0	NA	NA	NA	NA	NA	0	0	0	0	0	0
protein_coding	SF3A3	ENSG00000183431.11	296.678174127887	0.102022386703172	0.184160986739101	0.553984796181104	0.57958925089108	0.96592008914729	235.340164274915	248.395955561025	257.942239012501	294.311289665165	230.534762996409	233.383964300375
snRNA	RNU6-510P	ENSG00000212541.1	0	NA	NA	NA	NA	NA	0	0	0	0	0	0
protein_coding	FHL3	ENSG00000183386.9	138.681303298262	0.272586794100588	0.287354938746845	0.948606609266361	0.342820728266613	0.926998826668397	112.416953470607	187.252335730619	89.5447150976039	117.90452277106	116.751510873718	81.6843875051314
protein_coding	UTP11	ENSG00000183520.11	325.326533884005	-0.131669579712926	0.184409327419473	-0.71400715763915	0.475222753489798	0.957306464524748	219.580778274363	232.154681543573	307.392305558939	218.708389567691	224.598245494356	232.55045014216
protein_coding	POU3F1	ENSG00000185668.7	0	NA	NA	NA	NA	NA	0	0	0	0	0	0
lincRNA	AL139158.2	ENSG00000224592.5	0.318456353283365	2.62835657629549	4.30433339790895	0.610630342336482	0.541444330589817	NA	0	3.82147623940038	0	0	0	0
processed_pseudogene	AL139158.1	ENSG00000223589.2	0	NA	NA	NA	NA	NA	0	0	0	0	0	0
miRNA	MIR3659	ENSG00000265596.1	0	NA	NA	NA	NA	NA	0	0	0	0	0	0
lincRNA	AL139158.3	ENSG00000284623.1	0	NA	NA	NA	NA	NA	0	0	0	0	0	0
lincRNA	LINC01343	ENSG00000237290.2	0	NA	NA	NA	NA	NA	0	0	0	0	0	0
processed_pseudogene	AL513479.1	ENSG00000275350.1	0	NA	NA	NA	NA	NA	0	0	0	0	0	0
snRNA	RNU6-753P	ENSG00000200796.1	0	NA	NA	NA	NA	NA	0	0	0	0	0	0
lincRNA	LINC01685	ENSG00000238063.2	0	NA	NA	NA	NA	NA	0	0	0	0	0	0
processed_pseudogene	AL354702.1	ENSG00000215895.4	1.08386118491929	-1.764705946923	3.11643271536375	-0.566258317794942	0.571218191150499	NA	2.10125146674031	0	0	1.80006904993984	3.95767833470231	0
lincRNA	AL354702.2	ENSG00000284632.1	0	NA	NA	NA	NA	NA	0	0	0	0	0	0
protein_coding	RRAGC	ENSG00000116954.7	176.695406377686	0.314460844341554	0.218226667624238	1.44098266158296	0.149589581173731	0.845138745639963	223.783281207844	293.298301373979	175.079965340091	219.608424092661	186.010881731008	215.880166977847
processed_transcript	AL139260.2	ENSG00000273637.1	0	NA	NA	NA	NA	NA	0	0	0	0	0	0
antisense	AL139260.1	ENSG00000228436.2	4.20199168938514	-1.0182556252541	1.19904283711196	-0.849223725573219	0.395756813736718	NA	3.15187720011047	3.82147623940038	6.68244142519432	3.60013809987969	11.8730350041069	3.3340566328625
protein_coding	MYCBP	ENSG00000214114.8	43.5301980080334	-0.988565870052965	0.502686266093955	-1.96656629936294	0.0492332318913027	0.701632262230832	31.5187720011047	33.4379170947533	46.7770899763602	23.400897649218	70.2487904409659	18.3373114807438
protein_coding	GJA9-MYCBP	ENSG00000274944.4	0	NA	NA	NA	NA	NA	0	0	0	0	0	0
protein_coding	GJA9	ENSG00000131233.9	0	NA	NA	NA	NA	NA	0	0	0	0	0	0
protein_coding	RHBDL2	ENSG00000158315.10	8.95694917139553	0.657269255691154	0.969850997674572	0.677701272945122	0.49796111916917	NA	5.25312866685079	4.77684529925047	4.00946485511659	1.80006904993984	3.95767833470231	14.1697406896656
snRNA	RNU6-605P	ENSG00000199963.1	0	NA	NA	NA	NA	NA	0	0	0	0	0	0
misc_RNA	RF00019	ENSG00000207466.1	0	NA	NA	NA	NA	NA	0	0	0	0	0	0
processed_pseudogene	EIF1P2	ENSG00000235549.1	0	NA	NA	NA	NA	NA	0	0	0	0	0	0
protein_coding	AKIRIN1	ENSG00000174574.15	274.523642223401	0.534009414799343	0.200951728622136	2.65740144889959	0.00787456100670262	0.411152797359375	153.391357072043	179.609383251818	110.928527658226	223.208562192541	155.338874637066	207.545025395691
protein_coding	NDUFS5	ENSG00000168653.10	1684.12724686976	-0.0921975375444593	0.0968794609383788	-0.951672693586751	0.34126300203762	0.926085090002753	1600.10299192275	1541.96566259805	1792.23079023712	1595.76121277167	1696.85458600361	1633.68775010263
protein_coding	MACF1	ENSG00000127603.25	754.824803724452	-0.0712631204718264	0.145937265515743	-0.488313387399593	0.625327880382543	0.974025612209812	841.551212429496	902.82376155834	717.69420906587	654.325099653133	906.308338646828	792.671964463061
snRNA	RNU6-608P	ENSG00000206654.1	0	NA	NA	NA	NA	NA	0	0	0	0	0	0
rRNA_pseudogene	RNA5SP44	ENSG00000222378.1	0	NA	NA	NA	NA	NA	0	0	0	0	0	0
sense_intronic	AL356055.1	ENSG00000270040.1	0	NA	NA	NA	NA	NA	0	0	0	0	0	0
antisense	AL442071.1	ENSG00000226438.1	0	NA	NA	NA	NA	NA	0	0	0	0	0	0
processed_pseudogene	HSPE1P8	ENSG00000217897.2	0	NA	NA	NA	NA	NA	0	0	0	0	0	0
protein_coding	BMP8A	ENSG00000183682.7	0	NA	NA	NA	NA	NA	0	0	0	0	0	0
unprocessed_pseudogene	OXCT2P1	ENSG00000237624.1	0.533026975783244	-1.28001115756359	4.07677686389186	-0.313976261222606	0.753539068535003	NA	1.05062573337016	0	0	0	0	0
transcribed_unprocessed_pseudogene	PPIEL	ENSG00000243970.3	0.962482959021034	-4.42721084795312	3.78540812399734	-1.16954650672595	0.242183515236438	NA	0	0	10.6919062803109	0	0	0
protein_coding	PABPC4	ENSG00000090621.13	2247.62612226182	-0.214518285263758	0.115456986518475	-1.85799310836361	0.0631699929802518	0.741219684482162	2135.92211594153	1622.21666362546	2523.28988215338	2241.98600170008	2395.38481207857	2212.14657590427
antisense	AL365277.1	ENSG00000228060.2	0	NA	NA	NA	NA	NA	0	0	0	0	0	0
snoRNA	SNORA55	ENSG00000201457.1	0	NA	NA	NA	NA	NA	0	0	0	0	0	0
protein_coding	HEYL	ENSG00000163909.7	3.4499737570134	3.66698004083164	1.9634309002439	1.86763895809938	0.0618124123325695	NA	1.05062573337016	0	0	14.4005523995188	0	0.833514158215626
antisense	AL035404.2	ENSG00000225903.1	0	NA	NA	NA	NA	NA	0	0	0	0	0	0
protein_coding	NT5C1A	ENSG00000116981.3	0	NA	NA	NA	NA	NA	0	0	0	0	0	0
protein_coding	HPCAL4	ENSG00000116983.12	0	NA	NA	NA	NA	NA	0	0	0	0	0	0
protein_coding	PPIE	ENSG00000084072.16	94.9120400270749	-0.0140051334396662	0.284877257985466	-0.0491619918652151	0.960790200718335	0.998451422280096	100.860070403535	80.251001027408	117.61096908342	99.0037977466914	85.0900841960996	120.02603878305
processed_pseudogene	AL035404.1	ENSG00000225333.6	0	NA	NA	NA	NA	NA	0	0	0	0	0	0
snRNA	RNU7-121P	ENSG00000252413.1	0	NA	NA	NA	NA	NA	0	0	0	0	0	0
protein_coding	BMP8B	ENSG00000116985.11	0.256929292189717	0	4.40735632395509	0	1	NA	0	0	0	0	0	0
protein_coding	OXCT2	ENSG00000198754.5	1.49406557225792	-2.49265216024387	2.80770819350702	-0.887788897011543	0.374654316438984	NA	0	1.91073811970019	6.68244142519432	0	3.95767833470231	0
lincRNA	AL033527.6	ENSG00000285905.1	0	NA	NA	NA	NA	NA	0	0	0	0	0	0
antisense	AL033527.3	ENSG00000261798.1	0	NA	NA	NA	NA	NA	0	0	0	0	0	0
unprocessed_pseudogene	AL033527.1	ENSG00000229213.1	0	NA	NA	NA	NA	NA	0	0	0	0	0	0
lincRNA	AL033527.5	ENSG00000284719.1	0	NA	NA	NA	NA	NA	0	0	0	0	0	0
lincRNA	AL033527.4	ENSG00000284678.1	0	NA	NA	NA	NA	NA	0	0	0	0	0	0
protein_coding	TRIT1	ENSG00000043514.16	30.4522550919461	-0.258994058421465	0.528634073526464	-0.489930693823314	0.624182942432825	0.973728768265522	35.7212749345854	34.3932861546034	16.0378594204664	12.6004833495789	36.6085245959963	27.5059672211157
misc_RNA	RF00019	ENSG00000202222.1	0.467537103028518	1.62365704236386	4.36121020555984	0.372295066239633	0.709673171616765	NA	0	1.91073811970019	0	0	0	0
protein_coding	MYCL	ENSG00000116990.10	0.869497385617769	-1.28002838839551	3.68579199334096	-0.347287201965848	0.728375564530408	NA	1.05062573337016	0	0	0	0	0
antisense	AL033527.2	ENSG00000236546.1	0	NA	NA	NA	NA	NA	0	0	0	0	0	0
misc_RNA	RF00019	ENSG00000207356.1	0	NA	NA	NA	NA	NA	0	0	0	0	0	0
protein_coding	MFSD2A	ENSG00000168389.17	22.4299306945649	-3.13370496797882	1.50072402745537	-2.08812873696194	0.0367862234446478	0.649062274203098	1.05062573337016	0	0	0	2.96825875102673	0
processed_pseudogene	AL663070.1	ENSG00000228477.1	0	NA	NA	NA	NA	NA	0	0	0	0	0	0
protein_coding	CAP1	ENSG00000131236.16	2170.60053769241	-0.0603699929135162	0.0969402313888361	-0.622754784557576	0.533445675400798	0.959851609058621	2016.15078233733	1733.99484362792	1826.97948564813	1827.97012021391	1852.19346064068	1900.41228073163
protein_coding	PPT1	ENSG00000131238.17	105.09463235615	-0.325725082696805	0.276971047868697	-1.17602574421865	0.239584588701601	0.899640791324899	100.860070403535	75.4741557281575	112.265015943265	128.704937070699	140.497580881932	78.3503308722689
processed_pseudogene	AL512599.1	ENSG00000226745.2	0	NA	NA	NA	NA	NA	0	0	0	0	0	0
protein_coding	RLF	ENSG00000117000.8	195.010806750047	0.726691343462483	0.200769779026241	3.6195255430724	0.000295143677438506	0.0810239666872851	176.505123206186	219.734883765522	147.013711354275	290.711151565285	150.391776718688	274.226158052941
snRNA	RNU6-1237P	ENSG00000207508.1	0	NA	NA	NA	NA	NA	0	0	0	0	0	0
protein_coding	TMCO2	ENSG00000188800.5	0	NA	NA	NA	NA	NA	0	0	0	0	0	0
antisense	AL050341.2	ENSG00000259943.1	3.96714191594866	0.817773533036066	1.66718071071818	0.490512832699335	0.62377105133617	NA	2.10125146674031	3.82147623940038	0	16.2006214494586	12.8624545877825	6.66811326572501
protein_coding	ZMPSTE24	ENSG00000084073.8	215.808121168725	-0.309202535692261	0.190795615029615	-1.62059560773589	0.105104394843264	0.794064137489398	189.112632006628	171.011061713167	240.567891306996	171.906594269255	188.979140482035	155.033633428106
processed_pseudogene	AL050341.1	ENSG00000231296.1	0	NA	NA	NA	NA	NA	0	0	0	0	0	0
protein_coding	COL9A2	ENSG00000049089.14	1.08593364071906	0.30260220979976	2.92252585107269	0.103541328706705	0.917533350177462	NA	2.10125146674031	0.955369059850095	0	0	0	1.66702831643125
processed_pseudogene	AL031985.2	ENSG00000227311.3	0	NA	NA	NA	NA	NA	0	0	0	0	0	0
protein_coding	SMAP2	ENSG00000084070.11	98.9904717564422	0.341629895708405	0.280579902437217	1.21758505417133	0.223381696845923	0.897939923243502	69.3412984024304	109.867441882761	85.5352502424873	117.90452277106	117.740930457394	118.359010466619
processed_pseudogene	AL031985.1	ENSG00000213172.3	0	NA	NA	NA	NA	NA	0	0	0	0	0	0
lincRNA	AL031985.4	ENSG00000284677.1	0	NA	NA	NA	NA	NA	0	0	0	0	0	0
protein_coding	ZFP69B	ENSG00000187801.14	13.2102372112773	-0.441884809920919	1.15042998011995	-0.384104045927982	0.700901332863015	0.98386357024757	23.1137661341435	6.68758341895066	0	7.20027619975938	0	3.3340566328625
sense_overlapping	AL031985.3	ENSG00000260920.2	18.3100734824585	-0.549025909482939	0.835433447616459	-0.657174920455175	0.511068449669159	0.959851609058621	0	17.1966430773017	25.3932774157384	7.20027619975938	17.8095525061604	5.00108494929376
TEC	AL603839.4	ENSG00000279667.1	0.15659681191452	0	4.40735632395708	0	1	NA	0	0	0	0	0	0
protein_coding	ZFP69	ENSG00000187815.9	10.3365136951684	-0.58085954347167	0.912045158613189	-0.636875858597722	0.524205708908776	0.959851609058621	12.6075088004419	12.4197977780512	13.3648828503886	0	3.95767833470231	7.50162742394064
antisense	AL603839.3	ENSG00000238287.1	5.19334657836748	1.16532573134872	1.44983937171829	0.803761957414376	0.421534464285753	NA	0	5.73221435910057	0	0	7.91535666940461	12.5027123732344
protein_coding	EXO5	ENSG00000164002.11	24.9286677382803	-0.0600877217941322	0.515755806988392	-0.116504207960347	0.90725295133968	0.996169562280667	15.7593860005524	19.1073811970019	28.0662539858161	16.2006214494586	18.798972089836	24.1719105882532
antisense	AL603839.1	ENSG00000227278.1	0	NA	NA	NA	NA	NA	0	0	0	0	0	0
antisense	AL603839.2	ENSG00000238186.1	0	NA	NA	NA	NA	NA	0	0	0	0	0	0
protein_coding	ZNF684	ENSG00000117010.16	13.5658973949438	-0.0161220950765932	0.811249363244528	-0.0198731682353675	0.984144549563671	0.998451422280096	22.0631404007733	14.3305358977514	2.67297657007773	8.1003107247293	5.93651750205346	8.33514158215626
unprocessed_pseudogene	AL356379.1	ENSG00000236505.1	0	NA	NA	NA	NA	NA	0	0	0	0	0	0
processed_pseudogene	GTF2F2P2	ENSG00000233910.1	0	NA	NA	NA	NA	NA	0	0	0	0	0	0
protein_coding	RIMS3	ENSG00000117016.9	0.716768587431121	3.80555281168466	4.12720145391223	0.922066163762693	0.356494064975879	NA	0	0	0	3.60013809987969	0	5.00108494929376
lincRNA	AL031289.1	ENSG00000237899.1	0	NA	NA	NA	NA	NA	0	0	0	0	0	0
antisense	NFYC-AS1	ENSG00000272145.1	0.421104011494384	-1.13827339037576	4.37508296516093	-0.260171841183335	0.794731223985117	NA	2.10125146674031	0	0	0	0	0.833514158215626
protein_coding	NFYC	ENSG00000066136.20	95.006439592806	0.215541635259385	0.281815377051019	0.764832769293365	0.444371131904592	0.952878206867927	86.1513101363529	85.9832153865085	121.620433938537	111.60428109627	74.2064687756682	127.527666206991
miRNA	MIR30E	ENSG00000198974.3	0	NA	NA	NA	NA	NA	0	0	0	0	0	0
miRNA	MIR30C1	ENSG00000207962.1	0	NA	NA	NA	NA	NA	0	0	0	0	0	0
protein_coding	KCNQ4	ENSG00000117013.15	0.0896321497916374	0	4.40735632396697	0	1	NA	0	0	0	0	0	0
misc_RNA	RN7SL326P	ENSG00000264582.2	0	NA	NA	NA	NA	NA	0	0	0	0	0	0
protein_coding	CITED4	ENSG00000179862.6	15.6952758665555	-0.851667087028973	0.735723604738733	-1.1575910865758	0.247030948434068	0.899640791324899	4.20250293348063	3.82147623940038	16.0378594204664	9.90037977466914	13.8518741714581	5.00108494929376
antisense	AC119677.1	ENSG00000229528.1	0	NA	NA	NA	NA	NA	0	0	0	0	0	0
unprocessed_pseudogene	AL391730.1	ENSG00000228940.1	0	NA	NA	NA	NA	NA	0	0	0	0	0	0
processed_pseudogene	UBE2V1P8	ENSG00000233118.2	0	NA	NA	NA	NA	NA	0	0	0	0	0	0
protein_coding	CTPS1	ENSG00000171793.14	115.892612252313	0.226382842229667	0.349357989634579	0.647996751030249	0.516987051663326	0.959851609058621	33.620023467845	34.3932861546034	14.7013711354275	46.8017952984359	35.6191050123208	19.1708256389594
antisense	SLFNL1-AS1	ENSG00000281207.1	0	NA	NA	NA	NA	NA	0	0	0	0	0	0
protein_coding	SLFNL1	ENSG00000171790.15	0	NA	NA	NA	NA	NA	0	0	0	0	0	0
protein_coding	SCMH1	ENSG00000010803.16	70.8783930824605	-0.752421058767651	0.365231418237491	-2.06012139480944	0.0393869370291731	0.66138628354114	95.6069417366843	62.0989888902562	121.620433938537	64.8024857978344	77.174727526695	47.5103070182907
processed_pseudogene	RPL23AP17	ENSG00000215893.3	0	NA	NA	NA	NA	NA	0	0	0	0	0	0
lincRNA	AC093151.3	ENSG00000235358.1	0	NA	NA	NA	NA	NA	0	0	0	0	0	0
processed_pseudogene	AC093151.1	ENSG00000213987.4	0	NA	NA	NA	NA	NA	0	0	0	0	0	0
protein_coding	FOXO6	ENSG00000204060.7	0.573880214958656	-0.660964355218624	4.24229052241881	-0.155803651759749	0.876187792092783	NA	0	1.91073811970019	0	0	2.96825875102673	0
antisense	AC093151.2	ENSG00000229901.1	0.501891427194239	0	4.4073563239333	0	1	NA	0	0	0	0	0	0
rRNA_pseudogene	RNA5SP45	ENSG00000252563.1	0	NA	NA	NA	NA	NA	0	0	0	0	0	0
protein_coding	EDN2	ENSG00000127129.9	0	NA	NA	NA	NA	NA	0	0	0	0	0	0
protein_coding	HIVEP3	ENSG00000127124.15	30.6972178062371	-1.18181735767788	0.739261765636029	-1.59864531430365	0.109899434973157	0.803607174358416	29.4175205343644	4.77684529925047	14.7013711354275	13.5005178745488	2.96825875102673	2.50054247464688
antisense	AL445933.2	ENSG00000230881.1	0	NA	NA	NA	NA	NA	0	0	0	0	0	0
processed_pseudogene	AL445933.1	ENSG00000230638.4	0	NA	NA	NA	NA	NA	0	0	0	0	0	0
protein_coding	AC119676.1	ENSG00000284895.1	0	NA	NA	NA	NA	NA	0	0	0	0	0	0
processed_pseudogene	HNRNPFP1	ENSG00000227538.1	0	NA	NA	NA	NA	NA	0	0	0	0	0	0
processed_pseudogene	AC114492.1	ENSG00000228776.2	0	NA	NA	NA	NA	NA	0	0	0	0	0	0
protein_coding	GUCA2B	ENSG00000044012.3	0	NA	NA	NA	NA	NA	0	0	0	0	0	0
protein_coding	GUCA2A	ENSG00000197273.3	0	NA	NA	NA	NA	NA	0	0	0	0	0	0
protein_coding	FOXJ3	ENSG00000198815.8	98.8336263925469	-0.0788882543532231	0.299388327806534	-0.26349809603867	0.79216669085738	0.993344377982393	95.6069417366843	118.465763421412	134.985316788925	100.803866796631	75.1958883593438	69.181675131897
sense_overlapping	AC096540.1	ENSG00000227527.2	0	NA	NA	NA	NA	NA	0	0	0	0	0	0
protein_coding	RIMKLA	ENSG00000177181.14	0.777780667375402	0	3.5896514011314	0	1	NA	0	0	0	0	0	0
processed_pseudogene	AL513331.1	ENSG00000235002.1	0	NA	NA	NA	NA	NA	0	0	0	0	0	0
protein_coding	ZMYND12	ENSG00000066185.12	2.4875243726734	-2.49721886561328	2.12808948685947	-1.17345575974747	0.240613087941732	NA	5.25312866685079	1.91073811970019	5.34595314015546	0	0	0
protein_coding	PPCS	ENSG00000127125.8	239.110071158874	-0.0670301447841359	0.21820031643324	-0.307195451774902	0.758694607230492	0.99106381269775	225.884532674584	218.779514705672	275.316586718006	234.00897649218	318.593105943536	329.238092495172
protein_coding	CCDC30	ENSG00000186409.15	6.38618138284279	-0.243717340692085	1.23432821978595	-0.197449379172704	0.843475891122486	NA	5.25312866685079	11.4644287182011	14.7013711354275	3.60013809987969	5.93651750205346	6.66811326572501
processed_pseudogene	AL445669.1	ENSG00000230116.1	0	NA	NA	NA	NA	NA	0	0	0	0	0	0
processed_pseudogene	TMSB4XP1	ENSG00000236876.3	0	NA	NA	NA	NA	NA	0	0	0	0	0	0
snRNA	RNU6-536P	ENSG00000200254.1	0	NA	NA	NA	NA	NA	0	0	0	0	0	0
processed_pseudogene	AL445669.2	ENSG00000236180.2	0	NA	NA	NA	NA	NA	0	0	0	0	0	0
protein_coding	PPIH	ENSG00000171960.10	111.269198686292	-0.388158954446206	0.286962677301009	-1.35264612839895	0.176168708359159	0.860946696102626	85.1006844029828	98.4030131645598	188.44484819048	94.5036251218418	131.592804628852	115.024953833756
antisense	AC098484.4	ENSG00000285728.1	0	NA	NA	NA	NA	NA	0	0	0	0	0	0
lincRNA	AC098484.2	ENSG00000234917.2	0.965188298874707	2.76513456215424	3.88206109059717	0.712285174710859	0.47628820253773	NA	0	0	0	0	0	4.16757079107813
protein_coding	YBX1	ENSG00000065978.18	3631.54010433352	-0.0789272049404032	0.1050389135439	-0.751409189960978	0.452406433686641	0.955458257191705	3946.15025453831	3626.58095119096	3202.22593095312	3229.32387559208	3607.42380208115	3331.55609038786
protein_coding	CLDN19	ENSG00000164007.10	0	NA	NA	NA	NA	NA	0	0	0	0	0	0
protein_coding	P3H1	ENSG00000117385.15	300.322962235668	-0.0505764239205187	0.165342439778795	-0.30588894169085	0.759689205918365	0.991221955656153	295.225831077014	302.85199197248	366.197790100649	369.914189762638	340.360336784398	293.3969836919
protein_coding	C1orf50	ENSG00000164008.15	10.5802025410974	0.579140995770628	1.02165123602871	0.566867611320886	0.57080413070274	0.964947886546435	17.8606374672927	21.9734883765522	5.34595314015546	16.2006214494586	4.94709791837788	4.16757079107813
protein_coding	AC098484.3	ENSG00000283580.3	0	NA	NA	NA	NA	NA	0	0	0	0	0	0
antisense	AC098484.1	ENSG00000228452.1	0	NA	NA	NA	NA	NA	0	0	0	0	0	0
protein_coding	TMEM269	ENSG00000274386.5	0.398036732571501	1.54692193962796	4.36735859761816	0.35420080697555	0.723188398865936	NA	0	0	0	1.80006904993984	0	0
protein_coding	SVBP	ENSG00000177868.11	151.035681342457	0.189033124284613	0.241382967262288	0.783125364761999	0.433553497501097	0.946218403594104	222.732655474473	182.475490431368	122.956922223576	232.20890744224	182.053203396306	189.207713914947
protein_coding	ERMAP	ENSG00000164010.14	37.4207679084014	0.0314396574940535	0.469985825618343	0.0668949057191023	0.946665368603181	0.998318606629585	64.0881697355796	48.7238220523548	41.4311368362048	45.901760773466	41.5556225143742	55.845448600447
antisense	AL512353.1	ENSG00000228192.7	1.69646805922486	-2.05077347967824	2.88352350029251	-0.711204011158642	0.476957823312195	NA	0	0	0	0	1.97883916735115	0
protein_coding	ZNF691	ENSG00000164011.17	9.60931896863349	0.0553422773227938	1.06389867562233	0.0520183722293113	0.958514054309784	NA	16.8100117339225	8.59832153865085	1.33648828503886	4.50017262484961	11.8730350041069	18.3373114807438
processed_pseudogene	AL512353.2	ENSG00000233708.1	0	NA	NA	NA	NA	NA	0	0	0	0	0	0
processed_pseudogene	AL512353.3	ENSG00000237090.1	0	NA	NA	NA	NA	NA	0	0	0	0	0	0
processed_pseudogene	ATP6V1E1P1	ENSG00000225099.1	0	NA	NA	NA	NA	NA	0	0	0	0	0	0
protein_coding	SLC2A1	ENSG00000117394.21	80.9008117070095	0.654280200003729	0.492967300311223	1.32722839748329	0.184433141325117	0.86679716970611	44.1262808015466	114.644287182011	12.0283945653498	27.0010357490977	59.3651750205346	42.5092220689969
processed_pseudogene	ATP6V0CP4	ENSG00000284138.1	0	NA	NA	NA	NA	NA	0	0	0	0	0	0
lincRNA	SLC2A1-AS1	ENSG00000227533.5	2.86123962592771	0.307893593230579	2.09406780598903	0.147031338885017	0.883107284275158	NA	0	0	2.67297657007773	14.4005523995188	8.90477625308019	0
lincRNA	AC099795.1	ENSG00000283973.1	0	NA	NA	NA	NA	NA	0	0	0	0	0	0
snRNA	RNU6-880P	ENSG00000207256.1	0	NA	NA	NA	NA	NA	0	0	0	0	0	0
snRNA	RF00026	ENSG00000283136.1	0	NA	NA	NA	NA	NA	0	0	0	0	0	0
processed_pseudogene	AL161637.1	ENSG00000277513.1	0	NA	NA	NA	NA	NA	0	0	0	0	0	0
protein_coding	FAM183A	ENSG00000186973.10	0.74415758883152	-3.67824688953179	4.1979646508271	-0.876197680418078	0.380922577318414	NA	6.30375440022094	0	0	0	0	0
protein_coding	EBNA1BP2	ENSG00000117395.12	375.278755560406	-0.0534987910779137	0.19746296824713	-0.270930755031285	0.786444290258542	0.993344377982393	233.238912808175	249.351324620875	283.335516428239	292.511220615225	277.037483429161	222.548280243572
miRNA	MIR6733	ENSG00000284410.1	0	NA	NA	NA	NA	NA	0	0	0	0	0	0
protein_coding	CFAP57	ENSG00000243710.7	2.74862766538261	-3.41325877113351	2.03727419459324	-1.6754047050672	0.0938548540965124	NA	15.7593860005524	1.91073811970019	0	0	3.95767833470231	0
rRNA_pseudogene	RNA5SP46	ENSG00000199240.1	0	NA	NA	NA	NA	NA	0	0	0	0	0	0
protein_coding	TMEM125	ENSG00000179178.10	0.175104288895026	-2.10004277355016	4.37508375171008	-0.480000588041159	0.631226974896984	NA	2.10125146674031	0	0	0	0	0
protein_coding	C1orf210	ENSG00000253313.5	0	NA	NA	NA	NA	NA	0	0	0	0	0	0
protein_coding	TIE1	ENSG00000066056.13	0.84976902583871	-0.967848295780514	3.66132117311847	-0.264344003166531	0.791514856135956	NA	0	0	5.34595314015546	2.70010357490977	0	0
protein_coding	MPL	ENSG00000117400.17	0	NA	NA	NA	NA	NA	0	0	0	0	0	0
antisense	AL139289.2	ENSG00000234694.1	0.14298153799025	0	4.40735632395981	0	1	NA	0	0	0	0	0	0
protein_coding	CDC20	ENSG00000117399.13	180.889289274177	-0.47361934150447	0.233084046845823	-2.03196807294904	0.0421568882103293	0.675718646166305	202.77076654044	172.921799832867	295.363910993589	172.806628794225	225.587665078031	174.204459067066
protein_coding	ELOVL1	ENSG00000066322.14	188.533566247025	-0.25065419454631	0.213342915872819	-1.17488876310162	0.240039221781686	0.899640791324899	176.505123206186	173.877168892717	201.809731040868	148.505696620037	192.936818816737	157.534175902753
miRNA	MIR6734	ENSG00000283836.1	0	NA	NA	NA	NA	NA	0	0	0	0	0	0
protein_coding	MED8	ENSG00000159479.16	207.484906277686	-0.19210439020525	0.229858601125586	-0.835750279800457	0.40329540286263	0.941294735831198	168.100117339225	149.037573336615	251.259797587306	151.205800194947	137.529322130905	184.206628965653
antisense	AL139289.1	ENSG00000229431.1	0	NA	NA	NA	NA	NA	0	0	0	0	0	0
protein_coding	SZT2	ENSG00000198198.16	40.1818440538793	0.405747365193096	0.514144711630905	0.789169578164161	0.430012900014722	0.946218403594104	48.3287837350272	57.3221435910057	26.7297657007773	50.4019333983156	48.4815596001032	56.6789627586626
antisense	SZT2-AS1	ENSG00000229372.1	0	NA	NA	NA	NA	NA	0	0	0	0	0	0
miRNA	MIR6735	ENSG00000274975.1	0	NA	NA	NA	NA	NA	0	0	0	0	0	0
protein_coding	HYI	ENSG00000178922.16	130.571863796667	0.00308083287216655	0.242291342990192	0.0127154063126855	0.9898548470002	0.998451422280096	120.821959337568	131.840930259313	163.051570774741	121.504660870939	99.9313779512332	129.194694523422
3prime_overlapping_ncRNA	HYI-AS1	ENSG00000229348.1	0.264810314122084	0	4.40735632394313	0	1	NA	0	0	0	0	0	0
protein_coding	PTPRF	ENSG00000142949.16	346.307132982094	0.0403780035990605	0.186681982688184	0.216292986701904	0.828759375488538	0.994536875816943	320.440848677898	324.825480349032	391.591067516387	403.215467186525	386.86305721715	400.920310101716
protein_coding	AL451062.3	ENSG00000284989.1	0	NA	NA	NA	NA	NA	0	0	0	0	0	0
protein_coding	KDM4A	ENSG00000066135.12	219.57817387089	0.0398878775006242	0.203774831371375	0.195744868157586	0.844809863967748	0.994559322315142	287.871450943423	276.101658296677	314.074746984133	282.610840840556	250.323154669921	315.901865963722
antisense	KDM4A-AS1	ENSG00000236200.5	0.900712571098957	0.490649215556857	3.41709126720448	0.1435868044456	0.885826761199678	NA	0	2.86610717955028	0	0	1.97883916735115	0
protein_coding	ST3GAL3	ENSG00000126091.20	12.7254264328945	0.52272007756994	0.839486305999377	0.622666592455801	0.533503640538536	0.959851609058621	21.0125146674031	5.73221435910057	1.33648828503886	27.0010357490977	9.89419583675576	14.1697406896656
antisense	AL451062.1	ENSG00000229444.1	0	NA	NA	NA	NA	NA	0	0	0	0	0	0
snRNA	RF00026	ENSG00000283414.1	0	NA	NA	NA	NA	NA	0	0	0	0	0	0
processed_pseudogene	AL451062.2	ENSG00000233674.2	0	NA	NA	NA	NA	NA	0	0	0	0	0	0
miRNA	MIR6079	ENSG00000283477.1	0	NA	NA	NA	NA	NA	0	0	0	0	0	0
processed_pseudogene	SHMT1P1	ENSG00000224751.2	0	NA	NA	NA	NA	NA	0	0	0	0	0	0
protein_coding	ARTN	ENSG00000117407.16	0.348510537695753	0.643512383188453	4.40735632394275	0.14600870360597	0.88391451757993	NA	0	0.955369059850095	0	0	0	0
antisense	AL357079.1	ENSG00000237950.1	0	NA	NA	NA	NA	NA	0	0	0	0	0	0
protein_coding	IPO13	ENSG00000117408.10	59.3281621370342	-0.691851169332228	0.332394825480693	-2.08141377752108	0.0373960486732227	0.649062274203098	59.885666802099	46.8130839326546	77.5163205322541	37.8014500487367	64.3122729389125	40.0086795943501
antisense	AL357079.2	ENSG00000285649.1	0.743973247784635	0	4.40735632392972	0	1	NA	0	0	0	0	0	0
protein_coding	DPH2	ENSG00000132768.13	32.4650177126814	-1.11046964128164	0.551301946035385	-2.01426758832874	0.0439814469373558	0.678856871737232	18.9112632006628	11.4644287182011	8.01892971023318	9.00034524969922	26.7143287592406	5.00108494929376
protein_coding	ATP6V0B	ENSG00000117410.13	413.605376791482	0.102137737548536	0.168178704030953	0.607316711928867	0.543640749727013	0.959851609058621	247.947673075357	243.619110261774	228.539496741646	306.911773014743	261.206770090352	242.552620040747
protein_coding	B4GALT2	ENSG00000117411.16	646.225229878954	-0.132901490283542	0.152904827270037	-0.869177858255788	0.38474985618185	0.937738202081398	522.160989484968	606.65935300481	740.414509911531	607.523304354697	685.667771487174	560.955028479116
protein_coding	CCDC24	ENSG00000159214.12	5.13344938659684	2.74060739425173	1.35876743597099	2.01698047929245	0.0436975504798951	NA	2.10125146674031	9.55369059850095	0	5.40020714981953	0.989419583675576	6.66811326572501
protein_coding	SLC6A9	ENSG00000196517.11	106.956654703348	-0.130561173086709	0.280228193431542	-0.465910197999421	0.641279781215	0.976096173159853	100.860070403535	96.4922750448596	124.293410508614	96.3036941717817	90.0371821144775	94.1870998783658
lincRNA	AL139220.2	ENSG00000230615.6	22.7077283933424	-0.428059048764155	0.751074176159043	-0.569929125979579	0.568725769270595	0.96436652208144	21.0125146674031	10.509059658351	22.7203008456607	9.90037977466914	0	11.6691982150188
processed_pseudogene	AL139220.1	ENSG00000227163.2	0	NA	NA	NA	NA	NA	0	0	0	0	0	0
processed_pseudogene	KRT8P47	ENSG00000271647.1	0	NA	NA	NA	NA	NA	0	0	0	0	0	0
misc_RNA	RN7SL479P	ENSG00000239560.3	0	NA	NA	NA	NA	NA	0	0	0	0	0	0
protein_coding	KLF17	ENSG00000171872.4	1.96155946199701	3.86908208279872	2.57526337865568	1.50240247846744	0.132993196663951	NA	0	0	0	9.00034524969922	0	0
processed_pseudogene	AL356653.1	ENSG00000233514.1	0.758296247665504	-3.84428234023236	3.44565810650761	-1.11568885287019	0.264555343715407	NA	2.10125146674031	0	0	0	4.94709791837788	0
protein_coding	KLF18	ENSG00000283039.1	0	NA	NA	NA	NA	NA	0	0	0	0	0	0
processed_pseudogene	AL359839.1	ENSG00000226804.4	0	NA	NA	NA	NA	NA	0	0	0	0	0	0
misc_RNA	RF00019	ENSG00000200171.1	0	NA	NA	NA	NA	NA	0	0	0	0	0	0
processed_pseudogene	OOSP1P1	ENSG00000238037.1	0	NA	NA	NA	NA	NA	0	0	0	0	0	0
processed_pseudogene	AL035417.1	ENSG00000227994.1	0	NA	NA	NA	NA	NA	0	0	0	0	0	0
processed_pseudogene	AL035417.2	ENSG00000271329.1	0	NA	NA	NA	NA	NA	0	0	0	0	0	0
protein_coding	DMAP1	ENSG00000178028.13	54.3362688469528	0.721007005570769	0.383193934754413	1.88157207141825	0.0598941412054732	0.732552936563048	32.5693977344749	55.4114054713055	41.4311368362048	88.2033834470524	54.4180771021567	68.3481609736814
protein_coding	ERI3	ENSG00000117419.15	64.3368198786098	-0.426718175702998	0.447747294810456	-0.953033509412133	0.340573092767964	0.925724938986652	45.1769065349168	52.5452982917552	114.937992513342	40.5015536236465	21.7672308408627	40.8421937525657
sense_intronic	ERI3-IT1	ENSG00000233602.1	0	NA	NA	NA	NA	NA	0	0	0	0	0	0
snRNA	RNU6-369P	ENSG00000199385.1	0	NA	NA	NA	NA	NA	0	0	0	0	0	0
protein_coding	RNF220	ENSG00000187147.17	296.346329815394	0.193515644177892	0.161015567214362	1.20184431558883	0.229423852156354	0.898593456104997	257.403304675689	331.513063767983	338.131536114833	373.514327862518	312.656588441482	331.738634969819
miRNA	MIR5584	ENSG00000263381.1	0	NA	NA	NA	NA	NA	0	0	0	0	0	0
protein_coding	TMEM53	ENSG00000126106.13	43.7076171258072	-0.331806370399397	0.413142207861009	-0.803128714728234	0.421900342370638	0.945785142524856	51.4806609351377	27.7057027356527	40.0946485511659	37.8014500487367	47.4921400164277	45.0097645436438
protein_coding	ARMH1	ENSG00000198520.11	0.903853808932029	0	4.07160815247317	0	1	NA	0	0	0	0	0	0
snRNA	RNU5F-1	ENSG00000199377.1	0.258752860094066	-2.10003343210692	4.37508375170244	-0.479998452895845	0.631228493124558	NA	2.10125146674031	0	0	0	0	0
snRNA	RNU5D-1	ENSG00000200169.1	0	NA	NA	NA	NA	NA	0	0	0	0	0	0
protein_coding	KIF2C	ENSG00000142945.12	202.245031860007	-0.0572755315081506	0.225497270671263	-0.253996562076571	0.79949821409281	0.993344377982393	259.504556142429	218.779514705672	201.809731040868	217.808355042721	217.672308408627	216.713681136063
antisense	AL592166.1	ENSG00000225721.5	0	NA	NA	NA	NA	NA	0	0	0	0	0	0
protein_coding	RPS8	ENSG00000142937.11	10581.043208182	-0.130806444186753	0.0685190277957368	-1.90905283385956	0.0562552763670765	0.717503690832292	10712.1799774421	10369.5757756129	11406.9275128067	9932.78101756806	11462.4258768816	10367.249099886
snoRNA	SNORD55	ENSG00000264294.1	0	NA	NA	NA	NA	NA	0	0	0	0	0	0
snoRNA	SNORD46	ENSG00000200913.1	0.774747767948097	-4.06284213276307	3.68038632591304	-1.10391729915884	0.269629013959574	NA	5.25312866685079	0	0	0	2.96825875102673	0
snoRNA	SNORD38A	ENSG00000202031.1	0.668001677556038	3.35469420480847	4.28176936554294	0.78348316277962	0.433343437230777	NA	0	0	0	6.30024167478946	0	0
snoRNA	SNORD38B	ENSG00000207421.1	0	NA	NA	NA	NA	NA	0	0	0	0	0	0
snoRNA	SNORD38B	ENSG00000281859.1	0	NA	NA	NA	NA	NA	0	0	0	0	0	0
processed_pseudogene	RPS15AP11	ENSG00000234093.3	0.147951117796307	0.643496667942269	4.40735632396697	0.146005137919748	0.883917332422011	NA	0	0	0	0.900034524969922	0	0
protein_coding	BEST4	ENSG00000142959.4	1.01103083649655	-1.28004106160262	2.93091437980189	-0.436737787505463	0.66230152150801	NA	0	0	0	0	0.989419583675576	0
protein_coding	PLK3	ENSG00000173846.12	46.2229050898966	3.73101451477037	0.548358737484586	6.80396656372279	1.01777170496864e-11	1.17349077582884e-07	3.15187720011047	45.8577148728046	4.00946485511659	58.5022441230449	7.91535666940461	99.1881848276595
protein_coding	TCTEX1D4	ENSG00000188396.3	1.89586936734771	-0.774671376814385	2.72522102276095	-0.284260017937758	0.776211123864837	NA	0	0	9.35541799527205	5.40020714981953	0	0
protein_coding	BTBD19	ENSG00000222009.8	22.6203774831079	0.454629313273352	0.692066636633896	0.656915518257892	0.51123523944266	0.959851609058621	32.5693977344749	21.9734883765522	1.33648828503886	26.1010012241277	13.8518741714581	18.3373114807438
protein_coding	PTCH2	ENSG00000117425.13	1.26745597796647	3.47176183018366	2.89377828595694	1.19973318171319	0.230242981814376	NA	1.05062573337016	0	0	10.8004142996391	0	2.50054247464688
snRNA	RNU5E-6P	ENSG00000202444.1	0	NA	NA	NA	NA	NA	0	0	0	0	0	0
processed_pseudogene	AL136380.1	ENSG00000226499.1	0.600023016646615	3.54734274877569	4.27744559420475	0.829313353180171	0.406927116808092	NA	0	0	0	7.20027619975938	0	0
protein_coding	EIF2B3	ENSG00000070785.16	97.8675534092744	-0.29077365158529	0.258986316277361	-1.1227375089342	0.261548992665353	0.899640791324899	80.8981814695021	68.7865723092068	82.8622736724096	62.1023822229246	83.1112450287484	70.8487034483282
rRNA_pseudogene	RNA5SP47	ENSG00000253039.1	0	NA	NA	NA	NA	NA	0	0	0	0	0	0
processed_pseudogene	CCNB1IP1P1	ENSG00000229815.1	0	NA	NA	NA	NA	NA	0	0	0	0	0	0
processed_pseudogene	PPIAP35	ENSG00000232369.1	0	NA	NA	NA	NA	NA	0	0	0	0	0	0
processed_pseudogene	MRPS17P1	ENSG00000268949.1	0	NA	NA	NA	NA	NA	0	0	0	0	0	0
protein_coding	HECTD3	ENSG00000126107.14	117.587891474584	-0.136536732667702	0.286886576692304	-0.475925831880739	0.634127218125893	0.974618079140619	151.290105605303	94.5815369251594	130.975851933809	181.806974043924	139.508161298256	107.523326409816
protein_coding	UROD	ENSG00000126088.13	230.752710058444	0.14782450854696	0.219118910381226	0.674631451433255	0.499909945636901	0.959851609058621	279.466445076462	211.136562226871	180.425918480247	245.709425316789	193.926238400413	268.391558945432
protein_coding	ZSWIM5	ENSG00000162415.6	6.70861426157352	-0.683843703146064	1.27389311699439	-0.536814034100066	0.59139607660047	NA	6.30375440022094	1.91073811970019	16.0378594204664	0	0	11.6691982150188
processed_pseudogene	OSTCP5	ENSG00000234315.1	0	NA	NA	NA	NA	NA	0	0	0	0	0	0
lincRNA	LINC01144	ENSG00000281912.1	0.225008631242481	2.13206376504509	4.32762696257384	0.492663481275905	0.622250385174156	NA	0	0	0	2.70010357490977	0	0
protein_coding	HPDL	ENSG00000186603.5	2.45912683443688	-3.74681720634167	4.23464269064297	-0.884801264253246	0.376263827488316	NA	0	0	6.68244142519432	0	0	0
protein_coding	MUTYH	ENSG00000132781.17	13.9085829996092	-0.00785386929202388	0.643604580258703	-0.0122029418884293	0.990263702713025	0.998451422280096	10.5062573337016	18.1520121371518	18.7108359905441	10.8004142996391	16.8201329224848	16.6702831643125
protein_coding	TOE1	ENSG00000132773.11	47.7900153437403	-0.478963957090082	0.453270435034316	-1.05668475168432	0.290655486391332	0.909682672962272	53.581912401878	20.062750256852	14.7013711354275	27.9010702740676	33.6402658449696	25.8389389046844
protein_coding	TESK2	ENSG00000070759.16	12.8599001671383	-0.303229352940859	0.75855543918838	-0.399745802713248	0.689343752837067	0.980586411707413	34.6706492012152	6.68758341895066	12.0283945653498	23.400897649218	9.89419583675576	15.8367690060969
processed_pseudogene	PPIAP36	ENSG00000236872.1	0	NA	NA	NA	NA	NA	0	0	0	0	0	0
protein_coding	CCDC163	ENSG00000280670.2	3.07341873932028	1.13577924823627	1.82659082146648	0.621802778645525	0.534071559011307	NA	0	11.4644287182011	0	1.80006904993984	8.90477625308019	6.66811326572501
protein_coding	MMACHC	ENSG00000132763.14	32.1901745797935	0.521308794950825	0.506824326568658	1.02857887363109	0.303677609677037	0.914147298159268	14.7087602671822	20.062750256852	16.0378594204664	41.4015881486164	29.6825875102673	25.8389389046844
protein_coding	PRDX1	ENSG00000117450.13	3081.0749058127	-0.137243452333834	0.083726268030641	-1.6391922817294	0.101173220764536	0.792151431520167	2950.1570593034	2636.81860518626	3160.79479411691	2806.30764885622	3085.01026190045	2915.63252543826
unprocessed_pseudogene	HMGB1P48	ENSG00000234379.1	0	NA	NA	NA	NA	NA	0	0	0	0	0	0
protein_coding	AKR1A1	ENSG00000117448.13	223.512266536135	-0.161527628385644	0.215966019425482	-0.747930756955856	0.454501924487624	0.956003247207494	275.263942142981	180.564752311668	245.913844447151	297.011393240074	240.428958833165	203.377454604613
pseudogene	AL355480.3	ENSG00000281133.1	0	NA	NA	NA	NA	NA	0	0	0	0	0	0
pseudogene	AL355480.1	ENSG00000280836.1	0	NA	NA	NA	NA	NA	0	0	0	0	0	0
protein_coding	NASP	ENSG00000132780.16	299.280346080389	-0.201322754581131	0.191448540797769	-1.05157633347434	0.292993970672035	0.91033062461339	355.111497879113	265.592598638326	279.326051573123	299.711496814984	354.212210955856	295.897526166547
pseudogene	AL355480.2	ENSG00000281112.1	0	NA	NA	NA	NA	NA	0	0	0	0	0	0
pseudogene	AL355480.4	ENSG00000281825.1	0	NA	NA	NA	NA	NA	0	0	0	0	0	0
protein_coding	CCDC17	ENSG00000159588.14	0.496371167428654	3.27646146874108	4.28369539625303	0.76486798561985	0.444350159229737	NA	0	0.955369059850095	0	0	0	5.00108494929376
protein_coding	GPBP1L1	ENSG00000159592.10	132.607633217768	0.29031863704349	0.231023376241237	1.25666346742477	0.20887552212084	0.887313269146681	142.885099738341	167.189585473767	121.620433938537	162.006214494586	118.730350041069	140.030378580225
processed_pseudogene	RPS15AP10	ENSG00000225447.1	2.33784546495348	-4.59539338732314	2.0531860643812	-2.23817678633432	0.0252095288345172	NA	7.3543801335911	0.955369059850095	12.0283945653498	0	3.95767833470231	0
processed_pseudogene	AL604028.2	ENSG00000234329.1	0	NA	NA	NA	NA	NA	0	0	0	0	0	0
protein_coding	TMEM69	ENSG00000159596.6	66.6988717435008	-0.0055915386595173	0.313906300734318	-0.0178127633833315	0.985788222668403	0.998451422280096	61.9869182688393	78.3402629077078	77.5163205322541	75.6029000974735	91.026601698153	75.849788397622
protein_coding	IPP	ENSG00000197429.10	62.4897742488156	0.779140060114346	0.387338766270492	2.01152099392563	0.0442704550957085	0.680584463004692	66.1894212023199	84.0724772668083	45.4406016913214	97.2037286967516	37.5979441796719	75.0162742394064
sense_intronic	AL604028.1	ENSG00000230896.1	17.2289339140861	-0.0180223747104847	0.639960810561518	-0.0281616849235993	0.977533196096514	0.998451422280096	25.2150176008838	27.7057027356527	13.3648828503886	15.3005869244887	13.8518741714581	9.16865574037189
processed_pseudogene	AL603882.1	ENSG00000236111.5	0.0750028770808269	0.643487326502256	4.40735632396697	0.146003018408792	0.883919005617781	NA	0	0	0	0.900034524969922	0	0
protein_coding	MAST2	ENSG00000086015.20	98.0725354514246	0.36285822518493	0.289529382251511	1.25326908917907	0.210107793787603	0.888270973205202	85.1006844029828	83.1171082069582	53.4595314015546	95.4036596468117	82.1218254450729	106.6898122516
processed_pseudogene	TMA16P2	ENSG00000232467.2	0.0896321497916374	0	4.40735632396697	0	1	NA	0	0	0	0	0	0
protein_coding	PIK3R3	ENSG00000117461.14	53.3385264031451	0.307539246713243	0.378165252395419	0.813240361892564	0.416080262472856	0.944605676525585	49.3794094683974	62.0989888902562	40.0946485511659	45.0017262484961	73.2170491919927	95.0206140365814
protein_coding	AL358075.4	ENSG00000278139.1	0	NA	NA	NA	NA	NA	0	0	0	0	0	0
antisense	AL358075.1	ENSG00000226957.1	0	NA	NA	NA	NA	NA	0	0	0	0	0	0
processed_pseudogene	AL358075.3	ENSG00000233114.2	0	NA	NA	NA	NA	NA	0	0	0	0	0	0
antisense	AL358075.2	ENSG00000227857.2	0.375014385404134	2.86918970950877	4.29557785811929	0.667940334054373	0.504171679681016	NA	0	0	0	4.50017262484961	0	0
protein_coding	TSPAN1	ENSG00000117472.9	2.72624632006133	-0.344293239235745	2.21750447959931	-0.155261575524734	0.876615106511137	NA	0	0.955369059850095	12.0283945653498	0	0	8.33514158215626
protein_coding	AL672043.1	ENSG00000250719.1	0	NA	NA	NA	NA	NA	0	0	0	0	0	0
protein_coding	POMGNT1	ENSG00000085998.13	89.6564778392968	-0.350210080434149	0.288997758938934	-1.2118089832944	0.225585508777469	0.897939923243502	82.9994329362424	76.4295247880076	81.5257853873707	59.4022786480149	91.026601698153	65.0141043408188
protein_coding	LURAP1	ENSG00000171357.5	11.9368579257567	0.694642445342045	0.773414261667264	0.898150551096111	0.369105291854792	0.934957328638899	10.5062573337016	8.59832153865085	5.34595314015546	12.6004833495789	6.92593708572904	15.8367690060969
protein_coding	RAD54L	ENSG00000085999.11	15.9220666453164	-0.386895003991198	0.791852425438155	-0.488594833534946	0.625128571455852	0.974025612209812	32.5693977344749	12.4197977780512	22.7203008456607	24.3009321741879	5.93651750205346	10.0021698985875
protein_coding	LRRC41	ENSG00000132128.16	714.289327756844	-0.0214676061049706	0.156684213851689	-0.137011927221277	0.89102136746377	0.996169562280667	631.426065755465	632.454317620763	735.068556771375	609.323373404637	576.831617282861	670.145383205363
protein_coding	UQCRH	ENSG00000173660.11	1061.15161570449	-0.0657643339099414	0.108595629939346	-0.605589137856403	0.544787617037903	0.959851609058621	956.069417366843	1073.83482327151	1144.03397199327	990.037977466914	1082.42502454108	975.211565112283
protein_coding	NSUN4	ENSG00000117481.10	54.1275749491015	0.0792663311024684	0.381830581956915	0.207595553756385	0.835544776326374	0.994559322315142	35.7212749345854	30.571809915203	57.4689962566712	72.9027965225637	46.5027204327521	43.3427362272126
processed_pseudogene	AL122001.1	ENSG00000225779.1	0	NA	NA	NA	NA	NA	0	0	0	0	0	0
protein_coding	FAAH	ENSG00000117480.15	0.338492476224957	1.62364954033919	4.36121079124919	0.372293296072058	0.709674489440099	NA	0	1.91073811970019	0	0	0	0
transcribed_unprocessed_pseudogene	FAAHP1	ENSG00000232022.7	1.17792806781327	-3.82362901255962	3.0779669525074	-1.24225798117968	0.214141393161817	NA	0	0	0	0	6.92593708572904	0
processed_transcript	LINC01398	ENSG00000224863.2	0	NA	NA	NA	NA	NA	0	0	0	0	0	0
protein_coding	DMBX1	ENSG00000197587.10	0	NA	NA	NA	NA	NA	0	0	0	0	0	0
protein_coding	AL136373.1	ENSG00000282881.2	0	NA	NA	NA	NA	NA	0	0	0	0	0	0
antisense	MKNK1-AS1	ENSG00000269956.1	0	NA	NA	NA	NA	NA	0	0	0	0	0	0
protein_coding	KNCN	ENSG00000162456.9	0	NA	NA	NA	NA	NA	0	0	0	0	0	0
protein_coding	MKNK1	ENSG00000079277.20	48.6012732876919	0.138158249078876	0.360743355001945	0.38298210393406	0.701733033315883	0.983967420499187	49.3794094683974	61.1436198304061	48.1135782613991	51.3019679232856	54.4180771021567	55.0119344422313
protein_coding	MOB3C	ENSG00000142961.14	16.3045791550791	1.4309001052149	0.65510044877629	2.18424534418772	0.0289442245902448	0.592437929578337	11.5568830670717	21.0181193167021	4.00946485511659	21.6008285992781	7.91535666940461	21.6713681136063
protein_coding	ATPAF1	ENSG00000123472.12	110.921024982024	-0.0303946070528019	0.254683943753666	-0.119342454827855	0.905004049734107	0.996169562280667	120.821959337568	113.688918122161	147.013711354275	150.305765669977	105.867895453287	100.855213144091
processed_pseudogene	NENFP1	ENSG00000233647.2	0	NA	NA	NA	NA	NA	0	0	0	0	0	0
protein_coding	TEX38	ENSG00000186118.8	0	NA	NA	NA	NA	NA	0	0	0	0	0	0
antisense	EFCAB14-AS1	ENSG00000228237.5	0	NA	NA	NA	NA	NA	0	0	0	0	0	0
protein_coding	EFCAB14	ENSG00000159658.10	396.687264481468	0.0860928894275004	0.180433921153816	0.477143592939534	0.633259874543128	0.974618079140619	330.9471060116	335.334540007383	400.946485511659	410.415743386284	302.762392604726	350.075946450563
processed_pseudogene	AL593856.1	ENSG00000236476.2	0	NA	NA	NA	NA	NA	0	0	0	0	0	0
protein_coding	CYP4B1	ENSG00000142973.13	0	NA	NA	NA	NA	NA	0	0	0	0	0	0
transcribed_unprocessed_pseudogene	CYP4Z2P	ENSG00000154198.14	0	NA	NA	NA	NA	NA	0	0	0	0	0	0
processed_pseudogene	AL731892.1	ENSG00000238145.2	0	NA	NA	NA	NA	NA	0	0	0	0	0	0
protein_coding	CYP4A11	ENSG00000187048.12	0	NA	NA	NA	NA	NA	0	0	0	0	0	0
unprocessed_pseudogene	CYP4A26P	ENSG00000259832.1	0	NA	NA	NA	NA	NA	0	0	0	0	0	0
unprocessed_pseudogene	CYP4A43P	ENSG00000261196.1	0	NA	NA	NA	NA	NA	0	0	0	0	0	0
unprocessed_pseudogene	CYP4A27P	ENSG00000261593.1	0	NA	NA	NA	NA	NA	0	0	0	0	0	0
unprocessed_pseudogene	CYP4A44P	ENSG00000261290.1	0	NA	NA	NA	NA	NA	0	0	0	0	0	0
protein_coding	CYP4X1	ENSG00000186377.7	0	NA	NA	NA	NA	NA	0	0	0	0	0	0
protein_coding	CYP4Z1	ENSG00000186160.4	0	NA	NA	NA	NA	NA	0	0	0	0	0	0
processed_pseudogene	AL450996.1	ENSG00000225154.2	0	NA	NA	NA	NA	NA	0	0	0	0	0	0
lincRNA	CYP4A22-AS1	ENSG00000225506.2	0	NA	NA	NA	NA	NA	0	0	0	0	0	0
protein_coding	CYP4A22	ENSG00000162365.11	0	NA	NA	NA	NA	NA	0	0	0	0	0	0
transcribed_processed_pseudogene	MTND1P34	ENSG00000225514.1	0	NA	NA	NA	NA	NA	0	0	0	0	0	0
antisense	LINC00853	ENSG00000224805.2	0	NA	NA	NA	NA	NA	0	0	0	0	0	0
protein_coding	PDZK1IP1	ENSG00000162366.7	0	NA	NA	NA	NA	NA	0	0	0	0	0	0
protein_coding	TAL1	ENSG00000162367.11	0.0896321497916374	0	4.40735632396697	0	1	NA	0	0	0	0	0	0
antisense	AL135960.1	ENSG00000226252.1	0	NA	NA	NA	NA	NA	0	0	0	0	0	0
protein_coding	STIL	ENSG00000123473.15	61.2332475881604	-0.00701458763761807	0.389690895562936	-0.0180003888145372	0.985638543232789	0.998451422280096	90.3538130698335	60.188250770556	50.7865548314768	45.901760773466	31.6614266776184	65.8476184990345
protein_coding	CMPK1	ENSG00000162368.13	484.855572530641	0.159676393076062	0.150858083263959	1.05845434080369	0.289848356466273	0.909409689177262	493.794094683974	531.185197276653	383.572137806154	483.318539908848	471.95314141325	495.940924138298
antisense	LINC01389	ENSG00000225762.1	0.0836485711990399	0	4.40735632396697	0	1	NA	0	0	0	0	0	0
protein_coding	FOXE3	ENSG00000186790.5	1.10359356864421	-2.61994685109093	2.96092861292112	-0.88483958703287	0.376243155086974	NA	0	0	0	0	2.96825875102673	0
lincRNA	FOXD2-AS1	ENSG00000237424.1	1.54375353608796	-4.02795859883919	2.77345506358473	-1.45232517076841	0.146411211859187	NA	1.05062573337016	0	0	0	6.92593708572904	0
protein_coding	FOXD2	ENSG00000186564.5	9.90983634678905	0.98813466306248	0.95403510152665	1.03574246008482	0.300322307872859	NA	2.10125146674031	30.571809915203	14.7013711354275	6.30024167478946	12.8624545877825	21.6713681136063
processed_pseudogene	AL356458.1	ENSG00000271355.1	0	NA	NA	NA	NA	NA	0	0	0	0	0	0
processed_pseudogene	RPL21P24	ENSG00000229554.2	0	NA	NA	NA	NA	NA	0	0	0	0	0	0
processed_pseudogene	ATP6V0E1P4	ENSG00000227883.1	0	NA	NA	NA	NA	NA	0	0	0	0	0	0
lincRNA	LINC01738	ENSG00000227947.1	0	NA	NA	NA	NA	NA	0	0	0	0	0	0
protein_coding	TRABD2B	ENSG00000269113.3	4.01637432497287	-0.264660932786584	1.74931168123444	-0.151294326577537	0.879743544503193	NA	2.10125146674031	0.955369059850095	0	0	2.96825875102673	3.3340566328625
lincRNA	AL691459.1	ENSG00000223814.1	0	NA	NA	NA	NA	NA	0	0	0	0	0	0
lincRNA	AC096541.1	ENSG00000225028.1	0	NA	NA	NA	NA	NA	0	0	0	0	0	0
lincRNA	AL356289.1	ENSG00000226133.6	0	NA	NA	NA	NA	NA	0	0	0	0	0	0
lincRNA	AL356289.2	ENSG00000231413.1	0	NA	NA	NA	NA	NA	0	0	0	0	0	0
processed_pseudogene	CYP46A4P	ENSG00000237180.1	0	NA	NA	NA	NA	NA	0	0	0	0	0	0
transcribed_unprocessed_pseudogene	SKINT1L	ENSG00000242267.6	0	NA	NA	NA	NA	NA	0	0	0	0	0	0
TEC	AL356289.3	ENSG00000279096.2	0	NA	NA	NA	NA	NA	0	0	0	0	0	0
lincRNA	AL109659.1	ENSG00000223720.2	0	NA	NA	NA	NA	NA	0	0	0	0	0	0
protein_coding	SLC5A9	ENSG00000117834.12	0	NA	NA	NA	NA	NA	0	0	0	0	0	0
antisense	AL109659.2	ENSG00000272491.1	0	NA	NA	NA	NA	NA	0	0	0	0	0	0
TEC	AL109659.3	ENSG00000279214.1	0	NA	NA	NA	NA	NA	0	0	0	0	0	0
protein_coding	SPATA6	ENSG00000132122.11	23.2825133512228	-0.427169426189678	0.585022497943931	-0.73017606620424	0.465282570202257	0.957306464524748	24.1643918675136	23.8842264962524	26.7297657007773	18.9007250243684	44.5238812654009	28.3394813793313
processed_pseudogene	PPP1R8P1	ENSG00000224986.2	0	NA	NA	NA	NA	NA	0	0	0	0	0	0
snRNA	RNU6-723P	ENSG00000206700.1	0	NA	NA	NA	NA	NA	0	0	0	0	0	0
processed_pseudogene	AL356968.2	ENSG00000235105.1	0	NA	NA	NA	NA	NA	0	0	0	0	0	0
snRNA	RNU4-61P	ENSG00000223175.1	0	NA	NA	NA	NA	NA	0	0	0	0	0	0
processed_pseudogene	AL356968.1	ENSG00000232514.1	0	NA	NA	NA	NA	NA	0	0	0	0	0	0
protein_coding	AGBL4	ENSG00000186094.16	0	NA	NA	NA	NA	NA	0	0	0	0	0	0
protein_coding	BEND5	ENSG00000162373.12	5.60220042540182	-1.79586922437951	1.51694989913214	-1.18386851497662	0.236465115246115	NA	30.4681462677346	5.73221435910057	0	1.80006904993984	12.8624545877825	5.00108494929376
antisense	AC099788.1	ENSG00000229846.2	0	NA	NA	NA	NA	NA	0	0	0	0	0	0
antisense	AL590432.1	ENSG00000230114.1	0	NA	NA	NA	NA	NA	0	0	0	0	0	0
sense_intronic	AGBL4-IT1	ENSG00000225623.1	0	NA	NA	NA	NA	NA	0	0	0	0	0	0
processed_pseudogene	AL390023.1	ENSG00000237478.2	0	NA	NA	NA	NA	NA	0	0	0	0	0	0
unprocessed_pseudogene	ZNF859P	ENSG00000215887.5	0	NA	NA	NA	NA	NA	0	0	0	0	0	0
TEC	AL645730.1	ENSG00000279324.1	0	NA	NA	NA	NA	NA	0	0	0	0	0	0
processed_pseudogene	MTND2P29	ENSG00000233595.2	0	NA	NA	NA	NA	NA	0	0	0	0	0	0
protein_coding	ELAVL4	ENSG00000162374.16	0	NA	NA	NA	NA	NA	0	0	0	0	0	0
processed_pseudogene	AL583843.1	ENSG00000230828.1	0	NA	NA	NA	NA	NA	0	0	0	0	0	0
antisense	AL592182.2	ENSG00000237337.1	0	NA	NA	NA	NA	NA	0	0	0	0	0	0
antisense	AL592182.1	ENSG00000233407.1	0	NA	NA	NA	NA	NA	0	0	0	0	0	0
lincRNA	AL596275.2	ENSG00000284696.1	0	NA	NA	NA	NA	NA	0	0	0	0	0	0
lincRNA	AL592182.3	ENSG00000284645.1	0	NA	NA	NA	NA	NA	0	0	0	0	0	0
processed_pseudogene	AL596275.1	ENSG00000234080.3	0.0796140883208412	0.643487326502256	4.40735632396697	0.146003018408792	0.883919005617781	NA	0	0.955369059850095	0	0	0	0
processed_pseudogene	HMGB1P45	ENSG00000229316.1	0	NA	NA	NA	NA	NA	0	0	0	0	0	0
processed_pseudogene	FCF1P6	ENSG00000225671.2	0	NA	NA	NA	NA	NA	0	0	0	0	0	0
protein_coding	DMRTA2	ENSG00000142700.11	0.330654776793171	0	4.40735632393885	0	1	NA	0	0	0	0	0	0
bidirectional_promoter_lncRNA	AL049637.2	ENSG00000284700.1	0	NA	NA	NA	NA	NA	0	0	0	0	0	0
protein_coding	FAF1	ENSG00000185104.19	184.200901824139	-0.413934567915123	0.213679888779559	-1.93717139352387	0.0527243958441213	0.714460698684075	205.922643740551	174.832537952567	277.989563288084	203.407802643202	205.79927340452	138.363350263794
antisense	AL049637.1	ENSG00000225767.1	0	NA	NA	NA	NA	NA	0	0	0	0	0	0
snRNA	RNU6-1026P	ENSG00000207194.1	0	NA	NA	NA	NA	NA	0	0	0	0	0	0
processed_pseudogene	PHBP12	ENSG00000230585.2	0	NA	NA	NA	NA	NA	0	0	0	0	0	0
processed_pseudogene	MRPS6P2	ENSG00000237130.1	0	NA	NA	NA	NA	NA	0	0	0	0	0	0
protein_coding	CDKN2C	ENSG00000123080.10	255.845472807322	-0.206685154054593	0.2181415703782	-0.947481737186793	0.343393358027288	0.927129962061153	492.743468950604	325.780849408882	350.159930680182	401.415398136585	322.550784278238	283.394813793313
miRNA	MIR4421	ENSG00000265538.1	0	NA	NA	NA	NA	NA	0	0	0	0	0	0
miRNA	MIR6500	ENSG00000275816.1	0	NA	NA	NA	NA	NA	0	0	0	0	0	0
protein_coding	C1orf185	ENSG00000204006.9	0	NA	NA	NA	NA	NA	0	0	0	0	0	0
misc_RNA	RF00019	ENSG00000200262.1	0	NA	NA	NA	NA	NA	0	0	0	0	0	0
processed_pseudogene	CFL1P2	ENSG00000213478.2	0	NA	NA	NA	NA	NA	0	0	0	0	0	0
lincRNA	LINC01562	ENSG00000203356.2	0.664748161702691	3.02607838961187	4.29060375070526	0.705280320774077	0.480635804701935	NA	0	0	0	0	0	5.00108494929376
protein_coding	RNF11	ENSG00000123091.4	385.885236157139	0.118058694247936	0.165827409010128	0.71193715775132	0.476503691287131	0.95782558586831	325.693977344749	304.76273009218	356.842372105377	425.716330310773	360.14872845791	400.086795943501
processed_pseudogene	AL162430.1	ENSG00000233406.5	0.288304235331077	0.643509647294309	4.40735632394711	0.146008082849539	0.883915007620511	NA	0	0	0	0	0	0.833514158215626
antisense	AL162430.2	ENSG00000236434.2	0	NA	NA	NA	NA	NA	0	0	0	0	0	0
protein_coding	TTC39A	ENSG00000085831.15	0.289475184066201	0.643509460956113	4.40735632394746	0.146008040570623	0.883915040996542	NA	0	0	0	0.900034524969922	0	0
antisense	TTC39A-AS1	ENSG00000261664.5	0	NA	NA	NA	NA	NA	0	0	0	0	0	0
protein_coding	EPS15	ENSG00000085832.16	207.862804535401	0.184439139745817	0.201813812018763	0.913907417440139	0.360765495794517	0.934957328638899	224.833906941214	208.270455047321	243.240867877073	297.011393240074	174.137846726901	222.548280243572
processed_pseudogene	AL671986.1	ENSG00000232027.2	0	NA	NA	NA	NA	NA	0	0	0	0	0	0
snRNA	RNU6-877P	ENSG00000206595.1	0	NA	NA	NA	NA	NA	0	0	0	0	0	0
antisense	AC104170.2	ENSG00000238140.1	0	NA	NA	NA	NA	NA	0	0	0	0	0	0
antisense	AC104170.1	ENSG00000227070.1	0.510651806549478	0.643519369723913	4.40735632393477	0.146010288804921	0.883913266184614	NA	0	0	0	0	0	0.833514158215626
snRNA	RNU6-1281P	ENSG00000252032.1	0	NA	NA	NA	NA	NA	0	0	0	0	0	0
transcribed_unitary_pseudogene	CALR4P	ENSG00000227742.2	0	NA	NA	NA	NA	NA	0	0	0	0	0	0
protein_coding	OSBPL9	ENSG00000117859.18	219.649955344388	-0.324084357632947	0.237118341983078	-1.36676207720816	0.171699893013599	0.855733926884486	252.150176008838	235.020788723123	390.254579231348	270.910392015947	261.206770090352	214.213138661416
processed_pseudogene	GAPDHP51	ENSG00000236973.2	0	NA	NA	NA	NA	NA	0	0	0	0	0	0
processed_pseudogene	SLC25A6P3	ENSG00000232846.1	0	NA	NA	NA	NA	NA	0	0	0	0	0	0
snoRNA	RF00568	ENSG00000212624.1	0	NA	NA	NA	NA	NA	0	0	0	0	0	0
protein_coding	NRDC	ENSG00000078618.21	582.480835966205	-0.23643256481599	0.123505809379468	-1.91434367341829	0.055576257539118	0.714460698684075	682.906726690602	540.738887875154	684.282001939898	589.522613855299	637.186211887071	570.123684219488
antisense	AL050343.1	ENSG00000266993.3	0.638327102233944	2.13209270915313	4.32762536144968	0.492670351769755	0.6222455298091	NA	0	0	0	2.70010357490977	0	0
antisense	AL050343.2	ENSG00000272175.1	0	NA	NA	NA	NA	NA	0	0	0	0	0	0
miRNA	MIR761	ENSG00000283899.1	0	NA	NA	NA	NA	NA	0	0	0	0	0	0
processed_pseudogene	TSEN15P2	ENSG00000230604.2	0	NA	NA	NA	NA	NA	0	0	0	0	0	0
protein_coding	RAB3B	ENSG00000169213.6	2556.25884253268	-0.0986873561528757	0.0897213855531122	-1.09993125434355	0.271362075807128	0.901324934795075	2479.47673075357	2465.80754347309	2475.17630389198	2219.48513857583	2302.37937121307	2092.12053712122
rRNA_pseudogene	RNA5SP48	ENSG00000200839.1	0	NA	NA	NA	NA	NA	0	0	0	0	0	0
processed_pseudogene	AL445685.2	ENSG00000229032.1	0	NA	NA	NA	NA	NA	0	0	0	0	0	0
misc_RNA	RN7SL290P	ENSG00000264613.2	0	NA	NA	NA	NA	NA	0	0	0	0	0	0
protein_coding	TXNDC12	ENSG00000117862.12	0.851079193229029	-3.41646453541427	4.0352456966709	-0.846655889685448	0.397186951944824	NA	5.25312866685079	0	0	0	0	0
protein_coding	AL445685.3	ENSG00000285839.1	0	NA	NA	NA	NA	NA	0	0	0	0	0	0
protein_coding	KTI12	ENSG00000198841.3	52.4795511124674	0.0357948962683228	0.377557991664058	0.0948063530864745	0.924468640571976	0.996673407349656	45.1769065349168	35.3486552144535	24.0567891306996	45.0017262484961	45.5133008490765	38.3416512779188
antisense	AL445685.1	ENSG00000223390.1	0.555676105477084	3.44003681892973	4.27978311810951	0.803787650914723	0.421519622898195	NA	0	0	0	0	0	6.66811326572501
antisense	TXNDC12-AS1	ENSG00000228369.2	0	NA	NA	NA	NA	NA	0	0	0	0	0	0
protein_coding	BTF3L4	ENSG00000134717.17	173.790303572061	0.104299399517144	0.213371682402639	0.488815565133556	0.624972277316998	0.974025612209812	162.846988672374	158.591263935116	113.601504228303	174.606697844165	183.042622979982	163.368775010263
protein_coding	ZFYVE9	ENSG00000157077.14	97.5702746515981	0.517017473845518	0.306608836152034	1.68624453337396	0.0917487095648273	0.783834756287086	110.315702003867	140.439251797964	85.5352502424873	132.305075170579	73.2170491919927	112.52441135911
misc_RNA	RN7SL788P	ENSG00000241745.3	0	NA	NA	NA	NA	NA	0	0	0	0	0	0
processed_pseudogene	AL139156.2	ENSG00000228407.2	0.0714907689951248	0	4.40735632396697	0	1	NA	0	0	0	0	0	0
processed_pseudogene	AL139156.1	ENSG00000223429.1	0	NA	NA	NA	NA	NA	0	0	0	0	0	0
processed_pseudogene	PDCL3P6	ENSG00000224255.2	0	NA	NA	NA	NA	NA	0	0	0	0	0	0
processed_pseudogene	AL139156.3	ENSG00000236004.2	0	NA	NA	NA	NA	NA	0	0	0	0	0	0
processed_pseudogene	DNAJC19P7	ENSG00000237663.2	0	NA	NA	NA	NA	NA	0	0	0	0	0	0
processed_pseudogene	ANAPC10P1	ENSG00000213735.2	0	NA	NA	NA	NA	NA	0	0	0	0	0	0
protein_coding	CC2D1B	ENSG00000154222.14	67.4757155818462	-0.142922002867804	0.329341965009696	-0.433962318964107	0.664315804162887	0.980586411707413	77.7463042693916	70.697310428907	72.1703673920987	83.7032108222028	89.0477625308019	62.513561866172
antisense	AL513218.1	ENSG00000272100.1	0.358528599166549	0	4.40735632393765	0	1	NA	0	0	0	0	0	0
processed_pseudogene	PLA2G12AP1	ENSG00000224680.4	0.816177006150005	3.63060817225679	4.06417183784431	0.893320537889093	0.371685542579735	NA	0	7.64295247880076	0	0	0	0
protein_coding	ORC1	ENSG00000085840.12	14.2973458493841	0.892169304066185	0.809888402112685	1.10159535775406	0.270637627427916	0.901324934795075	9.45563160033142	14.3305358977514	0	9.00034524969922	12.8624545877825	19.1708256389594
protein_coding	PRPF38A	ENSG00000134748.12	116.738268800808	-0.145135363818894	0.254484127715459	-0.570312047049044	0.568466071434932	0.96436652208144	101.910696136905	114.644287182011	114.937992513342	71.1027274726239	106.857315036962	106.6898122516
protein_coding	TUT4	ENSG00000134744.13	100.931353762983	0.464269852455414	0.285813135885547	1.62438248688937	0.104294202415195	0.793764595132291	122.923210804308	133.751668379013	86.8717385275262	147.605662095067	111.80441295534	163.368775010263
lincRNA	AL591167.1	ENSG00000272371.1	0	NA	NA	NA	NA	NA	0	0	0	0	0	0
processed_pseudogene	EEF1GP7	ENSG00000236290.1	0	NA	NA	NA	NA	NA	0	0	0	0	0	0
protein_coding	GPX7	ENSG00000116157.5	153.918406426683	0.441585889888099	0.224550400000402	1.96653352604719	0.0492370135548626	0.701632262230832	160.745737205634	202.53824068822	121.620433938537	184.507077618834	122.688028375771	164.202289168478
protein_coding	SHISAL2A	ENSG00000182183.14	0.138919026369271	1.44872059780381	4.37570526163309	0.331082765218771	0.740581969562383	NA	0	0	0	0	0	1.66702831643125
protein_coding	COA7	ENSG00000162377.5	82.6395465832191	1.15820837669698	0.353099930913035	3.28011499096621	0.00103764784241377	0.173392458304794	32.5693977344749	53.5006673516053	28.0662539858161	57.602209598075	27.7037483429161	85.8519582962095
processed_pseudogene	NDUFS5P3	ENSG00000233664.1	1.06369239279626	0.341618523737645	2.90526959494058	0.117585825540102	0.906395836604267	NA	0	0	1.33648828503886	0	1.97883916735115	4.16757079107813
misc_RNA	RN7SL62P	ENSG00000239640.3	0	NA	NA	NA	NA	NA	0	0	0	0	0	0
protein_coding	ZYG11B	ENSG00000162378.12	352.826152780018	0.272029581843315	0.154928311813571	1.75584164481605	0.0791154513453695	0.763921781266503	298.377708277125	378.326147700638	300.709864133744	396.915225511736	389.831315968177	420.924649898891
snRNA	RNU2-30P	ENSG00000252018.1	0	NA	NA	NA	NA	NA	0	0	0	0	0	0
processed_pseudogene	RPS13P2	ENSG00000228929.1	23.5773345601956	-0.268513550523524	0.594994095606271	-0.451287756477518	0.651782167958498	0.978090896994759	40.9744036014361	10.509059658351	24.0567891306996	30.6011738489774	24.7354895918894	33.3405663286251
snRNA	RNU6-969P	ENSG00000206627.1	0	NA	NA	NA	NA	NA	0	0	0	0	0	0
protein_coding	ZYG11A	ENSG00000203995.9	3.50984259533507	-0.318139021386214	1.45541708153738	-0.218589588800318	0.826969763619798	NA	0	3.82147623940038	6.68244142519432	5.40020714981953	6.92593708572904	1.66702831643125
antisense	AC099677.4	ENSG00000242391.2	0	NA	NA	NA	NA	NA	0	0	0	0	0	0
protein_coding	ECHDC2	ENSG00000121310.16	55.0654078605089	-0.140546204966903	0.389995928773397	-0.360378646538553	0.718563992956154	0.984672312950364	73.543801335911	51.5899292319051	60.1419728267489	42.3016226735863	45.5133008490765	68.3481609736814
processed_pseudogene	AC099677.1	ENSG00000230953.2	0	NA	NA	NA	NA	NA	0	0	0	0	0	0
processed_pseudogene	AC099677.2	ENSG00000231866.2	0	NA	NA	NA	NA	NA	0	0	0	0	0	0
protein_coding	SCP2	ENSG00000116171.17	510.548337011757	0.0144109561902962	0.154182071431544	0.0934671330881337	0.925532459359333	0.996673407349656	540.021626952261	545.515733174404	414.311368362048	459.01760773466	564.958582278754	533.449061258001
miRNA	MIR1273F	ENSG00000264834.1	0	NA	NA	NA	NA	NA	0	0	0	0	0	0
miRNA	MIR5095	ENSG00000266188.1	0	NA	NA	NA	NA	NA	0	0	0	0	0	0
miRNA	MIR1273G	ENSG00000265815.1	0	NA	NA	NA	NA	NA	0	0	0	0	0	0
processed_pseudogene	AC099677.3	ENSG00000237279.2	0	NA	NA	NA	NA	NA	0	0	0	0	0	0
processed_pseudogene	AL445183.3	ENSG00000236360.2	0	NA	NA	NA	NA	NA	0	0	0	0	0	0
processed_pseudogene	TUBBP10	ENSG00000226147.1	0	NA	NA	NA	NA	NA	0	0	0	0	0	0
protein_coding	PODN	ENSG00000174348.13	187.700704534926	0.0468086434950304	0.231591452350016	0.202117319184501	0.839825008525401	0.994559322315142	279.466445076462	194.895288209419	205.819195895985	287.111013465405	182.053203396306	207.545025395691
antisense	AL445183.1	ENSG00000232993.1	0	NA	NA	NA	NA	NA	0	0	0	0	0	0
processed_pseudogene	HIGD1AP11	ENSG00000227644.2	0	NA	NA	NA	NA	NA	0	0	0	0	0	0
protein_coding	SLC1A7	ENSG00000162383.12	0.64325148723768	2.13209278632143	4.32762535718093	0.49267037008728	0.622245516864162	NA	0	0	0	2.70010357490977	0	0
antisense	AL445183.2	ENSG00000235563.1	0.629950787515625	-1.28001593894791	4.15471867401516	-0.308087271216101	0.758015926571877	NA	0	0	1.33648828503886	0	0	0
unprocessed_pseudogene	AL606760.4	ENSG00000277397.1	0	NA	NA	NA	NA	NA	0	0	0	0	0	0
protein_coding	CPT2	ENSG00000157184.6	49.2233389384925	-0.220682248399526	0.492966049895414	-0.447662163441772	0.654397032280033	0.978850998481728	55.6831638686183	36.3040242743036	33.4122071259716	74.7028655725035	84.100664612424	38.3416512779188
antisense	AL606760.2	ENSG00000236723.2	0.262656433342539	-2.68172346683191	4.3330689774621	-0.618897017513578	0.535984203429122	NA	3.15187720011047	0	0	0	0	0
protein_coding	C1orf123	ENSG00000162384.13	150.56421772316	-0.228120965176552	0.226129398757467	-1.00880719813535	0.313067108273148	0.916027527309595	169.150743072595	153.814418635865	220.520567031413	139.505351370338	148.412937551336	164.202289168478
antisense	AL606760.3	ENSG00000259818.1	0.890992190025909	-4.42914712581938	4.23308808732916	-1.04631584187371	0.295415233655795	NA	0	0	10.6919062803109	0	0	0
protein_coding	MAGOH	ENSG00000162385.10	157.860725972413	0.52195951863326	0.256814509410931	2.03243780824731	0.0421093538121508	0.675718646166305	81.9488072028723	153.814418635865	76.1798322472153	111.60428109627	107.846734620638	118.359010466619
antisense	AL606760.1	ENSG00000226754.1	1.68769278517734	1.75622112446989	2.6372193537396	0.665936688952157	0.505451568403073	NA	4.20250293348063	0	0	13.5005178745488	0	0.833514158215626
protein_coding	LRP8	ENSG00000157193.16	45.0073553878974	1.54033398846628	0.504910755952381	3.05070543716353	0.00228304434529199	0.26062872575462	18.9112632006628	40.125500513704	26.7297657007773	66.6025548477742	4.94709791837788	37.5081371197032
antisense	AL355483.4	ENSG00000234578.1	0	NA	NA	NA	NA	NA	0	0	0	0	0	0
antisense	AL355483.2	ENSG00000228838.1	0	NA	NA	NA	NA	NA	0	0	0	0	0	0
sense_intronic	AL355483.1	ENSG00000225030.1	0	NA	NA	NA	NA	NA	0	0	0	0	0	0
antisense	AL355483.3	ENSG00000232762.1	0	NA	NA	NA	NA	NA	0	0	0	0	0	0
lincRNA	LINC01771	ENSG00000225675.2	0	NA	NA	NA	NA	NA	0	0	0	0	0	0
lincRNA	AC119428.3	ENSG00000285954.1	0	NA	NA	NA	NA	NA	0	0	0	0	0	0
lincRNA	AC119428.1	ENSG00000226938.1	0	NA	NA	NA	NA	NA	0	0	0	0	0	0
lincRNA	AC119428.2	ENSG00000230138.1	0	NA	NA	NA	NA	NA	0	0	0	0	0	0
transcribed_processed_pseudogene	SLC25A3P1	ENSG00000236253.7	0	NA	NA	NA	NA	NA	0	0	0	0	0	0
protein_coding	DMRTB1	ENSG00000143006.7	0	NA	NA	NA	NA	NA	0	0	0	0	0	0
protein_coding	GLIS1	ENSG00000174332.5	21.3815620004385	-0.551313031563559	0.695901632344629	-0.79222839254749	0.428227516148929	0.946218403594104	47.2781580016571	18.1520121371518	34.7486954110105	33.3012774238871	22.7566504245383	20.004339797175
snRNA	RNU7-95P	ENSG00000239007.1	0	NA	NA	NA	NA	NA	0	0	0	0	0	0
protein_coding	NDC1	ENSG00000058804.11	91.890938746552	0.115544228219747	0.321373141142596	0.359532933614012	0.719196445068062	0.984672312950364	105.062573337016	81.2063700872581	98.9001330928759	131.405040645609	71.2382100246415	85.0184441379939
snoRNA	RF00418	ENSG00000201003.1	0.179264299583275	0	4.40735632395301	0	1	NA	0	0	0	0	0	0
processed_pseudogene	AL049745.1	ENSG00000229687.2	0	NA	NA	NA	NA	NA	0	0	0	0	0	0
protein_coding	YIPF1	ENSG00000058799.14	69.9319371566098	0.316367653718364	0.334097273504486	0.946932761228045	0.343673042618744	0.927245497561423	35.7212749345854	60.188250770556	76.1798322472153	76.5029346224434	55.4074966858323	70.0151892901126
protein_coding	DIO1	ENSG00000211452.10	0	NA	NA	NA	NA	NA	0	0	0	0	0	0
protein_coding	HSPB11	ENSG00000081870.11	187.026753331962	-0.140098999285407	0.232566434588951	-0.602404209932634	0.546905108354424	0.959851609058621	205.922643740551	226.422467184472	245.913844447151	164.706318069496	162.264811722795	165.035803326694
protein_coding	LRRC42	ENSG00000116212.14	181.256083476753	0.449715503652037	0.22446543345708	2.00349557936736	0.045124121613818	0.683404830328982	190.163257739998	214.002669406421	128.302875363731	217.808355042721	173.148427143226	241.719105882532
processed_pseudogene	HNRNPA3P12	ENSG00000219102.3	0	NA	NA	NA	NA	NA	0	0	0	0	0	0
protein_coding	LDLRAD1	ENSG00000203985.10	0	NA	NA	NA	NA	NA	0	0	0	0	0	0
protein_coding	TMEM59	ENSG00000116209.11	1029.4844685699	0.00798775960297695	0.09473732264767	0.0843148125758587	0.932806135605702	0.997611978808435	1175.65019564121	1174.14857455577	1194.82052682474	1167.34477888599	1120.02296872075	1166.91982150188
TEC	AL353898.3	ENSG00000280378.1	0.751892713718472	-4.01134997634475	4.14870312134846	-0.966892510506016	0.333597771063896	NA	0	0	8.01892971023318	0	0	0
protein_coding	TCEANC2	ENSG00000116205.13	49.5997449616961	0.748374627026877	0.364486092166295	2.0532323265861	0.0400500506163176	0.661571753017396	39.923777868066	61.1436198304061	58.80548454171	80.1030727223231	33.6402658449696	79.1838450304845
miRNA	MIR4781	ENSG00000283749.1	0	NA	NA	NA	NA	NA	0	0	0	0	0	0
processed_pseudogene	AL353898.1	ENSG00000225183.1	0	NA	NA	NA	NA	NA	0	0	0	0	0	0
pseudogene	AL353898.2	ENSG00000279049.1	0	NA	NA	NA	NA	NA	0	0	0	0	0	0
protein_coding	AL357673.1	ENSG00000256407.2	0.0882701047073614	0	4.40735632396697	0	1	NA	0	0	0	0	0	0
protein_coding	CDCP2	ENSG00000157211.11	0	NA	NA	NA	NA	NA	0	0	0	0	0	0
antisense	AL357673.2	ENSG00000280425.2	0	NA	NA	NA	NA	NA	0	0	0	0	0	0
protein_coding	CYB5RL	ENSG00000215883.10	29.4965085047989	0.212203471191944	0.648150542459732	0.327398431831332	0.743366552384416	0.987153274601885	30.4681462677346	16.2412740174516	24.0567891306996	78.3030036723832	37.5979441796719	12.5027123732344
protein_coding	MRPL37	ENSG00000116221.15	410.682254393102	-0.280122673431161	0.184583569980876	-1.51759267339008	0.129117114998092	0.833645579835515	364.567129479445	342.022123426334	589.391333702139	396.015190986766	399.725511804933	373.414342880601
protein_coding	SSBP3	ENSG00000157216.15	357.767685500626	-0.056324295852287	0.170495701220049	-0.330356105457419	0.741130904168377	0.986375921620066	341.453363345301	382.147623940038	395.600532371504	374.414362387488	393.788994302879	330.905120811604
antisense	SSBP3-AS1	ENSG00000198711.5	0	NA	NA	NA	NA	NA	0	0	0	0	0	0
antisense	AL161644.1	ENSG00000225632.1	0	NA	NA	NA	NA	NA	0	0	0	0	0	0
lincRNA	AL035415.1	ENSG00000232245.1	0	NA	NA	NA	NA	NA	0	0	0	0	0	0
lincRNA	AC099796.1	ENSG00000235741.1	0	NA	NA	NA	NA	NA	0	0	0	0	0	0
processed_pseudogene	AC099796.2	ENSG00000237173.1	0	NA	NA	NA	NA	NA	0	0	0	0	0	0
processed_pseudogene	HNRNPA1P63	ENSG00000227453.1	0	NA	NA	NA	NA	NA	0	0	0	0	0	0
protein_coding	ACOT11	ENSG00000162390.17	16.1280164530539	0.298168132343761	0.732400627072832	0.407110700512972	0.683926684611234	0.980586411707413	23.1137661341435	26.7503336758027	6.68244142519432	21.6008285992781	17.8095525061604	10.8356840568031
protein_coding	FAM151A	ENSG00000162391.11	0	NA	NA	NA	NA	NA	0	0	0	0	0	0
sense_overlapping	AL590093.1	ENSG00000230728.1	0	NA	NA	NA	NA	NA	0	0	0	0	0	0
protein_coding	MROH7	ENSG00000184313.19	0	NA	NA	NA	NA	NA	0	0	0	0	0	0
protein_coding	MROH7-TTC4	ENSG00000271723.5	0	NA	NA	NA	NA	NA	0	0	0	0	0	0
protein_coding	TTC4	ENSG00000243725.6	3.09113462706705	2.16513482075328	1.56785572743694	1.38095284079023	0.167293461258737	NA	1.05062573337016	3.82147623940038	0	5.40020714981953	1.97883916735115	5.00108494929376
protein_coding	PARS2	ENSG00000162396.5	30.0567978924167	0.580334059555606	0.59024234079533	0.983213198113892	0.325502520435193	0.923625134509292	37.8225264013257	19.1073811970019	6.68244142519432	54.9021060231653	18.798972089836	21.6713681136063
protein_coding	TTC22	ENSG00000006555.10	0	NA	NA	NA	NA	NA	0	0	0	0	0	0
antisense	AC096536.1	ENSG00000237453.1	0	NA	NA	NA	NA	NA	0	0	0	0	0	0
protein_coding	LEXM	ENSG00000162398.11	0	NA	NA	NA	NA	NA	0	0	0	0	0	0
protein_coding	DHCR24	ENSG00000116133.12	1183.03619556247	-0.0811056462462775	0.104426506864608	-0.77667681014585	0.437349471877804	0.947330342053557	1226.08023084297	1212.36333694977	1233.57868709087	1124.14312168743	1370.34612339067	1285.2788319685
antisense	AC096536.2	ENSG00000242396.1	0.0824516319729647	-1.28004067027153	4.40735632396697	-0.290432761996286	0.771485182848444	NA	0	0	0	0	0.989419583675576	0
antisense	DHCR24-DT	ENSG00000233203.6	4.17059332858761	-1.21572902089885	1.7507421594516	-0.69440780547586	0.487426500094049	NA	3.15187720011047	1.91073811970019	0	0	0.989419583675576	0
bidirectional_promoter_lncRNA	AL590440.2	ENSG00000284601.1	0	NA	NA	NA	NA	NA	0	0	0	0	0	0
protein_coding	TMEM61	ENSG00000143001.4	0.247991082594878	0	4.40735632394434	0	1	NA	0	0	0	0	0	0
antisense	AL590440.1	ENSG00000233271.1	0	NA	NA	NA	NA	NA	0	0	0	0	0	0
protein_coding	BSND	ENSG00000162399.7	0.159228176641682	1.62363090213047	4.36121224634549	0.372288898228011	0.709677763473721	NA	0	1.91073811970019	0	0	0	0
protein_coding	PCSK9	ENSG00000169174.10	4.72956677403252	-0.680117728508801	1.49532375744608	-0.454829748488982	0.649231726667991	NA	5.25312866685079	5.73221435910057	0	0	4.94709791837788	0.833514158215626
protein_coding	USP24	ENSG00000162402.13	94.7277866124683	-0.111920301806257	0.286993834968147	-0.389974585407657	0.696555339977908	0.982472683227858	133.42946813801	113.688918122161	73.5068556771375	91.8035215469321	99.9313779512332	80.0173591887001
lincRNA	MIR4422HG	ENSG00000231090.2	0	NA	NA	NA	NA	NA	0	0	0	0	0	0
processed_pseudogene	GYG1P3	ENSG00000231095.1	0	NA	NA	NA	NA	NA	0	0	0	0	0	0
miRNA	MIR4422	ENSG00000265822.1	0	NA	NA	NA	NA	NA	0	0	0	0	0	0
lincRNA	AL603840.1	ENSG00000234810.3	1.83693369501224	-0.890201111842842	2.10507628069947	-0.422883066045972	0.672380578435777	NA	6.30375440022094	0	0	3.60013809987969	4.94709791837788	2.50054247464688
processed_pseudogene	GOT2P1	ENSG00000231900.3	0	NA	NA	NA	NA	NA	0	0	0	0	0	0
processed_pseudogene	MTCO2P34	ENSG00000232198.2	0	NA	NA	NA	NA	NA	0	0	0	0	0	0
misc_RNA	RN7SKP291	ENSG00000199831.1	0	NA	NA	NA	NA	NA	0	0	0	0	0	0
snRNA	RNU6-830P	ENSG00000252162.1	0	NA	NA	NA	NA	NA	0	0	0	0	0	0
misc_RNA	RF00019	ENSG00000272051.1	0	NA	NA	NA	NA	NA	0	0	0	0	0	0
lincRNA	LINC01755	ENSG00000233079.2	0	NA	NA	NA	NA	NA	0	0	0	0	0	0
lincRNA	LINC01753	ENSG00000230250.2	0	NA	NA	NA	NA	NA	0	0	0	0	0	0
transcribed_unprocessed_pseudogene	PIGQP1	ENSG00000227104.3	0	NA	NA	NA	NA	NA	0	0	0	0	0	0
lincRNA	AL353681.1	ENSG00000235612.1	0	NA	NA	NA	NA	NA	0	0	0	0	0	0
lincRNA	AC119674.1	ENSG00000260971.4	0.353080418829445	0	4.40735632393793	0	1	NA	0	0	0	0	0	0
protein_coding	AC119674.2	ENSG00000284686.1	2.97525572755407	2.67597809701941	2.09466272492178	1.27752218301366	0.201417953901697	NA	3.15187720011047	15.2859049576015	0	3.60013809987969	0	1.66702831643125
processed_pseudogene	RPSAP20	ENSG00000229871.1	0	NA	NA	NA	NA	NA	0	0	0	0	0	0
lincRNA	LINC01767	ENSG00000223956.2	0	NA	NA	NA	NA	NA	0	0	0	0	0	0
protein_coding	PLPP3	ENSG00000162407.8	2098.40974664302	0.167626552894757	0.109571326486211	1.529839587329	0.126056440040039	0.829622912719151	2516.24863142153	2386.51191150554	2404.34242478492	2794.60720003161	2494.32677044613	3146.51594726399
processed_pseudogene	RPL21P23	ENSG00000236776.1	0	NA	NA	NA	NA	NA	0	0	0	0	0	0
processed_pseudogene	RPL23AP85	ENSG00000224980.1	0	NA	NA	NA	NA	NA	0	0	0	0	0	0
processed_pseudogene	AC099789.1	ENSG00000225475.1	11.2938817548748	0.25225504056805	0.922204927179581	0.27353469183854	0.784442228528904	0.993344377982393	10.5062573337016	12.4197977780512	6.68244142519432	13.5005178745488	7.91535666940461	4.16757079107813
protein_coding	PRKAA2	ENSG00000162409.10	33.4810125483662	0.567937065793853	0.522204181885936	1.08757663284647	0.27678205108708	0.904306332965154	29.4175205343644	23.8842264962524	9.35541799527205	46.8017952984359	22.7566504245383	21.6713681136063
protein_coding	FYB2	ENSG00000187889.12	0.0836485711990399	0	4.40735632396697	0	1	NA	0	0	0	0	0	0
antisense	AL360295.1	ENSG00000229913.1	0	NA	NA	NA	NA	NA	0	0	0	0	0	0
protein_coding	C8A	ENSG00000157131.10	0	NA	NA	NA	NA	NA	0	0	0	0	0	0
protein_coding	C8B	ENSG00000021852.12	0	NA	NA	NA	NA	NA	0	0	0	0	0	0
antisense	AL161740.1	ENSG00000236341.1	0	NA	NA	NA	NA	NA	0	0	0	0	0	0
protein_coding	DAB1	ENSG00000173406.15	10.6764221999223	0.0718569779626217	0.865238733558123	0.0830487299928473	0.933812792479495	0.997670635404798	9.45563160033142	8.59832153865085	16.0378594204664	1.80006904993984	3.95767833470231	20.004339797175
lincRNA	AL390243.1	ENSG00000227935.1	0	NA	NA	NA	NA	NA	0	0	0	0	0	0
processed_pseudogene	RPS20P5	ENSG00000236888.1	0	NA	NA	NA	NA	NA	0	0	0	0	0	0
antisense	DAB1-AS1	ENSG00000226759.7	0	NA	NA	NA	NA	NA	0	0	0	0	0	0
transcribed_unprocessed_pseudogene	HNRNPA1P6	ENSG00000229887.4	0	NA	NA	NA	NA	NA	0	0	0	0	0	0
processed_pseudogene	RPS26P15	ENSG00000223416.3	0.517505720188132	-3.09496853344303	4.31182237745808	-0.717786648546406	0.472888846952132	NA	4.20250293348063	0	0	0	0	0
lincRNA	AL445193.2	ENSG00000235038.1	0	NA	NA	NA	NA	NA	0	0	0	0	0	0
unprocessed_pseudogene	AL445193.1	ENSG00000230546.1	0	NA	NA	NA	NA	NA	0	0	0	0	0	0
processed_pseudogene	AL357373.1	ENSG00000233216.1	0	NA	NA	NA	NA	NA	0	0	0	0	0	0
protein_coding	OMA1	ENSG00000162600.11	18.1779711905638	0.219169336055632	0.68247568274808	0.321138674381947	0.748105303282338	0.988718422518529	27.3162690676241	17.1966430773017	4.00946485511659	22.5008631242481	20.7778112571871	21.6713681136063
processed_pseudogene	AL035411.2	ENSG00000270209.1	0	NA	NA	NA	NA	NA	0	0	0	0	0	0
misc_RNA	RN7SL713P	ENSG00000264128.2	0	NA	NA	NA	NA	NA	0	0	0	0	0	0
protein_coding	TACSTD2	ENSG00000184292.6	22.3104414853147	-0.853826086461862	0.833316795186616	-1.02461163796735	0.305546470984468	0.914748880034904	14.7087602671822	0.955369059850095	0	5.40020714981953	3.95767833470231	4.16757079107813
processed_pseudogene	AL035411.1	ENSG00000185839.3	0	NA	NA	NA	NA	NA	0	0	0	0	0	0
protein_coding	MYSM1	ENSG00000162601.9	60.3145133462205	0.113754730498346	0.397604125411225	0.28610047841102	0.774801165143603	0.993344377982393	67.2400469356901	72.6080485486072	50.7865548314768	49.5018988733457	28.6931679265917	36.6746229614876
lincRNA	AL136985.3	ENSG00000283445.1	0	NA	NA	NA	NA	NA	0	0	0	0	0	0
protein_coding	JUN	ENSG00000177606.6	408.191024752927	0.954039818653518	0.16765611580837	5.6904564086644	1.2670025504062e-08	4.35103790569424e-05	213.277023874142	392.656683598389	165.724547344819	317.712187314383	182.053203396306	379.24894198811
lincRNA	LINC01135	ENSG00000234807.6	0	NA	NA	NA	NA	NA	0	0	0	0	0	0
lincRNA	AL136985.2	ENSG00000272226.1	0	NA	NA	NA	NA	NA	0	0	0	0	0	0
lincRNA	AL136985.1	ENSG00000231740.1	0	NA	NA	NA	NA	NA	0	0	0	0	0	0
lincRNA	AC105277.1	ENSG00000232453.6	4.21977800077384	-0.91771580548742	1.48005177799605	-0.620056554190275	0.535220554126042	NA	7.3543801335911	0	16.0378594204664	2.70010357490977	0.989419583675576	10.0021698985875
lincRNA	LINC01358	ENSG00000237352.3	0.699385423371025	-2.68320238427723	3.9686057020419	-0.676107072793018	0.498972666428722	NA	3.15187720011047	0	0	0	0	0
processed_pseudogene	PHBP3	ENSG00000228121.1	0	NA	NA	NA	NA	NA	0	0	0	0	0	0
lincRNA	AL592431.2	ENSG00000241042.1	0	NA	NA	NA	NA	NA	0	0	0	0	0	0
lincRNA	AL592431.1	ENSG00000235215.2	0	NA	NA	NA	NA	NA	0	0	0	0	0	0
processed_transcript	HSD52	ENSG00000224609.7	0.47156443766704	2.91553191564226	4.29405252274115	0.678969784417332	0.497157007228368	NA	0	3.82147623940038	0	0	0	0.833514158215626
lincRNA	AC093424.1	ENSG00000270457.1	0.164903263945929	-2.02371176632348	4.38192071443217	-0.461832127554986	0.644201709652073	NA	0	0	0	0	1.97883916735115	0
protein_coding	FGGY	ENSG00000172456.17	24.3570013717314	-0.263739739305211	0.628686285646064	-0.419509293151163	0.674843964414973	0.980586411707413	18.9112632006628	21.0181193167021	26.7297657007773	9.90037977466914	34.6296854286452	35.8411088032719
miRNA	MIR4711	ENSG00000266150.1	0	NA	NA	NA	NA	NA	0	0	0	0	0	0
antisense	AL035416.1	ENSG00000226883.1	0	NA	NA	NA	NA	NA	0	0	0	0	0	0
protein_coding	HOOK1	ENSG00000134709.10	0	NA	NA	NA	NA	NA	0	0	0	0	0	0
protein_coding	CYP2J2	ENSG00000134716.10	0.226630109189289	0	4.4073563239598	0	1	NA	0	0	0	0	0	0
misc_RNA	RN7SL475P	ENSG00000265535.2	0	NA	NA	NA	NA	NA	0	0	0	0	0	0
protein_coding	C1orf87	ENSG00000162598.13	0	NA	NA	NA	NA	NA	0	0	0	0	0	0
processed_pseudogene	PGBD4P8	ENSG00000229332.2	0	NA	NA	NA	NA	NA	0	0	0	0	0	0
lincRNA	AC097066.1	ENSG00000238242.1	0	NA	NA	NA	NA	NA	0	0	0	0	0	0
lincRNA	LINC01748	ENSG00000226476.3	0	NA	NA	NA	NA	NA	0	0	0	0	0	0
lincRNA	AC099792.1	ENSG00000231252.2	0	NA	NA	NA	NA	NA	0	0	0	0	0	0
protein_coding	NFIA	ENSG00000162599.15	257.549429980587	0.0571878534493663	0.21215534311422	0.269556508028071	0.78750146362543	0.993344377982393	307.833339877456	276.101658296677	342.141000969949	352.813533788209	293.857616351646	351.742974766994
antisense	NFIA-AS2	ENSG00000237928.5	0	NA	NA	NA	NA	NA	0	0	0	0	0	0
sense_intronic	AC096947.1	ENSG00000270742.1	0	NA	NA	NA	NA	NA	0	0	0	0	0	0
processed_transcript	NFIA-AS1	ENSG00000237853.6	0	NA	NA	NA	NA	NA	0	0	0	0	0	0
lincRNA	AC099791.3	ENSG00000284808.1	0	NA	NA	NA	NA	NA	0	0	0	0	0	0
processed_pseudogene	AC099791.1	ENSG00000223920.2	0	NA	NA	NA	NA	NA	0	0	0	0	0	0
protein_coding	TM2D1	ENSG00000162604.12	269.462710453387	0.0135539635775834	0.193801434604693	0.0699373748457029	0.944243505121028	0.998251987155698	280.517070809832	257.949646159526	295.363910993589	288.011047990375	188.979140482035	224.215308560003
lincRNA	AC099791.2	ENSG00000271200.1	0	NA	NA	NA	NA	NA	0	0	0	0	0	0
protein_coding	PATJ	ENSG00000132849.20	25.0963811330271	1.08345237501213	0.508094098596277	2.13238527667495	0.0329751867604509	0.624308544085384	22.0631404007733	37.2593933341537	14.7013711354275	24.3009321741879	13.8518741714581	45.8432787018594
snRNA	RNU6-414P	ENSG00000200575.1	0.33459428479616	0	4.40735632393874	0	1	NA	0	0	0	0	0	0
snRNA	RNU6-1177P	ENSG00000212360.1	0	NA	NA	NA	NA	NA	0	0	0	0	0	0
processed_pseudogene	LAMTOR5P1	ENSG00000236646.1	0	NA	NA	NA	NA	NA	0	0	0	0	0	0
misc_RNA	RN7SL180P	ENSG00000242860.3	0	NA	NA	NA	NA	NA	0	0	0	0	0	0
miRNA	MIR3116-1	ENSG00000263908.1	0	NA	NA	NA	NA	NA	0	0	0	0	0	0
miRNA	MIR3116-2	ENSG00000283690.1	0	NA	NA	NA	NA	NA	0	0	0	0	0	0
processed_pseudogene	PIGPP2	ENSG00000234204.1	0	NA	NA	NA	NA	NA	0	0	0	0	0	0
processed_pseudogene	RPS15AP7	ENSG00000234088.1	0	NA	NA	NA	NA	NA	0	0	0	0	0	0
protein_coding	L1TD1	ENSG00000240563.1	0.829612567922298	-1.08317314988134	3.46020552657826	-0.313037229020461	0.754252377849355	NA	0	1.91073811970019	0	0	3.95767833470231	0
processed_pseudogene	AL162739.1	ENSG00000237227.1	0	NA	NA	NA	NA	NA	0	0	0	0	0	0
misc_RNA	RF00019	ENSG00000200174.1	0	NA	NA	NA	NA	NA	0	0	0	0	0	0
protein_coding	KANK4	ENSG00000132854.18	2.23180276208482	0	4.40735632392486	0	1	NA	0	0	0	0	0	0
snRNA	RNU6-371P	ENSG00000201153.1	0	NA	NA	NA	NA	NA	0	0	0	0	0	0
protein_coding	USP1	ENSG00000162607.12	368.060678049281	-0.340679459724315	0.15536391976939	-2.19278362846401	0.0283229720338675	0.592437929578337	452.819691082538	332.468432827833	427.676251212437	333.012774238871	382.905378882448	331.738634969819
protein_coding	DOCK7	ENSG00000116641.17	161.982775782157	-0.0125070489797668	0.217306489617284	-0.0575548802145481	0.954103190430702	0.9984102676707	160.745737205634	172.921799832867	168.397523914897	180.906939518954	166.222490057497	137.529836105578
processed_pseudogene	AL451044.1	ENSG00000270549.1	0	NA	NA	NA	NA	NA	0	0	0	0	0	0
protein_coding	ANGPTL3	ENSG00000132855.4	0	NA	NA	NA	NA	NA	0	0	0	0	0	0
TEC	AL138847.2	ENSG00000278967.1	0	NA	NA	NA	NA	NA	0	0	0	0	0	0
processed_pseudogene	AL138847.1	ENSG00000213703.2	0	NA	NA	NA	NA	NA	0	0	0	0	0	0
antisense	AC103923.1	ENSG00000235545.1	0.179264299583275	0	4.40735632395301	0	1	NA	0	0	0	0	0	0
protein_coding	ATG4C	ENSG00000125703.14	51.8730317881256	0.629812204047389	0.352338171445837	1.78752191811328	0.0738531728344913	0.750804889588544	35.7212749345854	60.188250770556	49.450066546438	62.1023822229246	36.6085245959963	65.0141043408188
lincRNA	AC099794.1	ENSG00000234318.1	0	NA	NA	NA	NA	NA	0	0	0	0	0	0
processed_pseudogene	AC099794.2	ENSG00000237163.1	0	NA	NA	NA	NA	NA	0	0	0	0	0	0
lincRNA	LINC01739	ENSG00000229537.6	0	NA	NA	NA	NA	NA	0	0	0	0	0	0
lincRNA	AL162400.1	ENSG00000227485.1	0	NA	NA	NA	NA	NA	0	0	0	0	0	0
lincRNA	AL162400.2	ENSG00000229225.1	0	NA	NA	NA	NA	NA	0	0	0	0	0	0
lincRNA	AC096543.1	ENSG00000203605.3	0	NA	NA	NA	NA	NA	0	0	0	0	0	0
processed_transcript	LINC00466	ENSG00000224209.7	0	NA	NA	NA	NA	NA	0	0	0	0	0	0
rRNA_pseudogene	RNA5SP49	ENSG00000252259.1	0	NA	NA	NA	NA	NA	0	0	0	0	0	0
lincRNA	AC096543.2	ENSG00000228734.2	0	NA	NA	NA	NA	NA	0	0	0	0	0	0
processed_pseudogene	RPSAP65	ENSG00000223683.1	0	NA	NA	NA	NA	NA	0	0	0	0	0	0
antisense	FOXD3-AS1	ENSG00000230798.5	0	NA	NA	NA	NA	NA	0	0	0	0	0	0
protein_coding	FOXD3	ENSG00000187140.5	0	NA	NA	NA	NA	NA	0	0	0	0	0	0
miRNA	MIR6068	ENSG00000275836.1	0	NA	NA	NA	NA	NA	0	0	0	0	0	0
misc_RNA	RF00019	ENSG00000252784.1	0	NA	NA	NA	NA	NA	0	0	0	0	0	0
processed_pseudogene	AL049636.1	ENSG00000236674.1	0	NA	NA	NA	NA	NA	0	0	0	0	0	0
protein_coding	ALG6	ENSG00000088035.16	20.519139502755	0.0825796330102285	0.659245891700377	0.125263781010804	0.900314724854624	0.996169562280667	26.2656433342539	23.8842264962524	5.34595314015546	7.20027619975938	16.8201329224848	20.8378539553907
protein_coding	ITGB3BP	ENSG00000142856.16	115.333594024375	-0.305973596874223	0.238430001196205	-1.28328480199283	0.199392315247636	0.876809075059209	138.682596804861	109.867441882761	152.359664494431	92.703556071902	131.592804628852	138.363350263794
protein_coding	EFCAB7	ENSG00000203965.12	8.08676789816416	1.72003870704423	1.18123130072651	1.4561404747625	0.145353790655203	NA	10.5062573337016	9.55369059850095	2.67297657007773	31.5012083739473	1.97883916735115	9.16865574037189
misc_RNA	RN7SL488P	ENSG00000264271.2	0	NA	NA	NA	NA	NA	0	0	0	0	0	0
snRNA	RNU7-123P	ENSG00000251720.1	0	NA	NA	NA	NA	NA	0	0	0	0	0	0
sense_intronic	DLEU2L	ENSG00000116652.6	2.28711448905832	-0.656884999954438	2.01898804589348	-0.325353585570013	0.744913479490566	NA	4.20250293348063	0.955369059850095	5.34595314015546	0	0	5.00108494929376
misc_RNA	RF02110	ENSG00000276884.1	0	NA	NA	NA	NA	NA	0	0	0	0	0	0
misc_RNA	RF02109	ENSG00000278287.1	0	NA	NA	NA	NA	NA	0	0	0	0	0	0
misc_RNA	RF02108	ENSG00000277565.1	0	NA	NA	NA	NA	NA	0	0	0	0	0	0
misc_RNA	RF02107	ENSG00000275823.1	0	NA	NA	NA	NA	NA	0	0	0	0	0	0
misc_RNA	RF02106	ENSG00000277689.1	0	NA	NA	NA	NA	NA	0	0	0	0	0	0
misc_RNA	RF02105	ENSG00000274199.1	0	NA	NA	NA	NA	NA	0	0	0	0	0	0
protein_coding	PGM1	ENSG00000079739.16	187.312078554925	-0.141279875773935	0.231083546383106	-0.611380074372373	0.540947990772564	0.959851609058621	167.049491605855	174.832537952567	204.482707610946	198.907630018353	269.122126759757	207.545025395691
misc_RNA	RN7SL130P	ENSG00000244256.3	2.82217867553091	2.80902813596883	2.02173684455702	1.38941333711723	0.164707096991007	NA	2.10125146674031	0	0	12.6004833495789	0	2.50054247464688
protein_coding	ROR1	ENSG00000185483.11	39.3683420466864	-0.255615227705264	0.440442499268278	-0.580360042752291	0.561671844761789	0.962264197542595	44.1262808015466	41.0808695735541	50.7865548314768	42.3016226735863	46.5027204327521	35.0075946450563
processed_pseudogene	AL161742.1	ENSG00000177452.7	0	NA	NA	NA	NA	NA	0	0	0	0	0	0
processed_pseudogene	CFL1P3	ENSG00000228056.3	0	NA	NA	NA	NA	NA	0	0	0	0	0	0
snRNA	RNU6-809P	ENSG00000207190.1	0	NA	NA	NA	NA	NA	0	0	0	0	0	0
misc_RNA	RF00019	ENSG00000200508.1	0	NA	NA	NA	NA	NA	0	0	0	0	0	0
antisense	ROR1-AS1	ENSG00000223949.6	0.175104288895026	-2.10004277355016	4.37508375171008	-0.480000588041159	0.631226974896984	NA	2.10125146674031	0	0	0	0	0
lincRNA	AL445205.1	ENSG00000284928.1	0.176540209414723	0	4.40735632395356	0	1	NA	0	0	0	0	0	0
protein_coding	UBE2U	ENSG00000177414.13	0	NA	NA	NA	NA	NA	0	0	0	0	0	0
snRNA	RNU7-62P	ENSG00000238653.1	0	NA	NA	NA	NA	NA	0	0	0	0	0	0
protein_coding	CACHD1	ENSG00000158966.14	41.942199589971	0.372808190619051	0.529877280365071	0.703574590633885	0.481697739812609	0.95881036026718	22.0631404007733	30.571809915203	24.0567891306996	44.1016917235262	30.6720070939429	25.0054247464688
miRNA	MIR4794	ENSG00000264470.1	0	NA	NA	NA	NA	NA	0	0	0	0	0	0
protein_coding	RAVER2	ENSG00000162437.14	23.8312839990671	-0.40085253998653	0.656717115548718	-0.610388446556017	0.541604519652535	0.959851609058621	40.9744036014361	19.1073811970019	45.4406016913214	18.0006904993984	13.8518741714581	38.3416512779188
protein_coding	JAK1	ENSG00000162434.11	1176.55216331891	-0.113096076511467	0.107432203852157	-1.05272043629585	0.292469139523969	0.91033062461339	1283.86464617833	1153.13045523906	1145.37046027831	1079.14139543894	1276.35126294149	1196.09281703942
processed_pseudogene	AL606517.2	ENSG00000234784.2	0	NA	NA	NA	NA	NA	0	0	0	0	0	0
processed_pseudogene	AL606517.1	ENSG00000233877.2	0	NA	NA	NA	NA	NA	0	0	0	0	0	0
processed_transcript	LINC01359	ENSG00000226891.8	0	NA	NA	NA	NA	NA	0	0	0	0	0	0
processed_pseudogene	SLC2A3P2	ENSG00000185031.6	0	NA	NA	NA	NA	NA	0	0	0	0	0	0
lincRNA	AL357078.3	ENSG00000272506.1	0	NA	NA	NA	NA	NA	0	0	0	0	0	0
snRNA	RNU6-1176P	ENSG00000212257.1	0	NA	NA	NA	NA	NA	0	0	0	0	0	0
miRNA	MIR3671	ENSG00000265996.1	0	NA	NA	NA	NA	NA	0	0	0	0	0	0
miRNA	MIR101-1	ENSG00000199135.1	0.262656433342539	-2.68172346683191	4.3330689774621	-0.618897017513578	0.535984203429122	NA	3.15187720011047	0	0	0	0	0
lincRNA	AL357078.1	ENSG00000231485.1	0	NA	NA	NA	NA	NA	0	0	0	0	0	0
processed_pseudogene	AL357078.2	ENSG00000235804.2	0	NA	NA	NA	NA	NA	0	0	0	0	0	0
processed_pseudogene	MRPS21P1	ENSG00000234496.2	0	NA	NA	NA	NA	NA	0	0	0	0	0	0
protein_coding	AK4	ENSG00000162433.14	59.8536825405438	0.170103313597464	0.336125134145098	0.506071389246465	0.612806534692476	0.971442335115856	54.6325381352482	54.4560364114554	48.1135782613991	55.8021405481352	51.44981835113	63.3470760243876
processed_pseudogene	RPS29P7	ENSG00000231622.1	0	NA	NA	NA	NA	NA	0	0	0	0	0	0
protein_coding	DNAJC6	ENSG00000116675.15	45.2242827196552	-0.417302873359216	0.474171320804343	-0.88006772035757	0.378822624636516	0.936459820429697	46.2275322682869	44.9023458129545	45.4406016913214	17.1006559744285	44.5238812654009	40.0086795943501
antisense	AL139294.1	ENSG00000229294.1	0	NA	NA	NA	NA	NA	0	0	0	0	0	0
processed_pseudogene	COX6CP13	ENSG00000234144.1	0	NA	NA	NA	NA	NA	0	0	0	0	0	0
snRNA	RNU2-15P	ENSG00000222624.1	0	NA	NA	NA	NA	NA	0	0	0	0	0	0
protein_coding	LEPROT	ENSG00000213625.8	1303.42969938461	0.173201302022566	0.124769066177332	1.38817502870782	0.165083754234987	0.852065652592428	1421.49661724982	1412.99083951829	1103.9393234421	1360.85220175452	1308.01268961911	1552.0033625975
protein_coding	LEPR	ENSG00000116678.19	689.198479154238	-0.0128067346132571	0.142517667048761	-0.089860680984031	0.92839792672569	0.996673407349656	755.399902293143	818.751284291531	693.63741993517	733.528137850487	878.604590303912	757.664369818004
sense_intronic	AC119800.1	ENSG00000237852.1	0.256154297735564	0.643506391792619	4.40735632395356	0.146007344197523	0.88391559073086	NA	0	0.955369059850095	0	0	0	0
processed_pseudogene	AC097063.1	ENSG00000224570.1	0	NA	NA	NA	NA	NA	0	0	0	0	0	0
lincRNA	AL513493.1	ENSG00000285079.1	0	NA	NA	NA	NA	NA	0	0	0	0	0	0
misc_RNA	RN7SL854P	ENSG00000239319.3	0.159228176641682	1.62363090213047	4.36121224634549	0.372288898228011	0.709677763473721	NA	0	1.91073811970019	0	0	0	0
protein_coding	PDE4B	ENSG00000184588.17	123.220608159528	0.168485654881367	0.271190174335045	0.621282298647035	0.534413898375004	0.959851609058621	85.1006844029828	78.3402629077078	61.4784611117878	105.304039421481	108.836154204313	105.022783935169
antisense	AL590783.1	ENSG00000227466.1	0	NA	NA	NA	NA	NA	0	0	0	0	0	0
snRNA	RNU4-88P	ENSG00000223152.1	0	NA	NA	NA	NA	NA	0	0	0	0	0	0
protein_coding	SGIP1	ENSG00000118473.21	86.7717616987346	-0.0664761276503794	0.292372164502312	-0.227368182479129	0.820137459115042	0.994132361609536	79.847555736132	93.6261678653093	86.8717385275262	60.3023131729848	80.1429862777217	81.6843875051314
miRNA	MIR3117	ENSG00000264720.3	0	NA	NA	NA	NA	NA	0	0	0	0	0	0
antisense	AL139147.1	ENSG00000248458.2	0	NA	NA	NA	NA	NA	0	0	0	0	0	0
protein_coding	TCTEX1D1	ENSG00000152760.9	0.754649945056357	2.62722471366128	3.91400376043966	0.671237146018011	0.502069468388749	NA	0	3.82147623940038	0	0	0	0
protein_coding	INSL5	ENSG00000172410.4	0	NA	NA	NA	NA	NA	0	0	0	0	0	0
protein_coding	WDR78	ENSG00000152763.16	9.78774631633162	0.0184854782139186	0.955400603019833	0.0193484054285602	0.984563169195776	NA	16.8100117339225	25.7949646159526	10.6919062803109	13.5005178745488	11.8730350041069	0.833514158215626
antisense	AL592161.1	ENSG00000231080.1	0	NA	NA	NA	NA	NA	0	0	0	0	0	0
protein_coding	MIER1	ENSG00000198160.14	456.582270592901	-0.0484840334498688	0.146255641280982	-0.331501971651969	0.740265351941217	0.986146227007718	602.0085452211	564.623114371406	514.547989739963	475.218229184119	484.815596001032	509.277150669748
protein_coding	SLC35D1	ENSG00000116704.7	125.776769932046	0.0344684264768527	0.277995966032982	0.123988944763189	0.901324028317925	0.996169562280667	121.872585070938	113.688918122161	120.283945653498	84.6032453471727	68.2699512736148	118.359010466619
protein_coding	C1orf141	ENSG00000203963.11	0	NA	NA	NA	NA	NA	0	0	0	0	0	0
snoRNA	RF00322	ENSG00000252433.1	0	NA	NA	NA	NA	NA	0	0	0	0	0	0
sense_intronic	AL133320.1	ENSG00000275678.1	0	NA	NA	NA	NA	NA	0	0	0	0	0	0
protein_coding	IL23R	ENSG00000162594.15	0	NA	NA	NA	NA	NA	0	0	0	0	0	0
snRNA	RNU6-586P	ENSG00000253074.1	0	NA	NA	NA	NA	NA	0	0	0	0	0	0
snRNA	RNU4ATAC4P	ENSG00000252116.1	0	NA	NA	NA	NA	NA	0	0	0	0	0	0
processed_pseudogene	AL389925.1	ENSG00000228523.1	0	NA	NA	NA	NA	NA	0	0	0	0	0	0
protein_coding	IL12RB2	ENSG00000081985.11	0.25094571359712	0	4.40735632394419	0	1	NA	0	0	0	0	0	0
protein_coding	SERBP1	ENSG00000142864.14	2893.24871590171	0.0353304412297967	0.109076034798825	0.32390654184449	0.746008791097598	0.987994238360333	2464.76797048639	2264.22467184472	1911.17824760558	2483.19525439202	2563.58614130342	2370.51426596524
snRNA	RNU6-387P	ENSG00000223263.1	0	NA	NA	NA	NA	NA	0	0	0	0	0	0
lincRNA	LINC01702	ENSG00000235200.2	0	NA	NA	NA	NA	NA	0	0	0	0	0	0
snRNA	RNU6-1031P	ENSG00000207504.1	0	NA	NA	NA	NA	NA	0	0	0	0	0	0
processed_pseudogene	AL590559.1	ENSG00000238139.2	0	NA	NA	NA	NA	NA	0	0	0	0	0	0
misc_RNA	RN7SL392P	ENSG00000242482.3	0	NA	NA	NA	NA	NA	0	0	0	0	0	0
processed_pseudogene	HNRNPCP9	ENSG00000232048.2	0	NA	NA	NA	NA	NA	0	0	0	0	0	0
protein_coding	GADD45A	ENSG00000116717.12	173.459249830108	0.313377096439316	0.255980707592399	1.2242215414855	0.220868665025249	0.896788236617078	133.42946813801	120.376501541112	97.5636448078371	166.506387119436	154.34945505339	193.375284706025
protein_coding	GNG12	ENSG00000172380.5	1051.56202989368	-0.080021831724497	0.103919633251103	-0.770035740321933	0.44127869219297	0.950839716125013	1074.79012523767	942.949262072044	1110.6217648673	1131.34339788719	1052.74243703081	987.714277485517
snRNA	RNU7-80P	ENSG00000238778.1	0.159228176641682	1.62363090213047	4.36121224634549	0.372288898228011	0.709677763473721	NA	0	1.91073811970019	0	0	0	0
antisense	GNG12-AS1	ENSG00000232284.7	0	NA	NA	NA	NA	NA	0	0	0	0	0	0
processed_pseudogene	AL157407.1	ENSG00000235055.3	0	NA	NA	NA	NA	NA	0	0	0	0	0	0
protein_coding	DIRAS3	ENSG00000162595.6	118.654012267366	-0.325489043058186	0.366993520243974	-0.886906784735065	0.375129088534798	0.935870173050276	27.3162690676241	33.4379170947533	58.80548454171	41.4015881486164	27.7037483429161	15.0032548478813
processed_pseudogene	ARL5AP3	ENSG00000228431.1	0	NA	NA	NA	NA	NA	0	0	0	0	0	0
protein_coding	WLS	ENSG00000116729.13	1329.41043751578	-0.0767967674819896	0.108443400193484	-0.708173732518248	0.47883737613035	0.958015881032814	1113.66327737237	1156.95193147846	1297.73012477274	1111.54263833785	1142.77961914529	1098.5716605282
processed_pseudogene	CTBP2P8	ENSG00000234383.1	6.97942880998999	0.388473917431223	1.00402408329905	0.386916931469177	0.698817706045277	NA	7.3543801335911	12.4197977780512	9.35541799527205	6.30024167478946	0.989419583675576	4.16757079107813
miRNA	MIR1262	ENSG00000221203.1	0	NA	NA	NA	NA	NA	0	0	0	0	0	0
processed_pseudogene	RPS7P4	ENSG00000229133.1	0.351560143573205	0	4.40735632393793	0	1	NA	0	0	0	0	0	0
processed_pseudogene	COX6B1P7	ENSG00000225242.2	0	NA	NA	NA	NA	NA	0	0	0	0	0	0
processed_pseudogene	ELOCP18	ENSG00000237622.1	0	NA	NA	NA	NA	NA	0	0	0	0	0	0
processed_pseudogene	AL139413.1	ENSG00000229440.1	0	NA	NA	NA	NA	NA	0	0	0	0	0	0
protein_coding	RPE65	ENSG00000116745.6	0	NA	NA	NA	NA	NA	0	0	0	0	0	0
protein_coding	DEPDC1	ENSG00000024526.16	165.265624785697	-0.280038717835613	0.207447497724288	-1.34992574462288	0.17703980271758	0.862616632622897	193.315134940109	159.546632994966	224.530031886529	203.407802643202	220.640567159654	162.535260852047
antisense	AL138789.1	ENSG00000233589.1	0	NA	NA	NA	NA	NA	0	0	0	0	0	0
antisense	DEPDC1-AS1	ENSG00000234264.1	0.479505889226373	0	4.40735632393615	0	1	NA	0	0	0	0	0	0
processed_pseudogene	TXNP2	ENSG00000225167.1	0	NA	NA	NA	NA	NA	0	0	0	0	0	0
lincRNA	AL035412.1	ENSG00000285041.1	0	NA	NA	NA	NA	NA	0	0	0	0	0	0
lincRNA	AL033530.1	ENSG00000285407.1	0	NA	NA	NA	NA	NA	0	0	0	0	0	0
lincRNA	AL691520.1	ENSG00000285473.1	0	NA	NA	NA	NA	NA	0	0	0	0	0	0
lincRNA	LINC01707	ENSG00000223883.1	0	NA	NA	NA	NA	NA	0	0	0	0	0	0
lincRNA	AL512271.1	ENSG00000235446.2	0	NA	NA	NA	NA	NA	0	0	0	0	0	0
lincRNA	LINC01758	ENSG00000229639.1	0	NA	NA	NA	NA	NA	0	0	0	0	0	0
protein_coding	LRRC7	ENSG00000033122.18	0.437760722237566	-3.41580480306168	4.29899376452086	-0.794559143409782	0.426869992488469	NA	5.25312866685079	0	0	0	0	0
processed_pseudogene	SGO1P1	ENSG00000270615.1	0	NA	NA	NA	NA	NA	0	0	0	0	0	0
misc_RNA	RN7SL538P	ENSG00000240692.3	0	NA	NA	NA	NA	NA	0	0	0	0	0	0
transcribed_processed_pseudogene	PIN1P1	ENSG00000229359.2	0	NA	NA	NA	NA	NA	0	0	0	0	0	0
antisense	AL158840.1	ENSG00000237919.5	0	NA	NA	NA	NA	NA	0	0	0	0	0	0
protein_coding	LRRC40	ENSG00000066557.5	50.9551681472021	0.745466580127218	0.418341782585678	1.78195583410209	0.0747564343112147	0.752413280758259	58.8350410687288	70.697310428907	17.3743477055052	87.3033489220824	51.44981835113	58.3459910750938
misc_RNA	RN7SL242P	ENSG00000244389.3	0	NA	NA	NA	NA	NA	0	0	0	0	0	0
protein_coding	SRSF11	ENSG00000116754.13	1410.49629247871	0.0604906374654888	0.11812583992881	0.512086411423141	0.608590534303679	0.970685066193876	1396.28159964894	1456.93781627139	1166.75427283893	1494.05731145007	1588.0184317993	1383.63350263794
antisense	AL353771.1	ENSG00000228988.1	0	NA	NA	NA	NA	NA	0	0	0	0	0	0
protein_coding	ANKRD13C	ENSG00000118454.12	71.0910442859439	0.404254706772279	0.374220976443111	1.08025667244694	0.280027897982706	0.904818201102366	77.7463042693916	103.17985846381	38.7581602661271	48.6018643483758	56.3969162695079	78.3503308722689
protein_coding	HHLA3	ENSG00000197568.13	40.5852580564829	0.109560355665143	0.412877019730522	0.265358328096466	0.79073343509144	0.993344377982393	37.8225264013257	44.9023458129545	72.1703673920987	52.2020024482555	31.6614266776184	54.1784202840157
antisense	AL158839.1	ENSG00000226088.1	0	NA	NA	NA	NA	NA	0	0	0	0	0	0
protein_coding	CTH	ENSG00000116761.11	21.3738179073248	-1.05328692062675	0.701814985591214	-1.5008042607404	0.133406196339705	0.835709424251544	21.0125146674031	24.8395955561025	32.0757188409327	5.40020714981953	33.6402658449696	11.6691982150188
misc_RNA	RF00017	ENSG00000278636.1	0	NA	NA	NA	NA	NA	0	0	0	0	0	0
lincRNA	AL354872.2	ENSG00000271992.1	1.91416471151049	-1.48281020643269	2.37081276033584	-0.625443827214193	0.53167980496752	NA	10.5062573337016	3.82147623940038	0	0	0	0
processed_pseudogene	AL354872.1	ENSG00000233020.1	0	NA	NA	NA	NA	NA	0	0	0	0	0	0
processed_pseudogene	CASP3P1	ENSG00000237033.2	0	NA	NA	NA	NA	NA	0	0	0	0	0	0
lincRNA	LINC01788	ENSG00000229051.1	0	NA	NA	NA	NA	NA	0	0	0	0	0	0
lincRNA	AL513285.1	ENSG00000226208.1	0	NA	NA	NA	NA	NA	0	0	0	0	0	0
protein_coding	PTGER3	ENSG00000050628.20	27.5996577330665	-0.353196623596766	0.561042489113532	-0.629536319352265	0.528997998996263	0.959851609058621	48.3287837350272	28.6610717955028	13.3648828503886	16.2006214494586	24.7354895918894	23.3383964300375
antisense	AL031429.1	ENSG00000235782.1	0	NA	NA	NA	NA	NA	0	0	0	0	0	0
sense_intronic	AL031429.2	ENSG00000269933.1	0.686238783105908	-2.10214341404435	3.99667990633031	-0.525972422939046	0.598907367691073	NA	2.10125146674031	0	0	0	0	0
antisense	ZRANB2-AS1	ENSG00000235079.1	0	NA	NA	NA	NA	NA	0	0	0	0	0	0
protein_coding	ZRANB2	ENSG00000132485.13	504.986239721951	0.0285151398641508	0.170250016523838	0.167489792050376	0.86698467884295	0.995642417377785	537.920375485521	491.059696762949	334.122071259716	475.218229184119	488.773274335735	425.925734848185
miRNA	MIR186	ENSG00000207721.1	0	NA	NA	NA	NA	NA	0	0	0	0	0	0
processed_transcript	ZRANB2-AS2	ENSG00000229956.10	0.687260372867483	-3.0138811254941	4.31553368475041	-0.698379701250881	0.484939767382352	NA	0	0	0	0	3.95767833470231	0
processed_pseudogene	AL358453.1	ENSG00000226324.1	0	NA	NA	NA	NA	NA	0	0	0	0	0	0
protein_coding	NEGR1	ENSG00000172260.14	199.528036077727	0.0859993881907713	0.22741689367366	0.378157430618059	0.705313646871656	0.984672312950364	188.062006273258	173.877168892717	241.904379592034	225.90866576745	228.555923829058	297.564554482979
antisense	AL354949.1	ENSG00000231985.1	0	NA	NA	NA	NA	NA	0	0	0	0	0	0
processed_pseudogene	AL359821.1	ENSG00000271618.1	0	NA	NA	NA	NA	NA	0	0	0	0	0	0
sense_intronic	NEGR1-IT1	ENSG00000228853.1	0	NA	NA	NA	NA	NA	0	0	0	0	0	0
processed_pseudogene	GDI2P2	ENSG00000233994.2	0.14298153799025	0	4.40735632395981	0	1	NA	0	0	0	0	0	0
processed_pseudogene	RPL31P12	ENSG00000227207.2	0	NA	NA	NA	NA	NA	0	0	0	0	0	0
snRNA	RNU6-1246P	ENSG00000212366.1	0	NA	NA	NA	NA	NA	0	0	0	0	0	0
lincRNA	AL583808.1	ENSG00000225087.1	0	NA	NA	NA	NA	NA	0	0	0	0	0	0
lincRNA	AL583808.2	ENSG00000227016.3	0	NA	NA	NA	NA	NA	0	0	0	0	0	0
lincRNA	AL583808.3	ENSG00000285808.1	0	NA	NA	NA	NA	NA	0	0	0	0	0	0
TEC	AL732618.1	ENSG00000280317.1	0	NA	NA	NA	NA	NA	0	0	0	0	0	0
processed_pseudogene	KRT8P21	ENSG00000229636.2	0	NA	NA	NA	NA	NA	0	0	0	0	0	0
misc_RNA	RN7SKP19	ENSG00000251825.1	0	NA	NA	NA	NA	NA	0	0	0	0	0	0
lincRNA	LINC01360	ENSG00000233973.6	0	NA	NA	NA	NA	NA	0	0	0	0	0	0
lincRNA	LINC02238	ENSG00000223479.3	0	NA	NA	NA	NA	NA	0	0	0	0	0	0
rRNA_pseudogene	RNA5SP50	ENSG00000200601.1	0	NA	NA	NA	NA	NA	0	0	0	0	0	0
lincRNA	AL591463.1	ENSG00000285778.1	0	NA	NA	NA	NA	NA	0	0	0	0	0	0
snRNA	RNU4ATAC8P	ENSG00000252005.2	0	NA	NA	NA	NA	NA	0	0	0	0	0	0
protein_coding	LRRIQ3	ENSG00000162620.15	4.91781474120398	-1.17998422125799	1.54673306407882	-0.762888082411784	0.445530144213296	NA	6.30375440022094	10.509059658351	10.6919062803109	4.50017262484961	16.8201329224848	0
protein_coding	FPGT	ENSG00000254685.6	15.3294619532876	-0.269922508405435	0.701662351721374	-0.384690026111903	0.700467085615039	0.98386357024757	32.5693977344749	18.1520121371518	6.68244142519432	18.0006904993984	16.8201329224848	10.8356840568031
protein_coding	FPGT-TNNI3K	ENSG00000259030.7	0.989287137168016	-0.776693159335291	3.12096771716782	-0.24886292641313	0.803466813645785	NA	3.15187720011047	0	0	3.60013809987969	2.96825875102673	0
protein_coding	TNNI3K	ENSG00000116783.14	0.222567597568311	1.44872960582104	4.37570447041238	0.331084883729478	0.740580369386192	NA	0	0	0	0	0	1.66702831643125
antisense	AC093158.1	ENSG00000237324.3	0	NA	NA	NA	NA	NA	0	0	0	0	0	0
antisense	AC105271.1	ENSG00000233894.1	0.0875521444475131	-1.28004067027153	4.40735632396697	-0.290432761996287	0.771485182848444	NA	1.05062573337016	0	0	0	0	0
protein_coding	LRRC53	ENSG00000162621.6	0	NA	NA	NA	NA	NA	0	0	0	0	0	0
protein_coding	ERICH3	ENSG00000178965.13	0.805960522526352	3.81680109812464	3.62610714592702	1.05258916643206	0.292529324503712	NA	0	0	0	4.50017262484961	0	4.16757079107813
antisense	ERICH3-AS1	ENSG00000234497.5	0	NA	NA	NA	NA	NA	0	0	0	0	0	0
lincRNA	AC135803.1	ENSG00000272864.1	0.919399149296263	0	3.62793879915657	0	1	NA	0	0	0	0	0	0
protein_coding	CRYZ	ENSG00000116791.13	180.152365931635	0.382998178084765	0.227228121756608	1.68552279147476	0.0918877513388284	0.783834756287086	168.100117339225	240.753003082224	137.658293359003	192.607388343563	172.15900755955	191.708256389594
protein_coding	TYW3	ENSG00000162623.15	321.678772163746	0.432726439484582	0.216744744977485	1.99647949725163	0.0458817552670708	0.685403690013231	277.365193609722	301.89662291263	143.004246499158	288.011047990375	261.206770090352	334.239177444466
lincRNA	AC133865.1	ENSG00000229943.1	0	NA	NA	NA	NA	NA	0	0	0	0	0	0
lincRNA	AC099786.3	ENSG00000261213.1	60.9459388562786	-0.537668385133506	0.362085025231918	-1.48492300886822	0.137564220203664	0.836439868479954	92.4550645365738	107.001334703211	114.937992513342	53.1020369732254	100.920797534909	52.5113919675845
antisense	AC099786.1	ENSG00000224127.1	71.2976830810481	-0.104720205147177	0.376752490767069	-0.277954911283975	0.781046970908231	0.993344377982393	98.7588189367948	82.1617391471082	149.686687924353	90.9034870219621	60.3545946042102	112.52441135911
protein_coding	LHX8	ENSG00000162624.14	238.801909991678	-0.298877453889257	0.166983999247795	-1.78985684398264	0.0734769281388344	0.750804889588544	351.959620679003	305.71809915203	354.169395535299	279.910737265646	348.275693453803	271.725615578294
antisense	AC099786.2	ENSG00000224149.1	29.0566384256028	0.488201414941466	0.58094804598046	0.840352968426864	0.400710510833097	0.941264098179661	13.658134533812	25.7949646159526	52.1230431165157	61.2023476979547	32.650846261294	50.0108494929376
snRNA	RNU6-622P	ENSG00000206999.1	0	NA	NA	NA	NA	NA	0	0	0	0	0	0
protein_coding	SLC44A5	ENSG00000137968.16	2.13763551366299	2.07305796924227	2.59804157025575	0.797931023497132	0.42491051894727	NA	1.05062573337016	0	0	0	0	5.00108494929376
processed_pseudogene	AC093156.1	ENSG00000224493.1	0	NA	NA	NA	NA	NA	0	0	0	0	0	0
snRNA	RNU6-503P	ENSG00000252338.1	0	NA	NA	NA	NA	NA	0	0	0	0	0	0
processed_pseudogene	AL096829.1	ENSG00000213579.3	0	NA	NA	NA	NA	NA	0	0	0	0	0	0
transcribed_processed_pseudogene	AL137803.1	ENSG00000230863.3	0	NA	NA	NA	NA	NA	0	0	0	0	0	0
protein_coding	ACADM	ENSG00000117054.13	132.821810299127	0.137679135630538	0.282774696949717	0.486886334299636	0.626338883798912	0.974618079140619	130.2775909379	184.386228551068	106.919062803109	101.703901321601	150.391776718688	141.697406896656
processed_pseudogene	DLSTP1	ENSG00000181227.3	0	NA	NA	NA	NA	NA	0	0	0	0	0	0
[truncated: 56,781 more rows]
