# Supplementary material for: RNA Sequencing Revealed a Weak Response of Gingival Fibroblasts Exposed to Hyaluronic Acid
Source: Bioengineering (Basel). 2024 Dec 23;11(12):1307. doi: 10.3390/bioengineering11121307 (PMC11726844; doi:10.3390/bioengineering11121307)
Supplement: Supplementary file 1 [file bioengineering-11-01307-s001.zip › 1. Gene regulation/Panahipour_HA_vs_wo_DESeq2results_GeneSymbols_GeneTypes_padj005_down.tsv]

GeneType	GeneSymbol	ENSG	baseMean	log2FoldChange	lfcSE	stat	pvalue	padj	LP03001	LP03002	LP03003	LP03004	LP03005	LP03006	LP03007	LP03008	LP03009	LP03010	LP03011	LP03012
protein_coding	PLXNA2	ENSG00000076356.6	51.6014559683946	-1.73727547316099	0.410056452857104	-4.23667390442554	2.26855230944094e-05	0.0118892764217518	48.3287837350272	71.2048059191443	39.1475313211507	31.5271789750531	122.956922223576	44.6383948670781	34.9549614641151	28.8011047990375	93.9948604491798	49.4769466849838	35.0151555434306	19.1708256389594
scaRNA	SCARNA22	ENSG00000249784.1	415.962047544955	-1.00799876240129	0.178076426844898	-5.66048398578458	1.50946674959037e-08	4.35103790569424e-05	618.818556955023	430.660392426632	318.199164841148	330.557694708133	656.215747954082	520.781273449244	230.914593914457	345.61325758845	644.1121489728	320.524567654895	296.753443230574	278.393728844019
protein_coding	ESM1	ENSG00000164283.12	369.614069588486	-1.37880428226051	0.303530568857299	-4.54255493096228	5.55765081628682e-06	0.00492920876244516	44.1262808015466	1432.6750106623	74.2799312247474	26.7503336758027	49.450066546438	1146.71076591872	102.746401879369	10.8004142996391	31.6614266776184	1395.03477935704	110.297739961806	10.8356840568031
protein_coding	MMP24	ENSG00000125966.9	10.4571304307291	-3.6106418662153	0.937783274568022	-3.8501879529452	0.000118027216723362	0.0412379942066778	26.2656433342539	13.726227647064	8.03026283510783	3.82147623940038	22.7203008456607	9.91964330379513	2.11848251297667	0	27.7037483429161	4.30234318999859	4.37689444292882	2.50054247464688
