# Supplementary material for: RNA Sequencing Revealed a Weak Response of Gingival Fibroblasts Exposed to Hyaluronic Acid
Source: Bioengineering (Basel). 2024 Dec 23;11(12):1307. doi: 10.3390/bioengineering11121307 (PMC11726844; doi:10.3390/bioengineering11121307)
Supplement: Supplementary file 1 [file bioengineering-11-01307-s001.zip › 1. Gene regulation/Panahipour_HA_vs_wo_DESeq2results_GeneSymbols_GeneTypes_padj005_up.tsv]

GeneType	GeneSymbol	ENSG	baseMean	log2FoldChange	lfcSE	stat	pvalue	padj	LP03001	LP03002	LP03003	LP03004	LP03005	LP03006	LP03007	LP03008	LP03009	LP03010	LP03011	LP03012
protein_coding	PLK3	ENSG00000173846.12	46.2229050898966	3.73101451477037	0.548358737484586	6.80396656372279	1.01777170496864e-11	1.17349077582884e-07	3.15187720011047	80.6415874265008	38.1437484667622	45.8577148728046	4.00946485511659	85.3089324126381	38.1326852335801	58.5022441230449	7.91535666940461	66.6863194449782	27.1367455461587	99.1881848276595
protein_coding	PTGS2	ENSG00000073756.11	1264.31966864852	1.75831480894202	0.343515945798685	5.11858279199785	3.07840096957532e-07	0.000405619405953669	14.7087602671822	6143.34476128906	125.47285679856	39.1701314538539	10.6919062803109	3933.13856995477	112.279573187764	36.0013809987969	4.94709791837788	4590.6001837285	134.808348842208	26.6724530629
protein_coding	ATAD2B	ENSG00000119778.14	40.347801760776	2.16586972143419	0.485293057494743	4.46301402417581	8.08147614163063e-06	0.00621196132753341	9.45563160033142	50.6154644485483	39.1475313211507	51.5899292319051	6.68244142519432	38.686608884801	41.3104090030451	52.2020024482555	15.8307133388092	87.1224495974715	49.0212177608028	42.5092220689969
protein_coding	SLC20A1	ENSG00000144136.10	442.296570006976	1.35307027161308	0.218454239920777	6.19383845378223	5.87164079008753e-10	3.38500091548546e-06	154.441982805413	899.925800110631	528.993564262728	278.012396416378	89.5447150976039	531.692881083419	777.483082262439	323.112394464202	120.70918920842	635.671206322292	632.898936447508	335.072691602682
protein_coding	FAM43A	ENSG00000185112.5	323.536711241618	1.02182953759573	0.24757663210495	4.12732627028613	3.67005504566361e-05	0.0151127623844648	225.884532674584	247.929986875093	211.798182275969	506.34560172055	359.515348675454	133.915184601234	163.123153499204	609.323373404637	352.233371788505	169.942556004944	116.425392181907	786.003851197336
protein_coding	HBEGF	ENSG00000113070.7	83.372756805809	3.8623069878033	0.91726988491495	4.21065495697749	2.54631398374998e-05	0.0125175143942185	3.15187720011047	299.403340551583	24.0907885053235	25.7949646159526	0	271.798226523987	31.7772376946501	17.1006559744285	0	288.256993729906	33.2643977662591	5.83459910750938
protein_coding	DUSP1	ENSG00000120129.5	276.455441527497	1.24519960692009	0.293279345530557	4.24578009292628	2.17834199086948e-05	0.0118892764217518	58.8350410687288	780.679197426763	372.403438978126	89.8046916259089	22.7203008456607	369.010730901179	399.333953696103	117.90452277106	55.4074966858323	630.293277334794	299.379579896331	121.693067099481
protein_coding	IER3	ENSG00000137331.11	690.954526799421	1.14655922851937	0.295203891721239	3.88395702317526	0.000102770080886326	0.0382238397619142	281.567696543202	2457.85263805239	271.021370684889	502.52412548115	225.866520171568	1156.63040922251	179.011772346529	531.920404257224	271.100965927108	1454.19199821952	269.616697684415	690.149723002539
protein_coding	DUSP4	ENSG00000120875.8	93.8784279562135	2.56576452965445	0.53957096293683	4.75519385937534	1.98256080638851e-06	0.00207808419069632	7.3543801335911	435.807727794281	29.1097027772659	25.7949646159526	0	181.529472459451	41.3104090030451	34.201311948857	7.91535666940461	311.919881274898	15.7568199945438	35.8411088032719
protein_coding	COL27A1	ENSG00000196739.14	125.739787255688	1.32420507922425	0.303576942792508	4.36200808613233	1.28874105641803e-05	0.00874069669441167	32.5693977344749	348.303026544248	89.3366740405746	63.0543579501063	25.3932774157384	229.143760317667	82.6208180060902	73.8028310475336	28.6931679265917	333.431597224891	121.677665513421	80.8508733469157
protein_coding	PLAU	ENSG00000122861.15	450.750949275154	1.01180816266708	0.197878563547541	5.11327828809507	3.16615321212751e-07	0.000405619405953669	413.946538947842	510.444090625191	298.123507753378	596.150293346459	334.122071259716	307.508942417649	337.897960819779	715.527447351088	357.180469706883	379.681786517376	240.729194361085	917.699088195405
protein_coding	FOSL1	ENSG00000175592.8	153.723367081224	1.28876763136724	0.333524198256661	3.86409033618446	0.000111503953323922	0.0401762681820258	88.2525616030932	311.413789742764	155.586342430214	133.751668379013	56.1325079716323	112.091969332885	154.649223447297	145.805593045127	53.4286575184811	190.378686157438	238.978436583914	204.210968762828
protein_coding	SLC2A3	ENSG00000059804.15	129.953768142612	1.21336330139679	0.268475867317002	4.51945015960827	6.20004407939279e-06	0.00510617915967135	59.885666802099	250.503654558917	115.435028254675	149.992942396465	61.4784611117878	127.963398618957	126.049709522112	133.205109695548	64.3122729389125	197.907786739935	125.179181067764	147.532006004166
protein_coding	MOSMO	ENSG00000185716.11	119.730413641916	1.28467516214347	0.324632675306532	3.95731933309062	7.57955744669201e-05	0.0301352749518479	45.1769065349168	224.766977720672	137.518251051222	106.045965643361	17.3743477055052	166.650007503758	163.123153499204	78.3030036723832	49.4709791837788	251.687076614918	103.29470885312	93.3535857201501
protein_coding	FOXC2	ENSG00000176692.6	148.328776800113	1.56715180311189	0.31266535901518	5.01223355234503	5.38018458589364e-07	0.000620335282753536	39.923777868066	322.566349706003	170.643085246041	149.992942396465	33.4122071259716	151.770542548065	245.743971505294	99.9038322716614	41.5556225143742	232.326532259924	199.586386597554	92.5200715619345
protein_coding	DGKE	ENSG00000153933.9	23.7384495469054	3.30193669213046	0.764786879527504	4.31745991009998	1.57835064543212e-05	0.0101102127454624	1.05062573337016	56.6206890441388	23.087005650935	21.0181193167021	2.67297657007773	45.6303591974576	15.888618847325	28.8011047990375	2.96825875102673	53.7792898749824	17.5075777717153	15.8367690060969
protein_coding	SLC16A6	ENSG00000108932.11	50.3080166028924	2.62738126433339	0.497498764719193	5.28118148356887	1.28353469782766e-07	0.000246652584432549	17.8606374672927	142.409611838289	33.1248341948198	53.5006673516053	5.34595314015546	50.5901808493552	20.1255838732784	85.5032798721426	11.8730350041069	80.6689348124736	21.0090933260583	81.6843875051314
protein_coding	MAFF	ENSG00000185022.11	197.345349828462	1.01885234262832	0.219440090203027	4.64296356096861	3.43446941074597e-06	0.00329995269215842	80.8981814695021	418.649943235451	219.828445111077	166.234216413916	64.1514376818655	371.986623892317	180.071013603017	133.205109695548	80.1429862777217	324.826910844894	168.948125497053	159.201204219185
